# Supplementary material for: Metagenomic analysis of water column samples collected from Green Canyon 233 prior to the Deepwater Horizon incident
Source: Appl Environ Microbiol. 2026 Jun 18;92(7):e00799-26. doi: 10.1128/aem.00799-26 (PMC13390413; doi:10.1128/aem.00799-26)
Supplement: Data Set S1 — Relative abundance and taxonomy of each OTU. [file aem.00799-26-s0001.xlsx]

## Sheet: Description
DATA SET S1
Domain: Relative abundance and taxonomy of each OTU, collapsed at the domain level, predicted by SingleM from marker-specific OTU tables for all 10 libraries analyzed in this study.
Phylum: Relative abundance and taxonomy of each OTU, collapsed at the phylum level, predicted by SingleM from marker-specific OTU tables for all 10 libraries analyzed in this study.
Class: Relative abundance and taxonomy of each OTU, collapsed at the class level, predicted by SingleM from marker-specific OTU tables for all 10 libraries analyzed in this study.
Order: Relative abundance and taxonomy of each OTU, collapsed at the order level, predicted by SingleM from marker-specific OTU tables for all 10 libraries analyzed in this study.
Family: Relative abundance and taxonomy of each OTU, collapsed at the family level, predicted by SingleM from marker-specific OTU tables for all 10 libraries analyzed in this study.
Genus: Relative abundance and taxonomy of each OTU, collapsed at the genus level, predicted by SingleM from marker-specific OTU tables for all 10 libraries analyzed in this study.

## Sheet: Domain
Taxonomy	CF1	CF2	CF6	CF8	CF9	CF14	CF15	SF1	SF4	SF5	Average	Standard Deviation
unassigned	0	0	0	0	0	0	0	0	0	0	0	0
Root; d__Archaea	30.98	27.1	30.24	28.46	26.57	26.71	36.51	21.19	20.32	23.7	27.178	4.80902
Root; d__Bacteria	69.02	72.9	69.76	71.54	73.43	73.29	63.49	78.81	79.68	76.3	72.822	4.80902

## Sheet: Phylum
Taxonomy	CF1	CF2	CF6	CF8	CF9	CF14	CF15	SF1	SF4	SF5	Average	Standard Deviation
Root; d__Bacteria; p__Pseudomonadota	37.6	39.59	37.75	38.25	36.85	36.6	33.32	36.01	36.73	34.2	36.69	1.85143
Root; d__Archaea; p__Thermoproteota	25.07	20.32	26.4	23.72	21.37	21.86	32.9	9.87	14.59	16.97	21.307	6.46646
Root; d__Bacteria; p__Marinisomatota	5.62	6.07	7.04	6.22	6.31	6.84	6.43	10.52	12.17	11.38	7.86	2.47462
Root; d__Archaea; p__Thermoplasmatota	5.42	6.41	3.32	4.38	4.8	4.46	3.18	11.01	5.17	6.28	5.443	2.23209
Root; d__Bacteria; p__SAR324	3.92	4.71	4.21	4.41	4.16	4.53	3.68	6.05	5.66	5.09	4.642	0.756906
Root; d__Bacteria; p__Actinomycetota	4.49	4.43	3.84	4.37	5.29	4.6	3.67	4.69	4.73	5.14	4.525	0.502532
Root; d__Bacteria; p__Chloroflexota	3.23	3.65	2.15	2.22	2.53	2.71	1.99	6.1	3.49	3.64	3.171	1.2064
Root; d__Bacteria; p__Planctomycetota	2.46	2.19	2.58	2.99	3.55	3.21	2.78	2.12	2.49	2.7	2.707	0.445373
Root; d__Bacteria; p__Verrucomicrobiota	1.49	1.66	2.32	2.84	3.36	2.94	2.31	2.57	2.22	2.97	2.468	0.590382
Root; d__Bacteria; p__Nitrospinota	1.27	1.4	2.04	2.23	2.24	2.66	1.89	2.27	2.64	2.74	2.138	0.504685
Root; d__Bacteria; p__Bacteroidota	1.54	1.77	2.14	1.76	2.04	2.25	2.07	1.04	2.18	1.62	1.841	0.373614
unassigned	1.88	1.36	1.26	1.18	0.99	1.52	1.37	1.27	2.43	1.75	1.501	0.419218
Root; d__Bacteria; p__Acidobacteriota	1.83	1.66	0.99	0.93	1.06	0.99	0.79	1.51	0.7	0.86	1.132	0.390549
Root; d__Bacteria; p__Myxococcota_A	0.6	0.52	1.06	1.14	1.41	1.1	0.88	0.57	1.27	1.31	0.986	0.326265
Root; d__Bacteria; p__Gemmatimonadota	1.09	1	0.81	0.84	0.98	1.1	0.84	0.95	0.82	0.74	0.917	0.124459
Root; d__Bacteria; p__Myxococcota	0.36	0.55	0.58	0.65	0.94	0.83	0.45	0.75	0.89	0.82	0.682	0.194867
Root; d__Bacteria; p__Latescibacterota	0.29	0.34	0.17	0.21	0.33	0.28	0.12	0.39	0.29	0.26	0.268	0.0816224
Root; d__Bacteria; p__Bacillota	0.32	0.27	0.22	0.2	0.25	0.27	0.15	0.38	0.29	0.32	0.267	0.0663409
Root; d__Bacteria; p__Nitrospirota	0.54	0.72	0	0.03	0.02	0.02	0	0.79	0.03	0.03	0.218	0.327
Root; d__Bacteria; p__Patescibacteriota	0.14	0.18	0.16	0.18	0.18	0.15	0.22	0.09	0.1	0.13	0.153	0.0397352
Root; d__Bacteria; p__Poribacteria	0.19	0.24	0.07	0.11	0.12	0.1	0.08	0.28	0.2	0.14	0.153	0.0710321
Root; d__Bacteria; p__Desulfobacterota	0.15	0.21	0.13	0.2	0.16	0.12	0.09	0.14	0.15	0.14	0.149	0.0354181
Root; d__Bacteria; p__Cyanobacteriota	0.04	0.05	0.15	0.13	0.22	0.2	0.14	0.06	0.14	0.18	0.131	0.062796
Root; d__Archaea; p__Nanobdellota	0.12	0.11	0.11	0.17	0.13	0.13	0.18	0.07	0.13	0.1	0.125	0.032059
Root; d__Bacteria; p__Desulfobacterota_B	0.05	0.12	0.06	0.17	0.19	0.14	0.15	0.1	0.07	0.14	0.119	0.0477144
Root; d__Bacteria; p__Bacteroidota_A	0.09	0.07	0.09	0.08	0.1	0.07	0.07	0.06	0.06	0.11	0.08	0.0169967
Root; d__Bacteria; p__Bdellovibrionota	0.04	0.05	0.05	0.05	0.09	0.04	0.02	0.06	0.08	0.08	0.056	0.0217051
Root; d__Bacteria; p__Campylobacterota	0	0	0.06	0.08	0.1	0.06	0.05	0	0.06	0.08	0.049	0.0366515
Root; d__Bacteria; p__Margulisbacteria	0.03	0.04	0.06	0.04	0.04	0.04	0.03	0.05	0.05	0.04	0.042	0.00918937
Root; d__Bacteria; p__Omnitrophota	0	0.03	0.05	0.04	0.04	0.04	0.07	0.03	0.04	0.02	0.036	0.0183787
Root; d__Archaea; p__Halobacteriota	0.03	0.06	0.04	0.03	0.03	0.03	0	0.05	0.07	0	0.034	0.0227058
Root; d__Bacteria; p__Spirochaetota	0.05	0.08	0	0.03	0.03	0.03	0.02	0.07	0.03	0	0.034	0.0263312
Root; d__Bacteria; p__Bdellovibrionota_B	0.03	0.03	0.04	0.03	0.05	0.03	0	0.07	0.02	0.02	0.032	0.018738
Root; d__Bacteria; p__Chlamydiota	0	0.03	0.02	0.04	0	0.02	0.03	0	0	0	0.014	0.0157762
Root; d__Bacteria; p__Hydrogenedentota	0	0	0	0.03	0.03	0.03	0.02	0	0	0	0.011	0.0144914
Root; d__Bacteria; p__JAAXHH01	0	0.02	0	0	0.02	0	0	0	0.02	0	0.006	0.00966092
Root; d__Bacteria; p__Armatimonadota	0.03	0	0	0	0	0	0	0	0	0	0.003	0.00948683
Root; d__Bacteria; p__Zhuqueibacterota	0	0.02	0	0	0	0	0	0	0	0	0.002	0.00632456
Root; d__Bacteria; p__Vulcanimicrobiota	0	0.01	0	0	0	0	0	0	0	0	0.001	0.00316228
Root; d__Bacteria; p__UBA8248	0.01	0	0	0	0	0	0	0	0	0	0.001	0.00316228
Root; d__Bacteria; p__Elusimicrobiota	0	0.01	0	0	0	0	0	0	0	0	0.001	0.00316228
Root; d__Bacteria; p__Electryoneota	0	0	0	0	0	0.01	0	0	0	0	0.001	0.00316228

## Sheet: Class
Taxonomy	CF1	CF2	CF6	CF8	CF9	CF14	CF15	SF1	SF4	SF5	Average	Standard Deviation
Root; d__Archaea; p__Thermoproteota; c__Nitrososphaeria	24.73	20.13	26.26	23.58	21.23	21.67	32.81	9.68	14.31	16.87	21.127	6.4873
Root; d__Bacteria; p__Pseudomonadota; c__Alphaproteobacteria	24.16	26.15	20.78	17.99	15.45	15.98	17.84	19.25	14.83	14.43	18.686	3.97709
Root; d__Bacteria; p__Pseudomonadota; c__Gammaproteobacteria	13.42	13.42	16.94	20.22	21.4	20.5	15.38	16.77	21.81	19.69	17.955	3.18929
Root; d__Bacteria; p__Marinisomatota; c__Marinisomatia	5.6	6.05	7.04	6.2	6.29	6.83	6.43	10.49	12.12	11.36	7.841	2.46516
Root; d__Archaea; p__Thermoplasmatota; c__Poseidoniia	5.35	6.36	3.27	4.3	4.72	4.4	3.17	10.93	5.09	6.16	5.375	2.21998
Root; d__Bacteria; p__SAR324; c__SAR324	3.92	4.71	4.21	4.41	4.16	4.53	3.68	6.05	5.66	5.09	4.642	0.756906
Root; d__Bacteria; p__Actinomycetota; c__Acidimicrobiia	4.23	4.19	3.71	4.13	5.1	4.45	3.57	4.4	4.48	4.89	4.315	0.468763
unassigned	3.85	2.85	2.67	2.55	2.39	2.88	2.55	2.61	4.39	3.12	2.986	0.644812
Root; d__Bacteria; p__Chloroflexota; c__Dehalococcoidia	2.76	3.18	1.99	2.05	2.3	2.55	1.78	5.66	3.2	3.38	2.885	1.12157
Root; d__Bacteria; p__Verrucomicrobiota; c__Verrucomicrobiia	1.32	1.56	2.26	2.77	3.23	2.88	2.2	2.47	2.14	2.88	2.371	0.603903
Root; d__Bacteria; p__Nitrospinota; c__Nitrospinia	1.26	1.39	2.04	2.22	2.24	2.65	1.89	2.26	2.64	2.73	2.132	0.505279
Root; d__Bacteria; p__Bacteroidota; c__Bacteroidia	1.54	1.77	2.14	1.76	2.04	2.25	2.07	1.04	2.18	1.62	1.841	0.373614
Root; d__Bacteria; p__Planctomycetota; c__Planctomycetia	0.95	0.8	1.05	1.23	1.37	1.27	1.45	0.84	0.95	1.11	1.102	0.222701
Root; d__Bacteria; p__Myxococcota_A; c__UBA9160	0.6	0.52	1.06	1.14	1.41	1.1	0.88	0.57	1.27	1.31	0.986	0.326265
Root; d__Bacteria; p__Gemmatimonadota; c__Gemmatimonadetes	1.09	1	0.81	0.84	0.97	1.1	0.84	0.95	0.82	0.74	0.916	0.123935
Root; d__Bacteria; p__Acidobacteriota; c__Vicinamibacteria	1.21	1.1	0.53	0.49	0.56	0.54	0.41	1.02	0.43	0.6	0.689	0.299349
Root; d__Bacteria; p__Planctomycetota; c__UBA8108	0.49	0.46	0.55	0.68	0.81	0.88	0.47	0.39	0.48	0.67	0.588	0.163965
Root; d__Bacteria; p__Planctomycetota; c__Phycisphaerae	0.49	0.5	0.43	0.42	0.51	0.48	0.37	0.48	0.25	0.35	0.428	0.0832399
Root; d__Bacteria; p__Planctomycetota; c__UBA1135	0.28	0.23	0.36	0.43	0.57	0.42	0.32	0.27	0.48	0.4	0.376	0.104902
Root; d__Bacteria; p__Latescibacterota; c__UBA2968	0.28	0.34	0.16	0.21	0.33	0.27	0.12	0.39	0.29	0.26	0.265	0.0826304
Root; d__Bacteria; p__Myxococcota; c__UBA796	0.16	0.18	0.18	0.29	0.38	0.28	0.14	0.29	0.41	0.29	0.26	0.0926163
Root; d__Bacteria; p__Nitrospirota; c__Nitrospiria	0.49	0.69	0	0.01	0	0	0	0.77	0	0	0.196	0.320597
Root; d__Bacteria; p__Chloroflexota; c__Anaerolineae	0.22	0.29	0.1	0.12	0.13	0.07	0.07	0.26	0.12	0.18	0.156	0.0779173
Root; d__Bacteria; p__Poribacteria; c__WGA-4E	0.19	0.24	0.07	0.11	0.12	0.1	0.08	0.28	0.2	0.14	0.153	0.0710321
Root; d__Bacteria; p__Acidobacteriota; c__UBA890	0.19	0.14	0.11	0.2	0.2	0.17	0.11	0.17	0.1	0.09	0.148	0.0431535
Root; d__Archaea; p__Nanobdellota; c__Nanobdellia	0.12	0.11	0.11	0.17	0.13	0.13	0.18	0.07	0.13	0.1	0.125	0.032059
Root; d__Bacteria; p__Desulfobacterota_B; c__Binatia	0.05	0.12	0.06	0.17	0.19	0.14	0.15	0.1	0.07	0.14	0.119	0.0477144
Root; d__Bacteria; p__Bacillota; c__Clostridia	0.14	0.12	0.11	0.09	0.11	0.1	0.1	0.17	0.1	0.14	0.118	0.0248551
Root; d__Bacteria; p__Cyanobacteriota; c__Cyanobacteriia	0.03	0.04	0.13	0.09	0.19	0.2	0.12	0.03	0.13	0.17	0.113	0.0641266
Root; d__Bacteria; p__Actinomycetota; c__Actinomycetes	0.1	0.11	0.04	0.11	0.06	0.09	0.03	0.1	0.18	0.15	0.097	0.0462
Root; d__Bacteria; p__Myxococcota; c__Polyangia	0	0.1	0.08	0.07	0.16	0.12	0.06	0.07	0.05	0.12	0.083	0.0444847
Root; d__Bacteria; p__Myxococcota; c__UBA9042	0.04	0.04	0.06	0.03	0.12	0.13	0.03	0.07	0.1	0.1	0.072	0.0379473
Root; d__Bacteria; p__Acidobacteriota; c__Terriglobia	0.15	0.15	0.04	0.04	0.04	0.05	0.06	0.07	0.04	0.05	0.069	0.0438305
Root; d__Bacteria; p__Myxococcota; c__XYA12-FULL-58-9	0.03	0.09	0.03	0.06	0.05	0.09	0.06	0.12	0.04	0.06	0.063	0.0290784
Root; d__Bacteria; p__Bacillota; c__Bacilli	0.06	0.03	0.03	0.04	0.04	0.07	0	0.11	0.12	0.08	0.058	0.0376534
Root; d__Bacteria; p__Acidobacteriota; c__UBA6911	0.09	0.12	0.05	0.02	0.06	0.06	0.05	0.11	0	0	0.056	0.0419524
Root; d__Bacteria; p__Patescibacteriota; c__Minisyncoccia	0.07	0.09	0.05	0.06	0.05	0.04	0.05	0.04	0	0.03	0.048	0.0239444
Root; d__Bacteria; p__Campylobacterota; c__Campylobacteria	0	0	0.06	0.07	0.1	0.05	0.05	0	0.06	0.08	0.047	0.0356059
Root; d__Bacteria; p__Verrucomicrobiota; c__Kiritimatiellia	0.1	0.03	0.03	0.04	0.07	0.03	0.04	0.03	0.03	0.03	0.043	0.0235938
Root; d__Bacteria; p__Acidobacteriota; c__Thermoanaerobaculia	0.02	0.03	0.04	0.07	0.06	0.06	0.04	0.04	0	0.03	0.039	0.02079
Root; d__Bacteria; p__Margulisbacteria; c__Marinamargulisbacteria	0.02	0.04	0.06	0.04	0.03	0.04	0.02	0.05	0.04	0.04	0.038	0.0122927
Root; d__Bacteria; p__Omnitrophota; c__Koll11	0	0.02	0.04	0.04	0.03	0.04	0.06	0.02	0.03	0.02	0.03	0.0163299
Root; d__Bacteria; p__Chloroflexota; c__UBA11872	0.06	0.07	0	0	0.02	0.02	0.02	0.08	0	0.02	0.029	0.0299815
Root; d__Bacteria; p__Bdellovibrionota; c__Bacteriovoracia	0	0.02	0.03	0.02	0.05	0.01	0	0.03	0.05	0.06	0.027	0.0211082
Root; d__Bacteria; p__Planctomycetota; c__GCA-002687715	0	0	0.02	0.04	0.07	0.02	0.05	0	0.02	0.05	0.027	0.0245176
Root; d__Bacteria; p__Bacteroidota_A; c__Rhodothermia	0	0.03	0.05	0.03	0.04	0.02	0.01	0	0.03	0.05	0.026	0.0183787
Root; d__Bacteria; p__Bdellovibrionota_B; c__Oligoflexia	0	0.03	0.03	0.03	0.04	0.03	0	0.07	0	0	0.023	0.0231181
Root; d__Bacteria; p__Myxococcota; c__Bradymonadia	0	0.03	0	0.03	0.03	0.02	0.02	0.06	0	0.02	0.021	0.0185293
Root; d__Bacteria; p__Planctomycetota; c__B15-G4	0	0.02	0.03	0.01	0.03	0.02	0	0.04	0.03	0.03	0.021	0.0137032
Root; d__Bacteria; p__Actinomycetota; c__Thermoleophilia	0.02	0.04	0	0.02	0.03	0.02	0.02	0.04	0	0	0.019	0.0152388
Root; d__Bacteria; p__Spirochaetota; c__Spirochaetia	0.04	0.06	0	0	0.02	0	0	0.05	0	0	0.017	0.0240601
Root; d__Bacteria; p__Verrucomicrobiota; c__Lentisphaeria	0	0.03	0	0	0.04	0	0.02	0.04	0	0.03	0.016	0.0177639
Root; d__Bacteria; p__Patescibacteriota; c__Gracilibacteria	0.01	0.02	0.02	0.02	0.04	0.01	0.03	0	0	0	0.015	0.0135401
Root; d__Bacteria; p__Chlamydiota; c__Chlamydiia	0	0.03	0.02	0.04	0	0.02	0.03	0	0	0	0.014	0.0157762
Root; d__Bacteria; p__Patescibacteriota; c__Patescibacteriia	0	0	0.02	0.02	0.03	0.02	0.04	0	0	0	0.013	0.0149443
Root; d__Archaea; p__Halobacteriota; c__Halobacteria	0	0.03	0	0.01	0.01	0	0	0.04	0.03	0	0.012	0.0154919
Root; d__Bacteria; p__Hydrogenedentota; c__Hydrogenedentia	0	0	0	0.03	0.03	0.03	0.02	0	0	0	0.011	0.0144914
Root; d__Bacteria; p__Desulfobacterota; c__Desulfobacteria	0	0.03	0	0.02	0	0	0	0	0	0.03	0.008	0.0131656
Root; d__Bacteria; p__Myxococcota; c__WYAZ01	0	0	0	0	0.03	0.04	0	0	0	0	0.007	0.0149443
Root; d__Bacteria; p__Desulfobacterota; c__Desulfobulbia	0	0	0.02	0.01	0.03	0	0	0	0	0	0.006	0.0107497
Root; d__Bacteria; p__JAAXHH01; c__JAAXHH01	0	0.02	0	0	0.02	0	0	0	0.02	0	0.006	0.00966092
Root; d__Bacteria; p__Planctomycetota; c__J058	0	0	0	0	0	0	0	0	0.03	0.03	0.006	0.0126491
Root; d__Archaea; p__Thermoplasmatota; c__Thermoplasmata	0	0	0	0.02	0	0	0	0.02	0	0	0.004	0.00843274
Root; d__Bacteria; p__Bacteroidota_A; c__Ignavibacteria	0	0	0	0	0.01	0.01	0	0.02	0	0	0.004	0.00699206
Root; d__Bacteria; p__Myxococcota; c__UBA727	0	0	0	0.02	0	0.02	0	0	0	0	0.004	0.00843274
Root; d__Bacteria; p__Myxococcota; c__UBA4151	0	0	0	0	0.03	0	0	0	0	0	0.003	0.00948683
Root; d__Archaea; p__Thermoproteota; c__Thermoprotei_A	0.02	0	0	0	0	0	0	0	0	0	0.002	0.00632456
Root; d__Bacteria; p__Acidobacteriota; c__Polarisedimenticolia	0	0	0	0.02	0	0	0	0	0	0	0.002	0.00632456
Root; d__Bacteria; p__Chloroflexota; c__Chloroflexia	0	0	0	0	0	0	0	0.02	0	0	0.002	0.00632456
Root; d__Bacteria; p__Desulfobacterota; c__Desulfuromonadia	0	0	0	0	0.02	0	0	0	0	0	0.002	0.00632456
Root; d__Bacteria; p__Nitrospirota; c__Thermodesulfovibrionia	0.02	0	0	0	0	0	0	0	0	0	0.002	0.00632456
Root; d__Bacteria; p__Zhuqueibacterota; c__Zhuqueibacteria	0	0.02	0	0	0	0	0	0	0	0	0.002	0.00632456
Root; d__Bacteria; p__Cyanobacteriota; c__Sericytochromatia	0	0	0	0.01	0	0	0	0	0	0	0.001	0.00316228
Root; d__Bacteria; p__Planctomycetota; c__MHYJ01	0	0.01	0	0	0	0	0	0	0	0	0.001	0.00316228
Root; d__Bacteria; p__UBA8248; c__UBA8248	0.01	0	0	0	0	0	0	0	0	0	0.001	0.00316228

## Sheet: Order
Taxonomy	CF1	CF2	CF6	CF8	CF9	CF14	CF15	SF1	SF4	SF5	Average	Standard Deviation
Root; d__Archaea; p__Thermoproteota; c__Nitrososphaeria; o__Nitrososphaerales	24.69	20.11	26.26	23.57	21.22	21.67	32.8	9.65	14.3	16.87	21.114	6.4898
Root; d__Bacteria; p__Pseudomonadota; c__Alphaproteobacteria; o__Pelagibacterales	16.74	18.7	15.47	11.08	10.05	11.19	13.71	12.53	10.43	9.6	12.95	3.11106
Root; d__Bacteria; p__Pseudomonadota; c__Gammaproteobacteria; o__PS1	2.32	2.55	7.44	7.82	8.32	8.46	6.26	4.71	10.33	9.42	6.763	2.76124
unassigned	8.34	6.15	6.05	5.42	5.3	5.65	5.97	6.49	8.57	6.43	6.437	1.13385
Root; d__Bacteria; p__Marinisomatota; c__Marinisomatia; o__Marinisomatales	4.36	4.53	5.24	4.71	4.75	5.16	4.72	8.49	9.26	9.23	6.045	2.06126
Root; d__Bacteria; p__SAR324; c__SAR324; o__SAR324	3.91	4.7	4.21	4.41	4.16	4.52	3.68	6.04	5.66	5.07	4.636	0.754677
Root; d__Bacteria; p__Actinomycetota; c__Acidimicrobiia; o__Acidimicrobiales	4.04	4.02	3.69	4.07	5.06	4.41	3.52	4.35	4.44	4.86	4.246	0.480236
Root; d__Archaea; p__Thermoplasmatota; c__Poseidoniia; o__Poseidoniales	4.54	5.26	2.16	3.21	3.65	3.15	2.37	9.27	3.67	4.6	4.188	2.03522
Root; d__Bacteria; p__Pseudomonadota; c__Gammaproteobacteria; o__Arenicellales	2.87	3.12	1.94	2.23	2.91	2.75	1.78	3.88	1.96	2.39	2.583	0.649445
Root; d__Bacteria; p__Pseudomonadota; c__Gammaproteobacteria; o__Pseudomonadales	1.96	2.29	1.88	3.56	3.56	3.07	1.99	1.93	2.45	2.63	2.532	0.657128
Root; d__Bacteria; p__Pseudomonadota; c__Alphaproteobacteria; o__HIMB59	2.46	2.88	2.53	2.09	1.92	2.1	2.2	2.41	1.82	1.73	2.214	0.356969
Root; d__Bacteria; p__Nitrospinota; c__Nitrospinia; o__Nitrospinales	1.26	1.39	2.04	2.22	2.24	2.65	1.89	2.26	2.64	2.73	2.132	0.505279
Root; d__Bacteria; p__Pseudomonadota; c__Gammaproteobacteria; o__SAR86	2.57	2.26	1.83	1.78	1.7	1.56	1.66	2.31	1.52	1.42	1.861	0.385673
Root; d__Bacteria; p__Verrucomicrobiota; c__Verrucomicrobiia; o__Limisphaerales	1.02	1.09	1.72	2.24	2.52	2.31	1.72	1.8	1.77	2.4	1.859	0.518919
Root; d__Bacteria; p__Marinisomatota; c__Marinisomatia; o__SCGC-AAA003-L08	1.09	1.47	1.8	1.49	1.49	1.66	1.71	1.99	2.83	1.96	1.749	0.46302
Root; d__Bacteria; p__Pseudomonadota; c__Gammaproteobacteria; o__UBA11654	1.54	1.43	1.27	1.37	1.34	1.33	1.11	1.87	2.39	1.24	1.489	0.376872
Root; d__Bacteria; p__Bacteroidota; c__Bacteroidia; o__Flavobacteriales	1.12	1.23	1.45	1.36	1.6	1.74	1.67	0.6	1.63	1.27	1.367	0.33974
Root; d__Archaea; p__Thermoplasmatota; c__Poseidoniia; o__MGIII	0.77	1.09	1	1.04	1.07	1.2	0.76	1.66	1.42	1.53	1.154	0.302001
Root; d__Bacteria; p__Chloroflexota; c__Dehalococcoidia; o__UBA3495	0.89	1.22	0.7	0.85	1.06	1.08	0.76	1.85	0.92	1.23	1.056	0.331837
Root; d__Bacteria; p__Planctomycetota; c__Planctomycetia; o__Pirellulales	0.63	0.53	0.89	1.07	1.21	1.13	1.35	0.5	0.86	0.95	0.912	0.289244
Root; d__Bacteria; p__Myxococcota_A; c__UBA9160; o__UBA9160	0.5	0.42	0.92	1.02	1.27	0.94	0.79	0.49	1.14	1.16	0.865	0.304932
Root; d__Bacteria; p__Gemmatimonadota; c__Gemmatimonadetes; o__Longimicrobiales	1.01	0.91	0.76	0.79	0.95	1.05	0.82	0.89	0.75	0.7	0.863	0.117478
Root; d__Bacteria; p__Pseudomonadota; c__Alphaproteobacteria; o__Rhodospirillales	0.76	0.88	0.5	0.85	0.68	0.6	0.38	0.9	0.53	0.82	0.69	0.180616
Root; d__Bacteria; p__Acidobacteriota; c__Vicinamibacteria; o__Vicinamibacterales	1.18	1.07	0.53	0.48	0.55	0.53	0.4	1	0.42	0.59	0.675	0.290641
Root; d__Bacteria; p__Pseudomonadota; c__Gammaproteobacteria; o__Enterobacterales	0.12	0.2	0.68	1.4	1.15	1.03	0.69	0.25	0.19	0.17	0.588	0.472153
Root; d__Bacteria; p__Pseudomonadota; c__Gammaproteobacteria; o__Methylococcales	0	0	0.49	0.51	0.62	0.79	0.44	0.04	1.1	0.98	0.497	0.394998
Root; d__Bacteria; p__Chloroflexota; c__Dehalococcoidia; o__CAJWPE01	0.37	0.48	0.38	0.31	0.32	0.37	0.21	0.99	0.72	0.52	0.467	0.23075
Root; d__Bacteria; p__Chloroflexota; c__Dehalococcoidia; o__Lucifugimonadales	0.39	0.4	0.24	0.24	0.35	0.35	0.25	0.82	0.42	0.43	0.389	0.168421
Root; d__Bacteria; p__Planctomycetota; c__Phycisphaerae; o__Phycisphaerales	0.46	0.45	0.4	0.38	0.49	0.42	0.35	0.44	0.18	0.31	0.388	0.0907744
Root; d__Bacteria; p__Planctomycetota; c__UBA8108; o__UBA1146	0	0.04	0.44	0.5	0.61	0.65	0.35	0.06	0.34	0.53	0.352	0.241145
Root; d__Bacteria; p__Planctomycetota; c__UBA1135; o__UBA1135	0.21	0.21	0.31	0.38	0.48	0.35	0.27	0.2	0.4	0.32	0.313	0.0926223
Root; d__Bacteria; p__Chloroflexota; c__Dehalococcoidia; o__SAR202	0.36	0.3	0.2	0.2	0.16	0.26	0.15	0.7	0.34	0.44	0.311	0.165761
Root; d__Bacteria; p__Pseudomonadota; c__Alphaproteobacteria; o__GCA-002720895	0.71	0.68	0.19	0.12	0.16	0.13	0.19	0.49	0.13	0.21	0.301	0.233498
Root; d__Bacteria; p__Verrucomicrobiota; c__Verrucomicrobiia; o__Opitutales	0.13	0.29	0.25	0.23	0.3	0.32	0.21	0.45	0.22	0.29	0.269	0.0845182
Root; d__Bacteria; p__Latescibacterota; c__UBA2968; o__UBA8231	0.21	0.29	0.14	0.17	0.29	0.25	0.11	0.32	0.23	0.23	0.224	0.0681828
Root; d__Bacteria; p__Pseudomonadota; c__Alphaproteobacteria; o__Micavibrionales	0.13	0.07	0	1.5	0.44	0.02	0	0.02	0	0	0.218	0.470338
Root; d__Bacteria; p__Planctomycetota; c__UBA8108; o__UBA8108	0.46	0.4	0.09	0.16	0.18	0.22	0.09	0.32	0.1	0.11	0.213	0.135405
Root; d__Bacteria; p__Pseudomonadota; c__Alphaproteobacteria; o__UBA7887	0.26	0.25	0.19	0.25	0.21	0.2	0.09	0.32	0.1	0.24	0.211	0.0712507
Root; d__Bacteria; p__Bacteroidota; c__Bacteroidia; o__Cytophagales_B	0.23	0.32	0.32	0.18	0.2	0.22	0.22	0.16	0.16	0.08	0.209	0.0727935
Root; d__Bacteria; p__Pseudomonadota; c__Alphaproteobacteria; o__Rhodobacterales	0.45	0.39	0.09	0.22	0.25	0.22	0.05	0.06	0.04	0.21	0.198	0.142111
Root; d__Bacteria; p__Nitrospirota; c__Nitrospiria; o__Nitrospirales	0.48	0.68	0	0	0	0	0	0.76	0	0	0.192	0.316537
Root; d__Bacteria; p__Pseudomonadota; c__Alphaproteobacteria; o__GCA-2731375	0.22	0.22	0.17	0.14	0.18	0.2	0.07	0.32	0.16	0.19	0.187	0.0641266
Root; d__Bacteria; p__Pseudomonadota; c__Alphaproteobacteria; o__Sphingomonadales	0.24	0.18	0.19	0.28	0.2	0.08	0.02	0.23	0.14	0.22	0.178	0.078429
Root; d__Bacteria; p__Myxococcota; c__UBA796; o__UBA796	0.11	0.15	0.12	0.19	0.26	0.15	0.08	0.18	0.22	0.18	0.164	0.0535828
Root; d__Bacteria; p__Acidobacteriota; c__UBA890; o__UBA890	0.19	0.14	0.11	0.2	0.2	0.17	0.11	0.17	0.1	0.09	0.148	0.0431535
Root; d__Bacteria; p__Verrucomicrobiota; c__Verrucomicrobiia; o__Verrucomicrobiales	0.1	0.14	0.17	0.2	0.3	0.18	0.1	0.11	0.04	0.13	0.147	0.0710321
Root; d__Bacteria; p__Poribacteria; c__WGA-4E; o__WGA-4E	0.18	0.23	0.07	0.11	0.12	0.08	0.07	0.28	0.18	0.12	0.144	0.0713676
Root; d__Bacteria; p__Planctomycetota; c__Planctomycetia; o__Planctomycetales	0.26	0.23	0.11	0.12	0.13	0.11	0.04	0.24	0.05	0.11	0.14	0.0773161
Root; d__Bacteria; p__Pseudomonadota; c__Gammaproteobacteria; o__Eutrophobiales	0.13	0.08	0.18	0.18	0.13	0.16	0.13	0.12	0.17	0.11	0.139	0.0328126
Root; d__Bacteria; p__Pseudomonadota; c__Gammaproteobacteria; o__GCA-002705445	0.26	0.18	0.13	0.1	0.14	0.1	0.11	0.13	0.07	0.11	0.133	0.0533437
Root; d__Bacteria; p__Pseudomonadota; c__Gammaproteobacteria; o__Rariloculales	0.18	0.25	0.08	0.08	0.11	0.12	0.04	0.15	0.04	0.05	0.11	0.0678233
Root; d__Bacteria; p__Pseudomonadota; c__Alphaproteobacteria; o__Rhizobiales	0.13	0.16	0.08	0.09	0.09	0.14	0.05	0.13	0.13	0.09	0.109	0.0338132
Root; d__Bacteria; p__Pseudomonadota; c__Gammaproteobacteria; o__Burkholderiales	0.08	0.07	0.09	0.08	0.08	0.09	0.07	0.14	0.22	0.14	0.106	0.0476562
Root; d__Bacteria; p__Chloroflexota; c__Anaerolineae; o__Anaerolineales	0.14	0.22	0.07	0.06	0.07	0.05	0.04	0.19	0.05	0.14	0.103	0.0646443
Root; d__Bacteria; p__Pseudomonadota; c__Alphaproteobacteria; o__TMED109	0.1	0.17	0.08	0.11	0.09	0.08	0.05	0.14	0.07	0.08	0.097	0.0352924
Root; d__Bacteria; p__Cyanobacteriota; c__Cyanobacteriia; o__PCC-6307	0.03	0.03	0.1	0.08	0.15	0.18	0.11	0	0.12	0.17	0.097	0.0618331
Root; d__Bacteria; p__Myxococcota_A; c__UBA9160; o__SZUA-336	0.06	0.1	0.11	0.11	0.13	0.15	0.05	0.06	0.07	0.12	0.096	0.0340588
Root; d__Bacteria; p__Pseudomonadota; c__Alphaproteobacteria; o__MPNO01	0.19	0.13	0.03	0.05	0.09	0.09	0.03	0.17	0.06	0.05	0.089	0.0570477
Root; d__Bacteria; p__Pseudomonadota; c__Alphaproteobacteria; o__MED-G09	0.16	0.08	0.04	0.06	0.05	0.08	0.04	0.16	0.08	0.1	0.085	0.0440328
Root; d__Bacteria; p__Pseudomonadota; c__Gammaproteobacteria; o__Woeseiales	0.16	0.13	0.07	0.07	0.08	0.1	0.02	0.11	0.03	0.04	0.081	0.044833
Root; d__Bacteria; p__Pseudomonadota; c__Alphaproteobacteria; o__Caulobacterales	0.03	0.06	0.03	0.3	0.23	0.02	0	0.07	0.04	0	0.078	0.102394
Root; d__Bacteria; p__Chloroflexota; c__Dehalococcoidia; o__UBA1127	0.03	0.09	0.03	0.07	0.04	0.06	0.04	0.14	0.15	0.08	0.073	0.0432178
Root; d__Bacteria; p__Myxococcota; c__UBA796; o__UBA9615	0	0	0.05	0.08	0.1	0.11	0.03	0.08	0.14	0.09	0.068	0.0468568
Root; d__Bacteria; p__Pseudomonadota; c__Alphaproteobacteria; o__UBA828	0.07	0.08	0.04	0.06	0.07	0.07	0.05	0.1	0.05	0.06	0.065	0.0171594
Root; d__Bacteria; p__Myxococcota; c__XYA12-FULL-58-9; o__XYA12-FULL-58-9	0.03	0.08	0.03	0.06	0.05	0.09	0.06	0.12	0.04	0.06	0.062	0.0282056
Root; d__Bacteria; p__Bacteroidota; c__Bacteroidia; o__Bacteroidales	0.03	0.04	0.07	0.06	0.04	0.09	0.02	0.06	0.12	0.07	0.06	0.0298142
Root; d__Bacteria; p__Chloroflexota; c__Dehalococcoidia; o__Australimonadales	0.04	0.07	0.03	0.04	0.04	0.05	0.02	0.13	0.03	0.12	0.057	0.0383116
Root; d__Bacteria; p__Desulfobacterota_B; c__Binatia; o__UBA1149	0	0	0.03	0.09	0.14	0.05	0.1	0	0.05	0.08	0.054	0.0481202
Root; d__Bacteria; p__Acidobacteriota; c__UBA6911; o__RPQK01	0.09	0.11	0.05	0.02	0.06	0.05	0.04	0.11	0	0	0.053	0.0405654
Root; d__Bacteria; p__Pseudomonadota; c__Alphaproteobacteria; o__Rickettsiales	0.05	0.1	0.05	0.04	0.06	0.05	0.02	0.05	0.05	0.06	0.053	0.0200278
Root; d__Archaea; p__Nanobdellota; c__Nanobdellia; o__Woesearchaeales	0.04	0.03	0.04	0.06	0.06	0.08	0.1	0.02	0.04	0.05	0.052	0.0239444
Root; d__Bacteria; p__Chloroflexota; c__Dehalococcoidia; o__UBA2985	0.05	0.04	0.02	0	0.03	0.04	0	0.19	0.06	0.07	0.05	0.054365
Root; d__Bacteria; p__Chloroflexota; c__Dehalococcoidia; o__CAJWSY01	0.05	0.07	0.04	0.02	0.03	0.04	0	0.11	0.08	0.06	0.05	0.0316228
Root; d__Bacteria; p__Pseudomonadota; c__Alphaproteobacteria; o__UBA8558	0.1	0.1	0.07	0.04	0.03	0.04	0.04	0.03	0	0.03	0.048	0.032249
Root; d__Bacteria; p__Campylobacterota; c__Campylobacteria; o__Campylobacterales	0	0	0.06	0.07	0.08	0.05	0.05	0	0.06	0.08	0.045	0.0327448
Root; d__Bacteria; p__Myxococcota; c__Polyangia; o__Polyangiales	0	0.04	0.04	0.04	0.09	0.06	0.03	0.04	0	0.07	0.041	0.0280674
Root; d__Bacteria; p__Planctomycetota; c__UBA1135; o__UBA2386	0.04	0	0.02	0.04	0.08	0.07	0.03	0.05	0.04	0.04	0.041	0.0228279
Root; d__Bacteria; p__Pseudomonadota; c__Gammaproteobacteria; o__GCA-2729495	0.04	0.06	0.02	0.06	0.07	0.04	0	0.04	0.03	0.04	0.04	0.020548
Root; d__Bacteria; p__Bacteroidota; c__Bacteroidia; o__Chitinophagales	0	0.02	0.09	0.05	0.05	0.05	0.03	0.02	0.05	0.03	0.039	0.0246982
Root; d__Bacteria; p__Verrucomicrobiota; c__Verrucomicrobiia; o__Chthoniobacterales	0	0	0.05	0.06	0.06	0.05	0.09	0	0	0.02	0.033	0.0330151
Root; d__Bacteria; p__Pseudomonadota; c__Alphaproteobacteria; o__UBA8366	0.03	0.05	0	0	0	0.04	0	0.16	0	0.02	0.03	0.0494413
Root; d__Bacteria; p__Pseudomonadota; c__Gammaproteobacteria; o__Ga0077536	0	0.02	0	0.04	0.08	0.05	0.02	0.04	0	0.05	0.03	0.0266667
Root; d__Bacteria; p__Myxococcota; c__UBA9042; o__PHBI01	0	0.01	0.02	0.02	0.06	0.06	0	0.04	0.04	0.05	0.03	0.023094
Root; d__Bacteria; p__Bacteroidota; c__Bacteroidia; o__Cytophagales	0.05	0.04	0.03	0.02	0.03	0.03	0	0.06	0.03	0	0.029	0.0191195
Root; d__Bacteria; p__Pseudomonadota; c__Gammaproteobacteria; o__Xanthomonadales	0	0.07	0	0.03	0.06	0.03	0	0.04	0.03	0.03	0.029	0.0242441
Root; d__Bacteria; p__Actinomycetota; c__Acidimicrobiia; o__Actinomarinales	0.14	0.14	0	0	0	0	0	0	0	0	0.028	0.0590292
Root; d__Archaea; p__Nanobdellota; c__Nanobdellia; o__Pacearchaeales	0.02	0	0.04	0.05	0.04	0.03	0.03	0	0.05	0.02	0.028	0.0181353
Root; d__Bacteria; p__Acidobacteriota; c__Thermoanaerobaculia; o__Multivoradales	0.01	0.03	0.03	0.05	0.05	0.04	0.03	0.02	0	0.02	0.028	0.0161933
Root; d__Bacteria; p__Chloroflexota; c__UBA11872; o__UBA11872	0.06	0.06	0	0	0.02	0.02	0.02	0.08	0	0.02	0.028	0.0285968
Root; d__Bacteria; p__Bdellovibrionota; c__Bacteriovoracia; o__Bacteriovoracales	0	0.02	0.03	0.02	0.05	0.01	0	0.03	0.05	0.06	0.027	0.0211082
Root; d__Bacteria; p__Pseudomonadota; c__Gammaproteobacteria; o__SZUA-229	0	0	0.03	0.02	0.05	0.04	0	0	0.06	0.07	0.027	0.0271006
Root; d__Bacteria; p__Planctomycetota; c__GCA-002687715; o__GCA-002687715	0	0	0.02	0.04	0.07	0.02	0.05	0	0.02	0.05	0.027	0.0245176
Root; d__Bacteria; p__Planctomycetota; c__B15-G4; o__B15-G4	0	0.02	0.03	0.01	0.03	0.02	0	0.04	0.03	0.03	0.021	0.0137032
Root; d__Bacteria; p__Bdellovibrionota_B; c__Oligoflexia; o__Oligoflexales	0	0.03	0.03	0.03	0.04	0.02	0	0.06	0	0	0.021	0.02079
Root; d__Bacteria; p__Bacillota; c__Clostridia; o__Oscillospirales	0	0.02	0	0	0.02	0.03	0.02	0.06	0	0.04	0.019	0.0202485
Root; d__Bacteria; p__Latescibacterota; c__UBA2968; o__UBA2968	0.04	0.03	0	0.03	0.02	0	0	0.05	0	0.02	0.019	0.0185293
Root; d__Bacteria; p__Actinomycetota; c__Actinomycetes; o__Propionibacteriales	0.03	0.02	0	0.02	0	0	0	0.03	0.04	0.04	0.018	0.0168655
Root; d__Bacteria; p__Actinomycetota; c__Actinomycetes; o__Actinomycetales	0	0.02	0	0.02	0.02	0	0	0.02	0.07	0.03	0.018	0.0214994
Root; d__Bacteria; p__Chloroflexota; c__Dehalococcoidia; o__UBA6926	0.02	0.03	0	0.02	0	0	0	0.08	0	0.02	0.017	0.0249666
Root; d__Bacteria; p__Pseudomonadota; c__Gammaproteobacteria; o__Nitrosococcales	0	0	0	0.09	0.05	0	0	0	0.03	0	0.017	0.03093
Root; d__Bacteria; p__Pseudomonadota; c__Alphaproteobacteria; o__ATCC43930	0.03	0.06	0	0	0	0.02	0	0.05	0	0	0.016	0.02319
Root; d__Bacteria; p__Pseudomonadota; c__Gammaproteobacteria; o__Chromatiales	0.02	0	0	0.01	0.03	0	0.02	0.02	0.03	0.02	0.015	0.0117851
Root; d__Bacteria; p__Patescibacteriota; c__Minisyncoccia; o__UBA9973	0	0	0.03	0.03	0.03	0.03	0	0	0	0.03	0.015	0.0158114
Root; d__Bacteria; p__Pseudomonadota; c__Alphaproteobacteria; o__Puniceispirillales	0.02	0.04	0	0	0	0	0	0.08	0	0	0.014	0.0267499
Root; d__Bacteria; p__Chlamydiota; c__Chlamydiia; o__Chlamydiales	0	0.03	0.02	0.04	0	0.02	0.03	0	0	0	0.014	0.0157762
Root; d__Bacteria; p__Patescibacteriota; c__Minisyncoccia; o__UBA6257	0.05	0.06	0	0	0	0	0	0.02	0	0	0.013	0.0231181
Root; d__Bacteria; p__Acidobacteriota; c__Terriglobia; o__Bryobacterales	0.04	0.04	0	0.02	0.02	0	0	0	0	0	0.012	0.0168655
Root; d__Archaea; p__Halobacteriota; c__Halobacteria; o__Halobacteriales	0	0.03	0	0.01	0.01	0	0	0.04	0.03	0	0.012	0.0154919
Root; d__Bacteria; p__Hydrogenedentota; c__Hydrogenedentia; o__Hydrogenedentales	0	0	0	0.03	0.03	0.03	0.02	0	0	0	0.011	0.0144914
Root; d__Bacteria; p__Gemmatimonadota; c__Gemmatimonadetes; o__Palauibacterales	0.02	0.05	0.01	0	0	0	0	0.02	0	0	0.01	0.0163299
Root; d__Bacteria; p__Desulfobacterota_B; c__Binatia; o__UBA9968	0	0.04	0	0	0	0.02	0	0.04	0	0	0.01	0.0169967
Root; d__Bacteria; p__Desulfobacterota_B; c__Binatia; o__Bin18	0	0.03	0	0.02	0.02	0.03	0	0	0	0	0.01	0.0133333
Root; d__Bacteria; p__Pseudomonadota; c__Gammaproteobacteria; o__Coxiellales	0.03	0	0	0.04	0	0.02	0	0	0	0	0.009	0.0152388
Root; d__Bacteria; p__Pseudomonadota; c__Alphaproteobacteria; o__Kiloniellales	0	0.02	0	0.03	0.02	0.02	0	0	0	0	0.009	0.0119722
Root; d__Bacteria; p__Acidobacteriota; c__Terriglobia; o__Versatilivoradales	0.03	0.05	0	0	0	0	0	0	0	0	0.008	0.0175119
Root; d__Bacteria; p__Pseudomonadota; c__Gammaproteobacteria; o__Steroidobacterales	0.02	0	0	0	0	0.02	0	0.04	0	0	0.008	0.0139841
Root; d__Bacteria; p__Pseudomonadota; c__Gammaproteobacteria; o__Francisellales	0	0.02	0.02	0	0.03	0	0	0.01	0	0	0.008	0.0113529
Root; d__Bacteria; p__Desulfobacterota; c__Desulfobacteria; o__Desulfobacterales	0	0.03	0	0.02	0	0	0	0	0	0.03	0.008	0.0131656
Root; d__Bacteria; p__Actinomycetota; c__Actinomycetes; o__Mycobacteriales	0	0	0	0.02	0	0.02	0	0.02	0	0.02	0.008	0.010328
Root; d__Bacteria; p__Spirochaetota; c__Spirochaetia; o__CATQHW01	0.03	0.04	0	0	0	0	0	0	0	0	0.007	0.0149443
Root; d__Archaea; p__Nanobdellota; c__Nanobdellia; o__UBA10117	0.02	0.03	0	0	0	0	0	0.02	0	0	0.007	0.011595
Root; d__Bacteria; p__Bacteroidota_A; c__Rhodothermia; o__Balneolales	0	0	0	0.03	0.02	0	0	0	0.02	0	0.007	0.011595
Root; d__Bacteria; p__Myxococcota; c__WYAZ01; o__WYAZ01	0	0	0	0	0.03	0.04	0	0	0	0	0.007	0.0149443
Root; d__Bacteria; p__Pseudomonadota; c__Gammaproteobacteria; o__UBA5335	0	0	0	0	0	0.04	0.03	0	0	0	0.007	0.0149443
Root; d__Bacteria; p__Planctomycetota; c__Planctomycetia; o__CAXEIY01	0	0.03	0	0	0	0	0	0.03	0	0	0.006	0.0126491
Root; d__Bacteria; p__JAAXHH01; c__JAAXHH01; o__JAAXHH01	0	0.02	0	0	0.02	0	0	0	0.02	0	0.006	0.00966092
Root; d__Bacteria; p__Acidobacteriota; c__Terriglobia; o__20CM-2-55-15	0	0	0.03	0	0	0	0.03	0	0	0	0.006	0.0126491
Root; d__Bacteria; p__Bacillota; c__Clostridia; o__Christensenellales	0	0	0.02	0.02	0	0.02	0	0	0	0	0.006	0.00966092
Root; d__Bacteria; p__Desulfobacterota; c__Desulfobulbia; o__Desulfobulbales	0	0	0.02	0.01	0.03	0	0	0	0	0	0.006	0.0107497
Root; d__Bacteria; p__Actinomycetota; c__Acidimicrobiia; o__UBA5794	0	0	0	0.02	0.02	0	0.02	0	0	0	0.006	0.00966092
Root; d__Bacteria; p__Planctomycetota; c__J058; o__J058	0	0	0	0	0	0	0	0	0.03	0.03	0.006	0.0126491
Root; d__Bacteria; p__Pseudomonadota; c__Gammaproteobacteria; o__Thiomicrospirales	0	0	0	0.05	0	0	0	0	0	0	0.005	0.0158114
Root; d__Bacteria; p__Myxococcota; c__Bradymonadia; o__UBA7976	0	0	0	0	0.02	0	0	0.03	0	0	0.005	0.0108012
Root; d__Bacteria; p__Pseudomonadota; c__Gammaproteobacteria; o__GCA-001735895	0	0	0	0	0.02	0.01	0	0	0	0.02	0.005	0.00849837
Root; d__Bacteria; p__Pseudomonadota; c__Alphaproteobacteria; o__Micropepsales	0.02	0.02	0	0	0	0	0	0	0	0	0.004	0.00843274
Root; d__Bacteria; p__Chloroflexota; c__Dehalococcoidia; o__Tepidiformales	0	0.02	0	0	0.02	0	0	0	0	0	0.004	0.00843274
Root; d__Bacteria; p__Bacteroidota_A; c__Rhodothermia; o__Rhodothermales	0	0	0.04	0	0	0	0	0	0	0	0.004	0.0126491
Root; d__Bacteria; p__Myxococcota; c__UBA727; o__UBA727	0	0	0	0.02	0	0.02	0	0	0	0	0.004	0.00843274
Root; d__Bacteria; p__Chloroflexota; c__Dehalococcoidia; o__UBA2979	0	0	0	0	0.02	0	0	0	0	0.02	0.004	0.00843274
Root; d__Bacteria; p__Chloroflexota; c__Dehalococcoidia; o__VFGY01	0	0	0	0	0	0	0	0.04	0	0	0.004	0.0126491
Root; d__Bacteria; p__Chloroflexota; c__Dehalococcoidia; o__Bin125	0.03	0	0	0	0	0	0	0	0	0	0.003	0.00948683
Root; d__Bacteria; p__Verrucomicrobiota; c__Kiritimatiellia; o__CAJWTS01	0.03	0	0	0	0	0	0	0	0	0	0.003	0.00948683
Root; d__Bacteria; p__Pseudomonadota; c__Gammaproteobacteria; o__Poriferisulfidales	0	0.02	0	0	0	0	0	0.01	0	0	0.003	0.00674949
Root; d__Bacteria; p__Margulisbacteria; c__Marinamargulisbacteria; o__UBA817	0	0	0.03	0	0	0	0	0	0	0	0.003	0.00948683
Root; d__Bacteria; p__Verrucomicrobiota; c__Kiritimatiellia; o__SS1-B-03-39	0	0	0	0	0.03	0	0	0	0	0	0.003	0.00948683
Root; d__Bacteria; p__Myxococcota; c__UBA4151; o__UBA4151	0	0	0	0	0.03	0	0	0	0	0	0.003	0.00948683
Root; d__Archaea; p__Thermoproteota; c__Thermoprotei_A; o__Sulfolobales	0.02	0	0	0	0	0	0	0	0	0	0.002	0.00632456
Root; d__Bacteria; p__Pseudomonadota; c__Gammaproteobacteria; o__CABXJW01	0.02	0	0	0	0	0	0	0	0	0	0.002	0.00632456
Root; d__Bacteria; p__Nitrospirota; c__Thermodesulfovibrionia; o__Thermodesulfovibrionales	0.02	0	0	0	0	0	0	0	0	0	0.002	0.00632456
Root; d__Bacteria; p__Pseudomonadota; c__Alphaproteobacteria; o__UBA2966	0	0.02	0	0	0	0	0	0	0	0	0.002	0.00632456
Root; d__Bacteria; p__Pseudomonadota; c__Gammaproteobacteria; o__Acidiferrobacterales	0	0.02	0	0	0	0	0	0	0	0	0.002	0.00632456
Root; d__Bacteria; p__Chloroflexota; c__Dehalococcoidia; o__Dehalococcoidales	0	0.02	0	0	0	0	0	0	0	0	0.002	0.00632456
Root; d__Bacteria; p__Acidobacteriota; c__Vicinamibacteria; o__Marinacidobacterales	0	0.02	0	0	0	0	0	0	0	0	0.002	0.00632456
Root; d__Bacteria; p__Gemmatimonadota; c__Gemmatimonadetes; o__Gemmatimonadales	0	0.02	0	0	0	0	0	0	0	0	0.002	0.00632456
Root; d__Bacteria; p__Actinomycetota; c__Thermoleophilia; o__Solirubrobacterales	0	0	0	0	0.02	0	0	0	0	0	0.002	0.00632456
Root; d__Bacteria; p__Pseudomonadota; c__Alphaproteobacteria; o__UBA11136	0	0	0	0	0.02	0	0	0	0	0	0.002	0.00632456
Root; d__Bacteria; p__Pseudomonadota; c__Gammaproteobacteria; o__Comchoanobacterales	0	0	0	0	0.02	0	0	0	0	0	0.002	0.00632456
Root; d__Bacteria; p__Pseudomonadota; c__Gammaproteobacteria; o__HK1	0	0	0	0	0.02	0	0	0	0	0	0.002	0.00632456
Root; d__Bacteria; p__Verrucomicrobiota; c__Lentisphaeria; o__Lentisphaerales	0	0	0	0	0	0	0	0.02	0	0	0.002	0.00632456
Root; d__Bacteria; p__Pseudomonadota; c__Gammaproteobacteria; o__Nevskiales	0	0	0	0	0	0	0	0.02	0	0	0.002	0.00632456
Root; d__Bacteria; p__Pseudomonadota; c__Gammaproteobacteria; o__Enterobacterales_A	0	0	0	0	0	0	0	0.02	0	0	0.002	0.00632456
Root; d__Bacteria; p__Margulisbacteria; c__Marinamargulisbacteria; o__GCA-2716485	0	0	0	0	0	0	0	0.02	0	0	0.002	0.00632456
Root; d__Bacteria; p__Bacillota; c__Bacilli; o__Lactobacillales	0	0	0	0	0	0	0	0	0	0.02	0.002	0.00632456
Root; d__Archaea; p__Nanobdellota; c__Nanobdellia; o__SCGC-AAA011-G17	0	0	0	0.01	0	0	0	0	0	0	0.001	0.00316228

## Sheet: Family
Taxonomy	CF1	CF2	CF6	CF8	CF9	CF14	CF15	SF1	SF4	SF5	Average	Standard Deviation
Root; d__Archaea; p__Thermoproteota; c__Nitrososphaeria; o__Nitrososphaerales; f__Nitrosopumilaceae	24.25	19.74	26.09	23.3	21.05	21.49	32.51	9.42	14.1	16.72	20.867	6.46288
Root; d__Bacteria; p__Pseudomonadota; c__Alphaproteobacteria; o__Pelagibacterales; f__Pelagibacteraceae	16.6	18.6	15.45	11.04	10.02	11.15	13.69	12.46	10.42	9.59	12.902	3.08082
unassigned	12.43	9.98	9.38	8.69	8.78	9.02	9.17	10.58	13.22	10.32	10.157	1.55293
Root; d__Archaea; p__Thermoplasmatota; c__Poseidoniia; o__Poseidoniales; f__Thalassarchaeaceae	4.39	5.06	1.71	2.58	2.93	2.52	1.82	9.03	2.91	3.66	3.661	2.16229
Root; d__Bacteria; p__Marinisomatota; c__Marinisomatia; o__Marinisomatales; f__TCS55	2.06	2.41	3.21	2.88	3.1	3.26	2.96	4.96	5.17	5.57	3.558	1.22071
Root; d__Bacteria; p__Actinomycetota; c__Acidimicrobiia; o__Acidimicrobiales; f__MedAcidi-G1	2.97	3.12	3.23	3.51	4.26	3.71	3	3.5	3.83	4.23	3.536	0.471268
Root; d__Bacteria; p__Pseudomonadota; c__Alphaproteobacteria; o__HIMB59; f__GCA-002718135	2.46	2.88	2.53	2.09	1.92	2.09	2.2	2.4	1.82	1.71	2.21	0.359784
Root; d__Bacteria; p__Nitrospinota; c__Nitrospinia; o__Nitrospinales; f__VA-1	1.11	1.28	1.98	2.19	2.22	2.62	1.86	2.04	2.59	2.64	2.053	0.530263
Root; d__Bacteria; p__Marinisomatota; c__Marinisomatia; o__Marinisomatales; f__UBA1611	0.88	0.89	1.24	1.15	0.95	1.2	1.15	2.08	2.98	2.73	1.525	0.781384
Root; d__Archaea; p__Thermoplasmatota; c__Poseidoniia; o__MGIII; f__CG-Epi1	0.77	1.09	1	1.04	1.07	1.2	0.76	1.66	1.42	1.53	1.154	0.302001
Root; d__Bacteria; p__Chloroflexota; c__Dehalococcoidia; o__UBA3495; f__UBA3495	0.83	1.14	0.65	0.81	1.02	1.03	0.74	1.73	0.9	1.18	1.003	0.307537
Root; d__Bacteria; p__Marinisomatota; c__Marinisomatia; o__SCGC-AAA003-L08; f__D37C17	0.55	0.73	1.06	0.86	0.99	1	1	1.04	1.48	1.19	0.99	0.250732
Root; d__Bacteria; p__Gemmatimonadota; c__Gemmatimonadetes; o__Longimicrobiales; f__UBA6960	1.01	0.9	0.75	0.78	0.94	1.05	0.82	0.89	0.75	0.69	0.858	0.119518
Root; d__Bacteria; p__Planctomycetota; c__Planctomycetia; o__Pirellulales; f__Pirellulaceae	0.46	0.39	0.62	0.81	0.9	0.83	0.7	0.33	0.58	0.7	0.632	0.192689
Root; d__Bacteria; p__Myxococcota_A; c__UBA9160; o__UBA9160; f__UBA4427	0.29	0.2	0.6	0.65	0.8	0.62	0.56	0.23	0.73	0.78	0.546	0.225497
Root; d__Bacteria; p__Bacteroidota; c__Bacteroidia; o__Flavobacteriales; f__Flavobacteriaceae	0.82	0.91	0.44	0.42	0.34	0.65	0.7	0.32	0.32	0.21	0.513	0.2394
Root; d__Archaea; p__Thermoplasmatota; c__Poseidoniia; o__Poseidoniales; f__Poseidoniaceae	0.13	0.17	0.45	0.6	0.67	0.63	0.5	0.23	0.74	0.9	0.502	0.257026
Root; d__Bacteria; p__Chloroflexota; c__Dehalococcoidia; o__CAJWPE01; f__UBA826	0.37	0.48	0.38	0.31	0.32	0.37	0.21	0.99	0.72	0.52	0.467	0.23075
Root; d__Bacteria; p__Actinomycetota; c__Acidimicrobiia; o__Acidimicrobiales; f__Poriferisodalaceae	0.67	0.64	0.24	0.31	0.41	0.4	0.27	0.59	0.37	0.38	0.428	0.153029
Root; d__Bacteria; p__Chloroflexota; c__Dehalococcoidia; o__Lucifugimonadales; f__Lucifugimonadaceae	0.39	0.4	0.24	0.24	0.35	0.35	0.25	0.82	0.42	0.43	0.389	0.168421
Root; d__Bacteria; p__Acidobacteriota; c__Vicinamibacteria; o__Vicinamibacterales; f__UBA8438	0.73	0.59	0.28	0.23	0.3	0.27	0.17	0.53	0.13	0.24	0.347	0.198721
Root; d__Bacteria; p__Planctomycetota; c__UBA8108; o__UBA1146; f__UBA1146	0	0.04	0.44	0.49	0.6	0.65	0.34	0.06	0.33	0.52	0.347	0.238563
Root; d__Bacteria; p__Planctomycetota; c__Phycisphaerae; o__Phycisphaerales; f__SM1A02	0.31	0.31	0.34	0.33	0.44	0.37	0.27	0.27	0.12	0.26	0.302	0.0836394
Root; d__Bacteria; p__Pseudomonadota; c__Alphaproteobacteria; o__Rhodospirillales; f__UBA2165	0.34	0.43	0.25	0.24	0.29	0.29	0.1	0.47	0.25	0.35	0.301	0.104717
Root; d__Bacteria; p__Pseudomonadota; c__Alphaproteobacteria; o__GCA-002720895; f__GCA-002720895	0.71	0.68	0.19	0.12	0.16	0.13	0.19	0.49	0.13	0.21	0.301	0.233498
Root; d__Bacteria; p__Bacteroidota; c__Bacteroidia; o__Flavobacteriales; f__UBA7430	0	0	0.38	0.39	0.55	0.49	0.36	0	0.38	0.39	0.294	0.21104
Root; d__Bacteria; p__Marinisomatota; c__Marinisomatia; o__Marinisomatales; f__S15-B10	0.36	0.38	0.24	0.17	0.15	0.19	0.15	0.54	0.31	0.22	0.271	0.126179
Root; d__Bacteria; p__Planctomycetota; c__UBA1135; o__UBA1135; f__GCA-002686595	0.17	0.18	0.27	0.35	0.4	0.27	0.21	0.16	0.37	0.28	0.266	0.0863069
Root; d__Bacteria; p__Bacteroidota; c__Bacteroidia; o__Flavobacteriales; f__BACL11	0.12	0.13	0.31	0.22	0.29	0.22	0.24	0.18	0.35	0.24	0.23	0.074087
Root; d__Bacteria; p__Latescibacterota; c__UBA2968; o__UBA8231; f__UBA8231	0.21	0.29	0.14	0.17	0.29	0.25	0.11	0.32	0.23	0.23	0.224	0.0681828
Root; d__Bacteria; p__Bacteroidota; c__Bacteroidia; o__Cytophagales_B; f__MED-G16	0.23	0.32	0.32	0.18	0.2	0.22	0.22	0.16	0.16	0.08	0.209	0.0727935
Root; d__Bacteria; p__Planctomycetota; c__UBA8108; o__UBA8108; f__UBA8108	0.43	0.38	0.09	0.16	0.15	0.22	0.08	0.3	0.1	0.1	0.201	0.127493
Root; d__Bacteria; p__Acidobacteriota; c__Vicinamibacteria; o__Vicinamibacterales; f__UBA823	0.31	0.29	0.12	0.16	0.15	0.18	0.09	0.36	0.11	0.23	0.2	0.0929755
Root; d__Bacteria; p__Pseudomonadota; c__Alphaproteobacteria; o__Micavibrionales; f__Micavibrionaceae	0.03	0.02	0	1.5	0.43	0.02	0	0	0	0	0.2	0.475698
Root; d__Bacteria; p__Pseudomonadota; c__Alphaproteobacteria; o__Rhodobacterales; f__Rhodobacteraceae	0.45	0.39	0.09	0.22	0.25	0.22	0.05	0.06	0.04	0.21	0.198	0.142111
Root; d__Bacteria; p__Marinisomatota; c__Marinisomatia; o__Marinisomatales; f__Marinisomataceae	0.63	0.49	0.06	0.06	0.05	0.09	0.06	0.35	0.03	0.05	0.187	0.21975
Root; d__Bacteria; p__Pseudomonadota; c__Alphaproteobacteria; o__GCA-2731375; f__GCA-2731375	0.22	0.22	0.17	0.14	0.18	0.2	0.07	0.32	0.16	0.19	0.187	0.0641266
Root; d__Bacteria; p__Marinisomatota; c__Marinisomatia; o__Marinisomatales; f__UBA8229	0.08	0.06	0.22	0.22	0.17	0.17	0.19	0.13	0.35	0.27	0.186	0.0863069
Root; d__Bacteria; p__Pseudomonadota; c__Alphaproteobacteria; o__Rhodospirillales; f__Casp-alpha2	0.13	0.21	0.07	0.2	0.2	0.21	0.15	0.24	0.12	0.28	0.181	0.0626188
Root; d__Bacteria; p__Nitrospirota; c__Nitrospiria; o__Nitrospirales; f__UBA8639	0.41	0.59	0	0	0	0	0	0.73	0	0	0.173	0.288639
Root; d__Bacteria; p__Marinisomatota; c__Marinisomatia; o__SCGC-AAA003-L08; f__GCA-002707645	0.14	0.23	0.18	0.08	0.1	0.13	0.14	0.26	0.24	0.18	0.168	0.0606996
Root; d__Bacteria; p__Myxococcota_A; c__UBA9160; o__UBA9160; f__SMWR01	0.14	0.08	0.13	0.18	0.26	0.16	0.1	0.11	0.21	0.19	0.156	0.0552167
Root; d__Bacteria; p__Marinisomatota; c__Marinisomatia; o__Marinisomatales; f__AB-629-J13	0.13	0.15	0.11	0.11	0.14	0.13	0.13	0.23	0.15	0.21	0.149	0.0401248
Root; d__Bacteria; p__Acidobacteriota; c__UBA890; o__UBA890; f__UBA890	0.17	0.14	0.11	0.19	0.2	0.17	0.11	0.16	0.1	0.08	0.143	0.0411096
Root; d__Bacteria; p__Planctomycetota; c__Planctomycetia; o__Pirellulales; f__UBA1268	0.02	0	0.15	0.14	0.16	0.18	0.47	0.03	0.1	0.17	0.142	0.13315
Root; d__Bacteria; p__Planctomycetota; c__Planctomycetia; o__Planctomycetales; f__Planctomycetaceae	0.26	0.23	0.11	0.12	0.13	0.11	0.04	0.24	0.05	0.11	0.14	0.0773161
Root; d__Bacteria; p__Marinisomatota; c__Marinisomatia; o__SCGC-AAA003-L08; f__TMED161	0.06	0.11	0.13	0.15	0.06	0.14	0.11	0.13	0.25	0.15	0.129	0.0536346
Root; d__Bacteria; p__Poribacteria; c__WGA-4E; o__WGA-4E; f__UBA9662	0.15	0.2	0.07	0.09	0.1	0.08	0.07	0.21	0.16	0.12	0.125	0.0523344
Root; d__Archaea; p__Thermoproteota; c__Nitrososphaeria; o__Nitrososphaerales; f__UBA57	0.27	0.24	0.06	0.11	0.05	0.06	0.17	0.12	0.07	0.04	0.119	0.0819824
Root; d__Bacteria; p__Cyanobacteriota; c__Cyanobacteriia; o__PCC-6307; f__Cyanobiaceae	0.03	0.03	0.1	0.08	0.15	0.18	0.11	0	0.12	0.17	0.097	0.0618331
Root; d__Bacteria; p__Myxococcota_A; c__UBA9160; o__SZUA-336; f__SZUA-336	0.06	0.1	0.11	0.11	0.13	0.15	0.05	0.06	0.07	0.12	0.096	0.0340588
Root; d__Bacteria; p__Pseudomonadota; c__Alphaproteobacteria; o__MED-G09; f__MED-G09	0.16	0.08	0.04	0.06	0.05	0.08	0.04	0.16	0.08	0.1	0.085	0.0440328
Root; d__Bacteria; p__Chloroflexota; c__Anaerolineae; o__Anaerolineales; f__UBA11657	0.08	0.17	0.03	0.05	0.05	0.04	0.02	0.15	0.03	0.09	0.071	0.0519508
Root; d__Bacteria; p__Myxococcota; c__UBA796; o__UBA9615; f__UBA9615	0	0	0.05	0.08	0.1	0.11	0.03	0.08	0.14	0.09	0.068	0.0468568
Root; d__Bacteria; p__Chloroflexota; c__Dehalococcoidia; o__UBA1127; f__UBA1127	0.03	0.07	0.03	0.06	0.04	0.06	0.04	0.12	0.14	0.07	0.066	0.0371782
Root; d__Bacteria; p__Chloroflexota; c__Dehalococcoidia; o__SAR202; f__UBA1123	0.03	0.03	0.06	0.07	0.06	0.07	0.03	0.07	0.1	0.1	0.062	0.0261619
Root; d__Bacteria; p__Acidobacteriota; c__Vicinamibacteria; o__Vicinamibacterales; f__UBA2999	0.07	0.13	0.06	0.03	0.05	0.04	0.07	0.04	0.04	0.04	0.057	0.0290784
Root; d__Bacteria; p__Chloroflexota; c__Dehalococcoidia; o__Australimonadales; f__Australimonadaceae	0.04	0.07	0.03	0.04	0.04	0.05	0.02	0.13	0.03	0.12	0.057	0.0383116
Root; d__Bacteria; p__Bacteroidota; c__Bacteroidia; o__Flavobacteriales; f__Sanyastnellaceae	0	0	0.06	0.07	0.1	0.09	0.05	0	0.05	0.1	0.052	0.0402216
Root; d__Bacteria; p__Chloroflexota; c__Dehalococcoidia; o__CAJWSY01; f__GCA-002694895	0.05	0.07	0.04	0.02	0.03	0.04	0	0.11	0.08	0.06	0.05	0.0316228
Root; d__Bacteria; p__Chloroflexota; c__Dehalococcoidia; o__UBA2985; f__UBA2985	0.05	0.04	0.02	0	0.03	0.04	0	0.19	0.06	0.07	0.05	0.054365
Root; d__Bacteria; p__Desulfobacterota_B; c__Binatia; o__UBA1149; f__UBA1149	0	0	0.02	0.08	0.13	0.04	0.09	0	0.04	0.07	0.047	0.0444847
Root; d__Bacteria; p__Marinisomatota; c__Marinisomatia; o__SCGC-AAA003-L08; f__GCA-2689995	0	0.05	0	0.03	0.04	0.06	0.03	0.06	0.12	0.06	0.045	0.0347211
Root; d__Bacteria; p__Marinisomatota; c__Marinisomatia; o__SCGC-AAA003-L08; f__SCGC-AAA003-L08	0.05	0.04	0.06	0.03	0	0.04	0.03	0.07	0.08	0.03	0.043	0.0231181
Root; d__Bacteria; p__Myxococcota; c__UBA796; o__UBA796; f__GCA-2862545	0.03	0.04	0	0.06	0.1	0.04	0	0.04	0.05	0.06	0.042	0.0293636
Root; d__Bacteria; p__Planctomycetota; c__UBA1135; o__UBA2386; f__UBA2386	0.04	0	0.02	0.04	0.08	0.06	0.03	0.05	0.04	0.04	0.04	0.0216025
Root; d__Bacteria; p__Bacteroidota; c__Bacteroidia; o__Flavobacteriales; f__NORP154	0	0	0.03	0.04	0.07	0.03	0.03	0	0.09	0.07	0.036	0.0320416
Root; d__Bacteria; p__Planctomycetota; c__Phycisphaerae; o__Phycisphaerales; f__Phycisphaeraceae	0.07	0.08	0.02	0.03	0.04	0	0.03	0.09	0	0	0.036	0.033731
Root; d__Bacteria; p__Acidobacteriota; c__UBA6911; o__RPQK01; f__JADFOI01	0.07	0.06	0.04	0	0.03	0.03	0.04	0.08	0	0	0.035	0.0291548
Root; d__Bacteria; p__Pseudomonadota; c__Alphaproteobacteria; o__Rhodospirillales; f__Thalassospiraceae	0.06	0.06	0	0.18	0.03	0	0	0	0	0.02	0.035	0.056421
Root; d__Bacteria; p__Myxococcota; c__UBA796; o__UBA796; f__UBA796	0.04	0.03	0.04	0.04	0.04	0.03	0	0.02	0.06	0.04	0.034	0.0157762
Root; d__Bacteria; p__Pseudomonadota; c__Alphaproteobacteria; o__Rhodospirillales; f__Rhodospirillaceae	0.05	0.03	0.02	0.03	0.03	0	0.03	0.04	0.05	0.03	0.031	0.0144914
Root; d__Bacteria; p__Marinisomatota; c__Marinisomatia; o__SCGC-AAA003-L08; f__GCA-002719095	0.04	0.02	0	0.03	0.03	0.03	0.04	0.05	0.03	0.04	0.031	0.0137032
Root; d__Bacteria; p__Marinisomatota; c__Marinisomatia; o__SCGC-AAA003-L08; f__JABHHG01	0	0	0.06	0.03	0.06	0.03	0.03	0	0.06	0.04	0.031	0.0246982
Root; d__Bacteria; p__Myxococcota; c__XYA12-FULL-58-9; o__XYA12-FULL-58-9; f__JABJBS01	0	0.03	0.02	0.03	0.02	0.04	0.04	0.08	0	0.05	0.031	0.0237814
Root; d__Archaea; p__Nanobdellota; c__Nanobdellia; o__Pacearchaeales; f__GW2011-AR1	0.02	0	0.04	0.05	0.04	0.03	0.03	0	0.05	0.02	0.028	0.0181353
Root; d__Bacteria; p__Actinomycetota; c__Acidimicrobiia; o__Actinomarinales; f__Actinomarinaceae	0.14	0.14	0	0	0	0	0	0	0	0	0.028	0.0590292
Root; d__Bacteria; p__Pseudomonadota; c__Alphaproteobacteria; o__Caulobacterales; f__Hyphomonadaceae	0	0	0	0.16	0.12	0	0	0	0	0	0.028	0.0597774
Root; d__Bacteria; p__Bdellovibrionota; c__Bacteriovoracia; o__Bacteriovoracales; f__Bacteriovoracaceae	0	0.02	0.03	0.02	0.05	0.01	0	0.03	0.05	0.06	0.027	0.0211082
Root; d__Bacteria; p__Myxococcota; c__Polyangia; o__Polyangiales; f__Polyangiaceae	0	0.03	0.03	0.02	0.05	0.04	0.03	0.03	0	0.04	0.027	0.0163639
Root; d__Bacteria; p__Pseudomonadota; c__Alphaproteobacteria; o__MPNO01; f__UBA2964	0.08	0.07	0	0	0.03	0.02	0	0.07	0	0	0.027	0.0336815
Root; d__Bacteria; p__Pseudomonadota; c__Alphaproteobacteria; o__Pelagibacterales; f__AG-422-B15	0.08	0.08	0	0.03	0	0.02	0	0.05	0	0	0.026	0.0330656
Root; d__Bacteria; p__Chloroflexota; c__Dehalococcoidia; o__SAR202; f__UBA2962	0.06	0.04	0.03	0	0	0.02	0	0.06	0	0.04	0.025	0.024608
Root; d__Bacteria; p__Planctomycetota; c__UBA1135; o__UBA1135; f__UBA1135	0.02	0.03	0.02	0	0.05	0.07	0.03	0.03	0	0	0.025	0.0227303
Root; d__Bacteria; p__Bacteroidota; c__Bacteroidia; o__Flavobacteriales; f__Crocinitomicaceae	0	0	0.03	0.01	0.07	0.06	0.04	0	0	0.03	0.024	0.0263312
Root; d__Bacteria; p__Marinisomatota; c__Marinisomatia; o__SCGC-AAA003-L08; f__JACNLC01	0	0	0.03	0.02	0.03	0.03	0.03	0.04	0.04	0	0.022	0.0161933
Root; d__Bacteria; p__Bacteroidota; c__Bacteroidia; o__Cytophagales; f__Cyclobacteriaceae	0.05	0.04	0.02	0.02	0	0.03	0	0.05	0	0	0.021	0.02079
Root; d__Bacteria; p__Bacteroidota; c__Bacteroidia; o__Flavobacteriales; f__Parvicellaceae	0	0.02	0.04	0.04	0.03	0.03	0	0	0	0.04	0.02	0.0182574
Root; d__Bacteria; p__Campylobacterota; c__Campylobacteria; o__Campylobacterales; f__Sulfurimonadaceae	0	0	0	0.02	0.04	0.02	0.03	0	0.05	0.03	0.019	0.0185293
Root; d__Bacteria; p__Pseudomonadota; c__Alphaproteobacteria; o__Caulobacterales; f__Maricaulaceae	0	0	0	0.07	0.09	0	0	0.02	0	0	0.018	0.0335989
Root; d__Bacteria; p__Actinomycetota; c__Actinomycetes; o__Propionibacteriales; f__Propionibacteriaceae	0.03	0.02	0	0.02	0	0	0	0.02	0.04	0.04	0.017	0.0163639
Root; d__Bacteria; p__Myxococcota_A; c__UBA9160; o__UBA9160; f__JAGQJR01	0	0	0	0.02	0.05	0.03	0	0.02	0.05	0	0.017	0.0205751
Root; d__Bacteria; p__Chloroflexota; c__Dehalococcoidia; o__UBA3495; f__GCA-2712585	0.02	0.04	0	0.02	0	0.03	0	0.06	0	0	0.017	0.0211082
Root; d__Bacteria; p__Planctomycetota; c__Planctomycetia; o__Pirellulales; f__UBA7805	0.02	0.02	0.02	0.05	0	0	0.05	0	0	0	0.016	0.0201108
Root; d__Bacteria; p__Pseudomonadota; c__Alphaproteobacteria; o__ATCC43930; f__CGMCC-115725	0.03	0.06	0	0	0	0.02	0	0.05	0	0	0.016	0.02319
Root; d__Bacteria; p__Chloroflexota; c__Dehalococcoidia; o__SAR202; f__CAJWER01	0	0	0	0.02	0	0.01	0	0.04	0.05	0.03	0.015	0.0190029
Root; d__Bacteria; p__Myxococcota; c__UBA796; o__UBA796; f__UBA2385	0	0.02	0	0.02	0.04	0.02	0	0.05	0	0	0.015	0.0184089
Root; d__Bacteria; p__Actinomycetota; c__Acidimicrobiia; o__Acidimicrobiales; f__Aldehydirespiratoraceae	0.02	0	0	0.03	0.06	0	0	0	0	0.03	0.014	0.0206559
Root; d__Bacteria; p__Bacteroidota; c__Bacteroidia; o__Chitinophagales; f__Saprospiraceae	0	0	0.07	0.02	0.03	0.02	0	0	0	0	0.014	0.0227058
Root; d__Bacteria; p__Pseudomonadota; c__Alphaproteobacteria; o__MPNO01; f__MPNO01	0	0	0	0.02	0.03	0.03	0.02	0.04	0	0	0.014	0.0157762
Root; d__Bacteria; p__Acidobacteriota; c__Thermoanaerobaculia; o__Multivoradales; f__Multivoraceae	0	0.02	0.03	0.03	0.03	0.02	0	0	0	0	0.013	0.0141814
Root; d__Bacteria; p__Chloroflexota; c__UBA11872; o__UBA11872; f__UBA11872	0.04	0.04	0	0	0	0	0	0.05	0	0	0.013	0.0211082
Root; d__Bacteria; p__Myxococcota_A; c__UBA9160; o__UBA9160; f__CAJXIC01	0	0.03	0.03	0.01	0.03	0.03	0	0	0	0	0.013	0.0149443
Root; d__Bacteria; p__Marinisomatota; c__Marinisomatia; o__SCGC-AAA003-L08; f__TMED6	0	0.02	0	0.01	0	0.02	0	0.07	0	0	0.012	0.0220101
Root; d__Bacteria; p__Planctomycetota; c__GCA-002687715; o__GCA-002687715; f__GCA-002687715	0	0	0	0	0.05	0	0.03	0	0	0.04	0.012	0.0198886
Root; d__Bacteria; p__Pseudomonadota; c__Alphaproteobacteria; o__Sphingomonadales; f__Kordiimonadaceae	0	0	0	0.08	0.03	0	0	0	0	0	0.011	0.0260128
Root; d__Bacteria; p__Chloroflexota; c__Dehalococcoidia; o__SAR202; f__JADFKI01	0	0	0	0	0	0	0	0.07	0	0.03	0.01	0.023094
Root; d__Bacteria; p__Desulfobacterota_B; c__Binatia; o__Bin18; f__Bin18	0	0.03	0	0.02	0.02	0.03	0	0	0	0	0.01	0.0133333
Root; d__Bacteria; p__Patescibacteriota; c__Minisyncoccia; o__UBA6257; f__UBA11618	0.05	0.05	0	0	0	0	0	0	0	0	0.01	0.0210819
Root; d__Bacteria; p__Planctomycetota; c__B15-G4; o__B15-G4; f__B15-G4	0	0.02	0.03	0	0.02	0	0	0.02	0	0	0.009	0.0119722
Root; d__Bacteria; p__Bdellovibrionota_B; c__Oligoflexia; o__Oligoflexales; f__Bog-1112	0	0	0	0.02	0.02	0	0	0.05	0	0	0.009	0.0166333
Root; d__Bacteria; p__Chloroflexota; c__Dehalococcoidia; o__SAR202; f__VXLM01	0	0.04	0	0	0	0	0	0.05	0	0	0.009	0.0191195
Root; d__Bacteria; p__Pseudomonadota; c__Alphaproteobacteria; o__Rhodospirillales; f__Terasakiellaceae	0	0	0	0.09	0	0	0	0	0	0	0.009	0.0284605
Root; d__Bacteria; p__Acidobacteriota; c__Terriglobia; o__Versatilivoradales; f__Versatilivoraceae	0.03	0.05	0	0	0	0	0	0	0	0	0.008	0.0175119
Root; d__Bacteria; p__Latescibacterota; c__UBA2968; o__UBA2968; f__UBA2968	0.02	0	0	0.01	0.02	0	0	0.03	0	0	0.008	0.0113529
Root; d__Bacteria; p__Nitrospinota; c__Nitrospinia; o__Nitrospinales; f__Nitrospinaceae	0	0.03	0	0	0	0	0	0.05	0	0	0.008	0.0175119
Root; d__Bacteria; p__Pseudomonadota; c__Alphaproteobacteria; o__Micavibrionales; f__UBA1664	0.06	0.02	0	0	0	0	0	0	0	0	0.008	0.0193218
Root; d__Bacteria; p__Myxococcota; c__WYAZ01; o__WYAZ01; f__WYAZ01	0	0	0	0	0.03	0.04	0	0	0	0	0.007	0.0149443
Root; d__Bacteria; p__Nitrospinota; c__Nitrospinia; o__Nitrospinales; f__JACRGP01	0.02	0.03	0	0	0	0	0	0.02	0	0	0.007	0.011595
Root; d__Bacteria; p__Nitrospinota; c__Nitrospinia; o__Nitrospinales; f__JAJDAT01	0.02	0	0	0	0	0	0	0.05	0	0	0.007	0.0163639
Root; d__Bacteria; p__Acidobacteriota; c__Terriglobia; o__Bryobacterales; f__UBA6623	0.03	0.03	0	0.01	0	0	0	0	0	0	0.007	0.0125167
Root; d__Archaea; p__Thermoproteota; c__Nitrososphaeria; o__Nitrososphaerales; f__Nitrososphaeraceae	0	0	0.02	0.02	0	0	0.02	0	0	0	0.006	0.00966092
Root; d__Bacteria; p__Acidobacteriota; c__Terriglobia; o__20CM-2-55-15; f__20CM-2-55-15	0	0	0.03	0	0	0	0.03	0	0	0	0.006	0.0126491
Root; d__Bacteria; p__Chloroflexota; c__Dehalococcoidia; o__UBA6926; f__UBA6926	0	0.02	0	0	0	0	0	0.04	0	0	0.006	0.013499
Root; d__Bacteria; p__Gemmatimonadota; c__Gemmatimonadetes; o__Palauibacterales; f__Palauibacteraceae	0.02	0.04	0	0	0	0	0	0	0	0	0.006	0.013499
Root; d__Bacteria; p__Nitrospirota; c__Nitrospiria; o__Nitrospirales; f__Nitrospiraceae	0	0.04	0	0	0	0	0	0.02	0	0	0.006	0.013499
Root; d__Bacteria; p__Planctomycetota; c__Planctomycetia; o__CAXEIY01; f__CAXEIY01	0	0.03	0	0	0	0	0	0.03	0	0	0.006	0.0126491
Root; d__Bacteria; p__Pseudomonadota; c__Alphaproteobacteria; o__Rhizobiales; f__Rhizobiaceae	0.02	0	0	0	0	0.02	0	0.02	0	0	0.006	0.00966092
Root; d__Archaea; p__Halobacteriota; c__Halobacteria; o__Halobacteriales; f__UBA12382	0	0.02	0	0	0	0	0	0.03	0	0	0.005	0.0108012
Root; d__Archaea; p__Thermoproteota; c__Nitrososphaeria; o__Nitrososphaerales; f__UBA213	0	0	0	0.01	0.02	0.02	0	0	0	0	0.005	0.00849837
Root; d__Bacteria; p__Bacteroidota_A; c__Rhodothermia; o__Balneolales; f__Balneolaceae	0	0	0	0.03	0.02	0	0	0	0	0	0.005	0.0108012
Root; d__Bacteria; p__Bacteroidota; c__Bacteroidia; o__Flavobacteriales; f__Weeksellaceae	0	0	0	0	0	0	0	0	0.05	0	0.005	0.0158114
Root; d__Bacteria; p__Chloroflexota; c__Dehalococcoidia; o__UBA3495; f__JAGWBF01	0	0.01	0	0	0	0	0	0.04	0	0	0.005	0.012693
Root; d__Bacteria; p__Myxococcota_A; c__UBA9160; o__UBA9160; f__UBA6930	0	0	0	0.03	0.02	0	0	0	0	0	0.005	0.0108012
Root; d__Bacteria; p__Myxococcota; c__Bradymonadia; o__UBA7976; f__UBA1532	0	0	0	0	0.02	0	0	0.03	0	0	0.005	0.0108012
Root; d__Bacteria; p__Poribacteria; c__WGA-4E; o__WGA-4E; f__PCPOR2b	0	0.02	0	0	0	0	0	0.03	0	0	0.005	0.0108012
Root; d__Archaea; p__Nanobdellota; c__Nanobdellia; o__Woesearchaeales; f__GW2011-AR9	0	0	0	0	0	0.02	0.02	0	0	0	0.004	0.00843274
Root; d__Bacteria; p__Bacteroidota; c__Bacteroidia; o__Flavobacteriales; f__Vicingaceae	0	0	0	0	0.02	0	0	0	0.02	0	0.004	0.00843274
Root; d__Bacteria; p__Chloroflexota; c__Dehalococcoidia; o__SAR202; f__CAUZJF01	0	0.02	0	0	0	0	0	0.02	0	0	0.004	0.00843274
Root; d__Bacteria; p__Chloroflexota; c__Dehalococcoidia; o__SAR202; f__JASMAO01	0	0	0	0	0	0	0	0.04	0	0	0.004	0.0126491
Root; d__Bacteria; p__Chloroflexota; c__Dehalococcoidia; o__Tepidiformales; f__Tepidiformaceae	0	0.02	0	0	0.02	0	0	0	0	0	0.004	0.00843274
Root; d__Bacteria; p__Chloroflexota; c__Dehalococcoidia; o__UBA2979; f__UBA2979	0	0	0	0	0.02	0	0	0	0	0.02	0.004	0.00843274
Root; d__Bacteria; p__Chloroflexota; c__Dehalococcoidia; o__VFGY01; f__OSU-TB39	0	0	0	0	0	0	0	0.04	0	0	0.004	0.0126491
Root; d__Bacteria; p__Pseudomonadota; c__Alphaproteobacteria; o__Micropepsales; f__Micropepsaceae	0.02	0.02	0	0	0	0	0	0	0	0	0.004	0.00843274
Root; d__Bacteria; p__Pseudomonadota; c__Alphaproteobacteria; o__MPNO01; f__UBA830	0	0.02	0	0	0	0	0	0.02	0	0	0.004	0.00843274
Root; d__Archaea; p__Nanobdellota; c__Nanobdellia; o__UBA10117; f__ARS21	0	0.03	0	0	0	0	0	0	0	0	0.003	0.00948683
Root; d__Bacteria; p__Chloroflexota; c__Dehalococcoidia; o__Bin125; f__Bin125	0.03	0	0	0	0	0	0	0	0	0	0.003	0.00948683
Root; d__Bacteria; p__Chloroflexota; c__Dehalococcoidia; o__SAR202; f__CATOSD01	0	0	0	0	0	0	0	0.03	0	0	0.003	0.00948683
Root; d__Bacteria; p__Chloroflexota; c__Dehalococcoidia; o__UBA6926; f__VFHL01	0	0	0	0	0	0	0	0.03	0	0	0.003	0.00948683
Root; d__Bacteria; p__Myxococcota; c__UBA4151; o__UBA4151; f__UBA4151	0	0	0	0	0.03	0	0	0	0	0	0.003	0.00948683
Root; d__Bacteria; p__Myxococcota; c__XYA12-FULL-58-9; o__XYA12-FULL-58-9; f__JASMKV01	0	0	0	0	0	0.03	0	0	0	0	0.003	0.00948683
Root; d__Bacteria; p__Planctomycetota; c__Planctomycetia; o__Pirellulales; f__Lacipirellulaceae	0	0.03	0	0	0	0	0	0	0	0	0.003	0.00948683
Root; d__Bacteria; p__Pseudomonadota; c__Alphaproteobacteria; o__Puniceispirillales; f__GCA-002684695	0	0	0	0	0	0	0	0.03	0	0	0.003	0.00948683
Root; d__Bacteria; p__Pseudomonadota; c__Alphaproteobacteria; o__Puniceispirillales; f__Puniceispirillaceae	0	0	0	0	0	0	0	0.03	0	0	0.003	0.00948683
Root; d__Archaea; p__Nanobdellota; c__Nanobdellia; o__Woesearchaeales; f__GW2011-AR4	0	0	0	0	0	0.02	0	0	0	0	0.002	0.00632456
Root; d__Bacteria; p__Actinomycetota; c__Acidimicrobiia; o__Acidimicrobiales; f__UBA8592	0	0.02	0	0	0	0	0	0	0	0	0.002	0.00632456
Root; d__Bacteria; p__Actinomycetota; c__Actinomycetes; o__Actinomycetales; f__Microbacteriaceae	0	0	0	0	0	0	0	0	0	0.02	0.002	0.00632456
Root; d__Bacteria; p__Chloroflexota; c__UBA11872; o__UBA11872; f__VXNJ01	0	0.02	0	0	0	0	0	0	0	0	0.002	0.00632456
Root; d__Bacteria; p__Desulfobacterota_B; c__Binatia; o__UBA9968; f__UBA9968	0	0	0	0	0	0.02	0	0	0	0	0.002	0.00632456
Root; d__Bacteria; p__Desulfobacterota; c__Desulfobulbia; o__Desulfobulbales; f__Desulfobulbaceae	0	0	0	0	0.02	0	0	0	0	0	0.002	0.00632456
Root; d__Bacteria; p__JAAXHH01; c__JAAXHH01; o__JAAXHH01; f__JAAXHH01	0	0	0	0	0.02	0	0	0	0	0	0.002	0.00632456
Root; d__Bacteria; p__Myxococcota; c__UBA727; o__UBA727; f__GCA-2721815	0	0	0	0.02	0	0	0	0	0	0	0.002	0.00632456
Root; d__Bacteria; p__Myxococcota; c__UBA9042; o__PHBI01; f__PHBI01	0	0	0	0	0	0.02	0	0	0	0	0.002	0.00632456
Root; d__Bacteria; p__Planctomycetota; c__Phycisphaerae; o__Phycisphaerales; f__UBA1924	0	0.02	0	0	0	0	0	0	0	0	0.002	0.00632456
Root; d__Bacteria; p__Pseudomonadota; c__Alphaproteobacteria; o__Sphingomonadales; f__Sphingomonadaceae	0.22	0.16	0.16	0.17	0.14	0.06	0	0.2	0.11	0.19
Root; d__Bacteria; p__Pseudomonadota; c__Alphaproteobacteria; o__TMED109; f__TMED109	0.1	0.16	0.08	0.1	0.08	0.07	0.05	0.13	0.07	0.08
Root; d__Bacteria; p__Pseudomonadota; c__Alphaproteobacteria; o__UBA11136; f__UBA11136	0	0	0	0	0.02	0	0	0	0	0
Root; d__Bacteria; p__Pseudomonadota; c__Alphaproteobacteria; o__UBA2966; f__UBA2966	0	0.02	0	0	0	0	0	0	0	0
Root; d__Bacteria; p__Pseudomonadota; c__Alphaproteobacteria; o__UBA7887; f__UBA7887	0.26	0.25	0.19	0.25	0.21	0.2	0.09	0.32	0.1	0.24
Root; d__Bacteria; p__Pseudomonadota; c__Alphaproteobacteria; o__UBA828; f__UBA828	0.07	0.07	0.04	0.06	0.07	0.07	0.05	0.09	0.05	0.06
Root; d__Bacteria; p__Pseudomonadota; c__Alphaproteobacteria; o__UBA8366; f__CAVOAK01	0	0	0	0	0	0	0	0.02	0	0
Root; d__Bacteria; p__Pseudomonadota; c__Alphaproteobacteria; o__UBA8366; f__GCA-2717185	0	0.02	0	0	0	0	0	0.05	0	0
Root; d__Bacteria; p__Pseudomonadota; c__Alphaproteobacteria; o__UBA8366; f__UBA8366	0	0	0	0	0	0	0	0.03	0	0
Root; d__Bacteria; p__Pseudomonadota; c__Alphaproteobacteria; o__UBA8558; f__UBA8558	0.1	0.1	0.07	0.04	0.03	0.04	0.04	0.03	0	0.03
Root; d__Bacteria; p__Pseudomonadota; c__Gammaproteobacteria; o__Arenicellales; f__JAANXG01	0	0.02	0	0	0	0	0	0	0	0
Root; d__Bacteria; p__Pseudomonadota; c__Gammaproteobacteria; o__Arenicellales; f__UBA868	2.77	3.02	1.91	2.18	2.85	2.65	1.71	3.76	1.93	2.34
Root; d__Bacteria; p__Pseudomonadota; c__Gammaproteobacteria; o__Burkholderiales; f__Burkholderiaceae	0.02	0.02	0	0	0.02	0.02	0	0.07	0.12	0.03
Root; d__Bacteria; p__Pseudomonadota; c__Gammaproteobacteria; o__Burkholderiales; f__Methylophilaceae	0	0	0	0.02	0.02	0	0	0	0	0
Root; d__Bacteria; p__Pseudomonadota; c__Gammaproteobacteria; o__CABXJW01; f__CABXJW01	0.02	0	0	0	0	0	0	0	0	0
Root; d__Bacteria; p__Pseudomonadota; c__Gammaproteobacteria; o__Chromatiales; f__Sedimenticolaceae	0	0	0	0	0.02	0	0	0	0	0
Root; d__Bacteria; p__Pseudomonadota; c__Gammaproteobacteria; o__Coxiellales; f__Coxiellaceae	0.03	0	0	0.04	0	0.02	0	0	0	0
Root; d__Bacteria; p__Pseudomonadota; c__Gammaproteobacteria; o__Enterobacterales_A; f__Enterobacteriaceae_A	0	0	0	0	0	0	0	0.02	0	0
Root; d__Bacteria; p__Pseudomonadota; c__Gammaproteobacteria; o__Enterobacterales; f__Alteromonadaceae	0.09	0.15	0.63	1.25	1.05	0.93	0.61	0.2	0.1	0.15
Root; d__Bacteria; p__Pseudomonadota; c__Gammaproteobacteria; o__Enterobacterales; f__Kangiellaceae	0	0	0	0.02	0	0	0	0	0	0
Root; d__Bacteria; p__Pseudomonadota; c__Gammaproteobacteria; o__Enterobacterales; f__Moritellaceae	0	0	0	0	0	0.02	0	0	0	0
Root; d__Bacteria; p__Pseudomonadota; c__Gammaproteobacteria; o__Enterobacterales; f__Vibrionaceae	0	0	0	0.04	0.03	0.03	0	0	0.04	0
Root; d__Bacteria; p__Pseudomonadota; c__Gammaproteobacteria; o__Eutrophobiales; f__Eutrophobiaceae	0.13	0.08	0.18	0.18	0.13	0.16	0.13	0.12	0.17	0.11
Root; d__Bacteria; p__Pseudomonadota; c__Gammaproteobacteria; o__Francisellales; f__CACEW01	0	0.02	0	0	0.03	0	0	0	0	0
Root; d__Bacteria; p__Pseudomonadota; c__Gammaproteobacteria; o__Ga0077536; f__Ga0077536	0	0.02	0	0.04	0.08	0.05	0.02	0.04	0	0.05
Root; d__Bacteria; p__Pseudomonadota; c__Gammaproteobacteria; o__GCA-001735895; f__GCA-001735895	0	0	0	0	0.02	0.01	0	0	0	0.02
Root; d__Bacteria; p__Pseudomonadota; c__Gammaproteobacteria; o__GCA-002705445; f__GCA-002705445	0	0.02	0	0	0	0	0	0	0	0
Root; d__Bacteria; p__Pseudomonadota; c__Gammaproteobacteria; o__GCA-002705445; f__GCA-002716945	0.23	0.16	0.13	0.1	0.13	0.09	0.11	0.12	0.07	0.11
Root; d__Bacteria; p__Pseudomonadota; c__Gammaproteobacteria; o__GCA-2729495; f__GCA-2729495	0.04	0.06	0.02	0.06	0.07	0.04	0	0.04	0.03	0.04
Root; d__Bacteria; p__Pseudomonadota; c__Gammaproteobacteria; o__HK1; f__HK1	0	0	0	0	0.02	0	0	0	0	0
Root; d__Bacteria; p__Pseudomonadota; c__Gammaproteobacteria; o__Methylococcales; f__Cycloclasticaceae	0	0	0	0	0	0.01	0	0	0	0
Root; d__Bacteria; p__Pseudomonadota; c__Gammaproteobacteria; o__Methylococcales; f__Methylomonadaceae	0	0	0.11	0.13	0.17	0.2	0.09	0.02	0.31	0.23
Root; d__Bacteria; p__Pseudomonadota; c__Gammaproteobacteria; o__Methylococcales; f__UBA1147	0	0	0.32	0.35	0.42	0.52	0.27	0	0.69	0.69
Root; d__Bacteria; p__Pseudomonadota; c__Gammaproteobacteria; o__Nitrosococcales; f__Methylophagaceae	0	0	0	0.09	0.05	0	0	0	0.03	0
Root; d__Bacteria; p__Pseudomonadota; c__Gammaproteobacteria; o__Poriferisulfidales; f__JAYYZZ01	0	0.02	0	0	0	0	0	0	0	0
Root; d__Bacteria; p__Pseudomonadota; c__Gammaproteobacteria; o__PS1; f__Pseudothioglobaceae	2.32	2.55	7.44	7.82	8.32	8.46	6.26	4.71	10.33	9.42
Root; d__Bacteria; p__Pseudomonadota; c__Gammaproteobacteria; o__Pseudomonadales; f__Alcanivoracaceae	0.11	0.22	0	0.1	0.09	0.05	0	0.03	0.03	0
Root; d__Bacteria; p__Pseudomonadota; c__Gammaproteobacteria; o__Pseudomonadales; f__Azotimanducaceae	0.76	0.76	0.43	0.51	0.75	0.72	0.45	0.71	0.39	0.6
Root; d__Bacteria; p__Pseudomonadota; c__Gammaproteobacteria; o__Pseudomonadales; f__Balneatricaceae	0	0	0.02	0.1	0.08	0.11	0.03	0	0.04	0.09
Root; d__Bacteria; p__Pseudomonadota; c__Gammaproteobacteria; o__Pseudomonadales; f__Cellvibrionaceae	0	0	0	0	0	0.02	0	0	0	0
Root; d__Bacteria; p__Pseudomonadota; c__Gammaproteobacteria; o__Pseudomonadales; f__DSM-6294	0	0	0	0.08	0.06	0.09	0.02	0	0	0
Root; d__Bacteria; p__Pseudomonadota; c__Gammaproteobacteria; o__Pseudomonadales; f__Halieaceae	0	0	0.03	0.02	0.04	0	0	0	0	0.03
Root; d__Bacteria; p__Pseudomonadota; c__Gammaproteobacteria; o__Pseudomonadales; f__Halomonadaceae	0.03	0.02	0.07	0.09	0.08	0.1	0.06	0.03	0	0
Root; d__Bacteria; p__Pseudomonadota; c__Gammaproteobacteria; o__Pseudomonadales; f__Moraxellaceae	0	0.13	0	0.04	0	0.02	0	0	0.07	0
Root; d__Bacteria; p__Pseudomonadota; c__Gammaproteobacteria; o__Pseudomonadales; f__Oleiphilaceae	0.12	0.09	0.01	0.74	0.57	0.05	0.02	0.22	0.37	0.25
Root; d__Bacteria; p__Pseudomonadota; c__Gammaproteobacteria; o__Pseudomonadales; f__Porticoccaceae	0	0.04	0.54	0.82	0.85	0.93	0.63	0.02	0.63	0.65
Root; d__Bacteria; p__Pseudomonadota; c__Gammaproteobacteria; o__Pseudomonadales; f__Pseudohongiellaceae	0.59	0.72	0.52	0.59	0.66	0.69	0.49	0.64	0.48	0.64
Root; d__Bacteria; p__Pseudomonadota; c__Gammaproteobacteria; o__Pseudomonadales; f__Pseudomonadaceae	0	0.05	0	0.2	0.17	0.07	0	0.06	0.04	0.12
Root; d__Bacteria; p__Pseudomonadota; c__Gammaproteobacteria; o__Pseudomonadales; f__Spongiibacteraceae	0	0.02	0	0.02	0.02	0	0	0	0	0
Root; d__Bacteria; p__Pseudomonadota; c__Gammaproteobacteria; o__Rariloculales; f__Rariloculaceae	0.18	0.25	0.08	0.08	0.11	0.12	0.04	0.15	0.04	0.05
Root; d__Bacteria; p__Pseudomonadota; c__Gammaproteobacteria; o__SAR86; f__D2472	0.06	0.12	0	0	0.02	0	0	0.06	0	0
Root; d__Bacteria; p__Pseudomonadota; c__Gammaproteobacteria; o__SAR86; f__SAR86	2.42	2.09	1.81	1.74	1.66	1.52	1.61	2.23	1.46	1.37
Root; d__Bacteria; p__Pseudomonadota; c__Gammaproteobacteria; o__Steroidobacterales; f__Steroidobacteraceae	0.02	0	0	0	0	0.02	0	0.04	0	0
Root; d__Bacteria; p__Pseudomonadota; c__Gammaproteobacteria; o__SZUA-229; f__SZUA-229	0	0	0.03	0.02	0.05	0.04	0	0	0.06	0.07
Root; d__Bacteria; p__Pseudomonadota; c__Gammaproteobacteria; o__Thiomicrospirales; f__Thiomicrospiraceae	0	0	0	0.05	0	0	0	0	0	0
Root; d__Bacteria; p__Pseudomonadota; c__Gammaproteobacteria; o__UBA11654; f__UBA11654	1.54	1.43	1.27	1.37	1.34	1.33	1.11	1.87	2.39	1.24
Root; d__Bacteria; p__Pseudomonadota; c__Gammaproteobacteria; o__UBA5335; f__UBA5335	0	0	0	0	0	0.04	0.03	0	0	0
Root; d__Bacteria; p__Pseudomonadota; c__Gammaproteobacteria; o__Woeseiales; f__Woeseiaceae	0.16	0.13	0.07	0.07	0.08	0.1	0.02	0.11	0.03	0.04
Root; d__Bacteria; p__Pseudomonadota; c__Gammaproteobacteria; o__Xanthomonadales; f__SZUA-36	0	0	0	0.02	0.03	0	0	0	0	0
Root; d__Bacteria; p__SAR324; c__SAR324; o__SAR324; f__NAC60-12	3.88	4.65	4.21	4.39	4.15	4.52	3.67	6.02	5.65	5.06
Root; d__Bacteria; p__Spirochaetota; c__Spirochaetia; o__CATQHW01; f__Bin103	0.03	0.04	0	0	0	0	0	0	0	0
Root; d__Bacteria; p__Verrucomicrobiota; c__Kiritimatiellia; o__CAJWTS01; f__CAJWTS01	0.03	0	0	0	0	0	0	0	0	0
Root; d__Bacteria; p__Verrucomicrobiota; c__Kiritimatiellia; o__SS1-B-03-39; f__UBA6053	0	0	0	0	0.03	0	0	0	0	0
Root; d__Bacteria; p__Verrucomicrobiota; c__Lentisphaeria; o__Lentisphaerales; f__Lentisphaeraceae	0	0	0	0	0	0	0	0.02	0	0
Root; d__Bacteria; p__Verrucomicrobiota; c__Verrucomicrobiia; o__Chthoniobacterales; f__JACTMZ01	0	0	0.03	0.06	0.05	0.04	0.07	0	0	0
Root; d__Bacteria; p__Verrucomicrobiota; c__Verrucomicrobiia; o__Limisphaerales; f__UBA1096	0.55	0.59	0.98	1.33	1.52	1.29	0.95	0.92	0.96	1.38
Root; d__Bacteria; p__Verrucomicrobiota; c__Verrucomicrobiia; o__Limisphaerales; f__UBA1100	0.36	0.41	0.62	0.82	0.87	0.87	0.64	0.71	0.65	0.89
Root; d__Bacteria; p__Verrucomicrobiota; c__Verrucomicrobiia; o__Opitutales; f__JABJCN01	0	0.02	0	0.02	0	0.03	0	0.02	0	0.04
Root; d__Bacteria; p__Verrucomicrobiota; c__Verrucomicrobiia; o__Opitutales; f__MB11C04	0.07	0.19	0.14	0.16	0.19	0.21	0.13	0.33	0.13	0.17
Root; d__Bacteria; p__Verrucomicrobiota; c__Verrucomicrobiia; o__Opitutales; f__UBA2987	0	0	0	0	0	0	0	0.02	0	0
Root; d__Bacteria; p__Verrucomicrobiota; c__Verrucomicrobiia; o__Verrucomicrobiales; f__Akkermansiaceae	0.05	0.05	0.06	0.14	0.19	0.1	0.04	0.04	0.02	0.08
Root; d__Bacteria; p__Verrucomicrobiota; c__Verrucomicrobiia; o__Verrucomicrobiales; f__DEV007	0.03	0.07	0.07	0.04	0.08	0.06	0.03	0.05	0	0.02

## Sheet: Genus
Taxonomy	CF1	CF2	CF6	CF8	CF9	CF14	CF15	SF1	SF4	SF5	Average	Standard Deviation
Root; d__Archaea; p__Thermoproteota; c__Nitrososphaeria; o__Nitrososphaerales; f__Nitrosopumilaceae; g__Nitrosopelagicus	20.78	16.93	22.97	20.22	18.34	18.65	28.69	8.14	12.39	14.3	18.141	5.73003
unassigned	22.13	18.6	16.59	15.91	16.27	16.31	16.5	19.2	21.46	17.78	18.075	2.24291
Root; d__Bacteria; p__Pseudomonadota; c__Alphaproteobacteria; o__Pelagibacterales; f__Pelagibacteraceae; g__AG-414-E02	6.87	7.42	6.57	4.92	4.4	4.71	5.64	5.9	4.6	4.48	5.551	1.09963
Root; d__Bacteria; p__Pseudomonadota; c__Gammaproteobacteria; o__PS1; f__Pseudothioglobaceae; g__Pseudothioglobus	2.23	2.44	5.44	5.64	5.68	5.94	4.56	4.6	7.18	6.87	5.058	1.65814
Root; d__Bacteria; p__Pseudomonadota; c__Alphaproteobacteria; o__Pelagibacterales; f__Pelagibacteraceae; g__Pelagibacter	6.17	7.12	5.79	3.9	3.59	4.08	5.16	3.9	3.39	3.12	4.622	1.35258
Root; d__Archaea; p__Thermoplasmatota; c__Poseidoniia; o__Poseidoniales; f__Thalassarchaeaceae; g__Thalassarchaeum	3.27	3.72	1.43	2.11	2.42	2.01	1.35	7.43	2.36	3.06	2.916	1.75926
Root; d__Bacteria; p__Actinomycetota; c__Acidimicrobiia; o__Acidimicrobiales; f__MedAcidi-G1; g__UBA9410	2.24	2.26	2	2.35	2.83	2.38	1.96	2.71	2.58	2.95	2.426	0.335135
Root; d__Bacteria; p__Marinisomatota; c__Marinisomatia; o__Marinisomatales; f__TCS55; g__GCA-002701945	0.94	1.17	1.44	1.39	1.54	1.56	1.51	2.73	2.68	2.84	1.78	0.696052
Root; d__Bacteria; p__Pseudomonadota; c__Gammaproteobacteria; o__SAR86; f__SAR86; g__AEGEAN-183	2.17	1.82	1.71	1.61	1.57	1.41	1.5	1.96	1.29	1.23	1.627	0.295862
Root; d__Bacteria; p__Marinisomatota; c__Marinisomatia; o__Marinisomatales; f__TCS55; g__TCS55	0.83	0.99	1.61	1.33	1.48	1.6	1.27	1.87	2.19	2.48	1.565	0.510387
Root; d__Bacteria; p__Pseudomonadota; c__Alphaproteobacteria; o__Pelagibacterales; f__Pelagibacteraceae; g__AAA240-E13	1.59	1.78	1.6	1.15	1.08	1.13	1.48	1.15	1.07	0.97	1.3	0.283039
Root; d__Bacteria; p__Pseudomonadota; c__Gammaproteobacteria; o__Arenicellales; f__UBA868; g__REDSEA-S09-B13	1.5	1.52	0.81	1.11	1.31	1.29	0.8	2.08	1.06	1.11	1.259	0.380072
Root; d__Bacteria; p__Pseudomonadota; c__Gammaproteobacteria; o__UBA11654; f__UBA11654; g__DTSX01	0.66	0.58	1.14	1.24	1.23	1.17	1.01	0.68	2.19	1.09	1.099	0.457006
Root; d__Bacteria; p__Marinisomatota; c__Marinisomatia; o__SCGC-AAA003-L08; f__D37C17; g__D37C17	0.52	0.66	0.99	0.82	0.95	0.93	0.97	0.97	1.39	1.15	0.935	0.240382
Root; d__Archaea; p__Thermoplasmatota; c__Poseidoniia; o__MGIII; f__CG-Epi1; g__CG-Epi1	0.54	0.92	0.82	0.84	0.82	0.95	0.58	1.34	1.07	1.16	0.904	0.24523
Root; d__Archaea; p__Thermoproteota; c__Nitrososphaeria; o__Nitrososphaerales; f__Nitrosopumilaceae; g__Nitrosopumilus	0.61	0.62	1.2	1.06	0.95	0.93	1.24	0.25	0.62	0.84	0.832	0.308286
Root; d__Bacteria; p__Pseudomonadota; c__Gammaproteobacteria; o__Arenicellales; f__UBA868; g__CAJXWH01	0.63	0.77	0.79	0.75	1.05	0.91	0.57	0.85	0.57	0.73	0.762	0.151203
Root; d__Bacteria; p__Actinomycetota; c__Acidimicrobiia; o__Acidimicrobiales; f__MedAcidi-G1; g__JAKUSA01	0.25	0.23	0.91	0.85	1.07	0.97	0.73	0.39	0.88	0.94	0.722	0.313042
Root; d__Bacteria; p__Chloroflexota; c__Dehalococcoidia; o__UBA3495; f__UBA3495; g__UBA9611	0.53	0.66	0.44	0.59	0.79	0.8	0.51	1.11	0.6	0.74	0.677	0.194025
Root; d__Bacteria; p__Pseudomonadota; c__Alphaproteobacteria; o__HIMB59; f__GCA-002718135; g__MarineAlpha5-Bin3	0.46	0.64	0.86	0.74	0.62	0.73	0.68	0.58	0.58	0.55	0.644	0.113549
Root; d__Bacteria; p__Pseudomonadota; c__Alphaproteobacteria; o__HIMB59; f__GCA-002718135; g__AG-337-I02	0.93	1.18	0.69	0.46	0.5	0.42	0.55	0.72	0.37	0.32	0.614	0.271138
Root; d__Bacteria; p__Pseudomonadota; c__Gammaproteobacteria; o__Pseudomonadales; f__Pseudohongiellaceae; g__UBA9145	0.58	0.7	0.52	0.58	0.63	0.69	0.49	0.63	0.47	0.64	0.593	0.0797287
Root; d__Bacteria; p__Marinisomatota; c__Marinisomatia; o__Marinisomatales; f__UBA1611; g__GCA-2722105	0.11	0.08	0.53	0.44	0.36	0.48	0.41	0.36	1.08	1.15	0.5	0.35584
Root; d__Archaea; p__Thermoproteota; c__Nitrososphaeria; o__Nitrososphaerales; f__Nitrosopumilaceae; g__CSP1-1	0.65	0.51	0.54	0.38	0.47	0.39	0.59	0.16	0.27	0.32	0.428	0.152301
Root; d__Bacteria; p__Pseudomonadota; c__Alphaproteobacteria; o__HIMB59; f__GCA-002718135; g__JAGFWP01	0.32	0.37	0.45	0.32	0.34	0.4	0.4	0.36	0.32	0.28	0.356	0.0503764
Root; d__Bacteria; p__Pseudomonadota; c__Alphaproteobacteria; o__Pelagibacterales; f__Pelagibacteraceae; g__GCA-2704625	0.61	0.78	0.24	0.16	0.24	0.2	0.26	0.51	0.26	0.23	0.349	0.208564
Root; d__Bacteria; p__Actinomycetota; c__Acidimicrobiia; o__Acidimicrobiales; f__Poriferisodalaceae; g__UBA2110	0.52	0.48	0.19	0.28	0.33	0.29	0.23	0.48	0.32	0.32	0.344	0.112071
Root; d__Bacteria; p__Verrucomicrobiota; c__Verrucomicrobiia; o__Limisphaerales; f__UBA1100; g__UBA1100	0.14	0.21	0.26	0.43	0.4	0.38	0.3	0.32	0.34	0.42	0.32	0.0948683
Root; d__Bacteria; p__Pseudomonadota; c__Gammaproteobacteria; o__Pseudomonadales; f__Azotimanducaceae; g__UBA11889	0.41	0.47	0.19	0.23	0.35	0.41	0.21	0.4	0.16	0.2	0.303	0.115571
Root; d__Bacteria; p__Planctomycetota; c__Planctomycetia; o__Pirellulales; f__Pirellulaceae; g__UBA721	0.03	0	0.4	0.5	0.46	0.49	0.33	0.03	0.31	0.47	0.302	0.204765
Root; d__Bacteria; p__Pseudomonadota; c__Gammaproteobacteria; o__UBA11654; f__UBA11654; g__CACPJA01	0.68	0.72	0.07	0.09	0.07	0.07	0.04	1.01	0.1	0.1	0.295	0.361332
Root; d__Bacteria; p__Pseudomonadota; c__Alphaproteobacteria; o__GCA-002720895; f__GCA-002720895; g__GCA-002720895	0.63	0.62	0.16	0.12	0.14	0.11	0.16	0.41	0.13	0.19	0.267	0.207314
Root; d__Bacteria; p__Pseudomonadota; c__Gammaproteobacteria; o__Pseudomonadales; f__Oleiphilaceae; g__Marinobacter	0.12	0.07	0	0.73	0.57	0.05	0.02	0.2	0.35	0.24	0.235	0.246723
Root; d__Bacteria; p__Marinisomatota; c__Marinisomatia; o__Marinisomatales; f__S15-B10; g__UBA2125	0.28	0.27	0.22	0.16	0.14	0.17	0.13	0.46	0.3	0.21	0.234	0.0993535
Root; d__Archaea; p__Thermoplasmatota; c__Poseidoniia; o__Poseidoniales; f__Thalassarchaeaceae; g__MGIIb-P	0.28	0.37	0.11	0.16	0.16	0.16	0.16	0.45	0.22	0.26	0.233	0.108223
Root; d__Bacteria; p__Chloroflexota; c__Dehalococcoidia; o__CAJWPE01; f__UBA826; g__UBA11996	0.11	0.14	0.22	0.2	0.2	0.19	0.12	0.46	0.41	0.27	0.232	0.117832
Root; d__Bacteria; p__Marinisomatota; c__Marinisomatia; o__Marinisomatales; f__UBA1611; g__TMED80	0.2	0.26	0.12	0.16	0.1	0.1	0.13	0.48	0.43	0.3	0.228	0.137421
Root; d__Bacteria; p__Pseudomonadota; c__Alphaproteobacteria; o__Rhodospirillales; f__UBA2165; g__GCA-2712665	0.23	0.26	0.22	0.17	0.21	0.22	0.07	0.33	0.19	0.28	0.218	0.0694102
Root; d__Archaea; p__Thermoplasmatota; c__Poseidoniia; o__MGIII; f__CG-Epi1; g__UBA8886	0.1	0.1	0.16	0.18	0.23	0.22	0.16	0.26	0.27	0.34	0.202	0.0767101
Root; d__Bacteria; p__Pseudomonadota; c__Gammaproteobacteria; o__Enterobacterales; f__Alteromonadaceae; g__Alteromonas	0.03	0.08	0	0.67	0.6	0.34	0.04	0.11	0.03	0.08	0.198	0.249613
Root; d__Bacteria; p__Planctomycetota; c__UBA8108; o__UBA8108; f__UBA8108; g__UBA8108	0.42	0.38	0.09	0.15	0.15	0.22	0.08	0.3	0.1	0.09	0.198	0.126824
Root; d__Bacteria; p__Chloroflexota; c__Dehalococcoidia; o__Lucifugimonadales; f__Lucifugimonadaceae; g__Lucifugimonas	0.18	0.18	0.1	0.14	0.2	0.23	0.11	0.44	0.14	0.23	0.195	0.0973253
Root; d__Bacteria; p__Marinisomatota; c__Marinisomatia; o__Marinisomatales; f__UBA1611; g__UBA1611	0.11	0.13	0.14	0.14	0.09	0.13	0.12	0.32	0.37	0.36	0.191	0.1114
Root; d__Bacteria; p__Marinisomatota; c__Marinisomatia; o__Marinisomatales; f__UBA1611; g__UBA2134	0.19	0.17	0.1	0.1	0.11	0.12	0.12	0.51	0.19	0.28	0.189	0.126179
Root; d__Bacteria; p__Marinisomatota; c__Marinisomatia; o__Marinisomatales; f__Marinisomataceae; g__Marinisoma	0.63	0.49	0.06	0.06	0.05	0.09	0.06	0.35	0.03	0.05	0.187	0.21975
Root; d__Bacteria; p__Marinisomatota; c__Marinisomatia; o__Marinisomatales; f__UBA8229; g__UBA8229	0.08	0.06	0.22	0.22	0.17	0.17	0.19	0.13	0.35	0.27	0.186	0.0863069
Root; d__Bacteria; p__Marinisomatota; c__Marinisomatia; o__Marinisomatales; f__UBA1611; g__GCA-002717915	0.07	0.07	0.12	0.13	0.11	0.21	0.13	0.17	0.42	0.41	0.184	0.128686
Root; d__Bacteria; p__Pseudomonadota; c__Alphaproteobacteria; o__GCA-2731375; f__GCA-2731375; g__GCA-2731375	0.22	0.21	0.15	0.13	0.18	0.2	0.07	0.32	0.16	0.19	0.183	0.0653282
Root; d__Bacteria; p__Pseudomonadota; c__Alphaproteobacteria; o__UBA7887; f__UBA7887; g__GCA-2712985	0.2	0.16	0.17	0.22	0.21	0.19	0.09	0.22	0.09	0.21	0.176	0.0494862
Root; d__Bacteria; p__Pseudomonadota; c__Alphaproteobacteria; o__HIMB59; f__GCA-002718135; g__CACLJX01	0.19	0.26	0.13	0.17	0.13	0.19	0.19	0.17	0.14	0.14	0.171	0.0398469
Root; d__Bacteria; p__Marinisomatota; c__Marinisomatia; o__Marinisomatales; f__AB-629-J13; g__AB-629-J13	0.13	0.15	0.11	0.11	0.14	0.13	0.13	0.23	0.15	0.21	0.149	0.0401248
Root; d__Bacteria; p__Pseudomonadota; c__Alphaproteobacteria; o__Pelagibacterales; f__Pelagibacteraceae; g__CAJVZX01	0.04	0.09	0.27	0.19	0.1	0.24	0.2	0.07	0.14	0.12	0.146	0.0760409
Root; d__Bacteria; p__Chloroflexota; c__Dehalococcoidia; o__UBA3495; f__UBA3495; g__UBA11650	0.07	0.07	0.13	0.13	0.14	0.17	0.14	0.14	0.16	0.3	0.145	0.063814
Root; d__Bacteria; p__Acidobacteriota; c__UBA890; o__UBA890; f__UBA890; g__UBA890	0.17	0.14	0.11	0.19	0.19	0.17	0.1	0.16	0.1	0.08	0.141	0.0406749
Root; d__Bacteria; p__Actinomycetota; c__Acidimicrobiia; o__Acidimicrobiales; f__MedAcidi-G1; g__S20-B6	0.14	0.13	0.18	0.15	0.22	0.16	0.06	0.13	0.15	0.09	0.141	0.0443346
Root; d__Archaea; p__Thermoproteota; c__Nitrososphaeria; o__Nitrososphaerales; f__Nitrosopumilaceae; g__Nitrosotenuis	0.16	0.19	0.13	0.13	0.15	0.14	0.18	0.08	0.06	0.09	0.131	0.0428045
Root; d__Bacteria; p__Marinisomatota; c__Marinisomatia; o__SCGC-AAA003-L08; f__TMED161; g__TMED161	0.06	0.11	0.13	0.15	0.06	0.14	0.11	0.13	0.25	0.15	0.129	0.0536346
Root; d__Archaea; p__Thermoplasmatota; c__Poseidoniia; o__Poseidoniales; f__Thalassarchaeaceae; g__MGIIb-O1	0.35	0.49	0	0	0	0	0	0.43	0	0	0.127	0.207153
Root; d__Bacteria; p__Acidobacteriota; c__Vicinamibacteria; o__Vicinamibacterales; f__UBA823; g__UBA11600	0.09	0.17	0.07	0.11	0.11	0.14	0.06	0.24	0.09	0.16	0.124	0.0546097
Root; d__Bacteria; p__Pseudomonadota; c__Gammaproteobacteria; o__Arenicellales; f__UBA868; g__UBA11791	0.07	0.15	0.09	0.1	0.14	0.14	0.09	0.19	0.06	0.19	0.122	0.0468568
Root; d__Archaea; p__Thermoplasmatota; c__Poseidoniia; o__Poseidoniales; f__Poseidoniaceae; g__MGIIa-K1	0.03	0.02	0.12	0.14	0.18	0.15	0.11	0.02	0.17	0.26	0.12	0.0783156
Root; d__Bacteria; p__Pseudomonadota; c__Alphaproteobacteria; o__Pelagibacterales; f__Pelagibacteraceae; g__Pelagibacter_A	0.16	0.24	0.12	0.06	0.08	0.09	0.16	0.11	0.1	0.08	0.12	0.0535413
Root; d__Bacteria; p__Pseudomonadota; c__Gammaproteobacteria; o__Eutrophobiales; f__Eutrophobiaceae; g__UBA11869	0.08	0.06	0.17	0.17	0.11	0.14	0.12	0.1	0.14	0.11	0.12	0.0359011
Root; d__Bacteria; p__Pseudomonadota; c__Gammaproteobacteria; o__Pseudomonadales; f__Azotimanducaceae; g__UBA9659	0.1	0.11	0.1	0.11	0.14	0.16	0.09	0.13	0.07	0.18	0.119	0.033483
Root; d__Bacteria; p__Pseudomonadota; c__Gammaproteobacteria; o__Arenicellales; f__UBA868; g__UBA868	0.22	0.24	0.09	0.05	0.11	0.08	0.06	0.17	0.03	0.09	0.114	0.0719877
Root; d__Bacteria; p__Verrucomicrobiota; c__Verrucomicrobiia; o__Limisphaerales; f__UBA1100; g__UBA6614	0.13	0.11	0.04	0.11	0.11	0.15	0.1	0.21	0.09	0.09	0.114	0.0442719
Root; d__Bacteria; p__Nitrospirota; c__Nitrospiria; o__Nitrospirales; f__UBA8639; g__Nitronereus	0.32	0.33	0	0	0	0	0	0.45	0	0	0.11	0.18037
Root; d__Archaea; p__Thermoplasmatota; c__Poseidoniia; o__Poseidoniales; f__Thalassarchaeaceae; g__MGIIb-Q1	0.03	0.06	0.07	0.12	0.15	0.15	0.16	0.07	0.13	0.13	0.107	0.0454728
Root; d__Archaea; p__Thermoproteota; c__Nitrososphaeria; o__Nitrososphaerales; f__Nitrosopumilaceae; g__DRGT01	0.14	0.12	0.09	0.12	0.07	0.14	0.18	0.04	0.05	0.09	0.104	0.0440202
Root; d__Archaea; p__Thermoproteota; c__Nitrososphaeria; o__Nitrososphaerales; f__UBA57; g__UBA57	0.23	0.18	0.06	0.11	0.05	0.05	0.14	0.1	0.06	0.04	0.102	0.0639097
Root; d__Bacteria; p__Marinisomatota; c__Marinisomatia; o__SCGC-AAA003-L08; f__GCA-002707645; g__GCA-2717625	0.06	0.12	0.13	0.05	0.07	0.09	0.1	0.13	0.15	0.12	0.102	0.0335989
Root; d__Bacteria; p__Planctomycetota; c__Phycisphaerae; o__Phycisphaerales; f__SM1A02; g__GCA-002718515	0.03	0.04	0.12	0.14	0.2	0.14	0.11	0.04	0.05	0.11	0.098	0.0561348
Root; d__Archaea; p__Thermoplasmatota; c__Poseidoniia; o__Poseidoniales; f__Thalassarchaeaceae; g__UBA36	0.19	0.25	0	0	0.03	0.02	0	0.41	0	0.04	0.094	0.141908
Root; d__Bacteria; p__Actinomycetota; c__Acidimicrobiia; o__Acidimicrobiales; f__MedAcidi-G1; g__MedAcidi-G1	0.24	0.34	0	0.03	0.02	0.05	0.02	0.12	0	0.03	0.085	0.115686
Root; d__Bacteria; p__Chloroflexota; c__Dehalococcoidia; o__CAJWPE01; f__UBA826; g__GCA-002712965	0.11	0.19	0.02	0.03	0.02	0.04	0.04	0.25	0.07	0.07	0.084	0.0780598
Root; d__Bacteria; p__Marinisomatota; c__Marinisomatia; o__Marinisomatales; f__TCS55; g__UBA2126	0.04	0.02	0.05	0.07	0.05	0.06	0.06	0.05	0.2	0.2	0.08	0.0646357
Root; d__Bacteria; p__Pseudomonadota; c__Alphaproteobacteria; o__Sphingomonadales; f__Sphingomonadaceae; g__Qipengyuania	0.12	0.06	0.1	0.11	0.09	0.02	0	0.12	0	0.14	0.076	0.0525357
Root; d__Bacteria; p__Pseudomonadota; c__Alphaproteobacteria; o__HIMB59; f__GCA-002718135; g__MarineAlpha5-Bin7	0.15	0.07	0.06	0.06	0.05	0.07	0.07	0.1	0.03	0.08	0.074	0.0323866
Root; d__Bacteria; p__Planctomycetota; c__Planctomycetia; o__Planctomycetales; f__Planctomycetaceae; g__UBA8437	0.13	0.12	0.06	0.05	0.09	0.04	0	0.18	0	0.07	0.074	0.0573876
Root; d__Bacteria; p__Chloroflexota; c__Dehalococcoidia; o__CAJWPE01; f__UBA826; g__UBA11795	0.04	0.07	0.04	0.05	0.05	0.09	0	0.14	0.15	0.1	0.073	0.0471522
Root; d__Bacteria; p__Chloroflexota; c__Dehalococcoidia; o__Lucifugimonadales; f__Lucifugimonadaceae; g__GCA-002700125	0.03	0.04	0.06	0.05	0.04	0.05	0.06	0.13	0.12	0.1	0.068	0.0355278
Root; d__Bacteria; p__Planctomycetota; c__Planctomycetia; o__Pirellulales; f__Pirellulaceae; g__SAT2750	0.04	0.02	0.04	0.08	0.09	0.13	0.06	0.08	0.09	0.05	0.068	0.032249
Root; d__Bacteria; p__Chloroflexota; c__Dehalococcoidia; o__UBA1127; f__UBA1127; g__UBA1127	0.03	0.07	0.02	0.06	0.04	0.06	0.04	0.12	0.12	0.07	0.063	0.034335
Root; d__Bacteria; p__Pseudomonadota; c__Alphaproteobacteria; o__Rhodobacterales; f__Rhodobacteraceae; g__Paracoccus	0.32	0.27	0.02	0	0	0	0	0	0	0	0.061	0.124047
Root; d__Bacteria; p__Pseudomonadota; c__Alphaproteobacteria; o__MED-G09; f__MED-G09; g__GCA-002731945	0.06	0.03	0.04	0.05	0.04	0.07	0.04	0.09	0.08	0.09	0.059	0.0223358
Root; d__Bacteria; p__Pseudomonadota; c__Gammaproteobacteria; o__GCA-002705445; f__GCA-002716945; g__GCA-2701705	0.19	0.11	0.05	0.04	0.04	0.02	0.03	0.05	0	0.05	0.058	0.0543241
Root; d__Bacteria; p__Pseudomonadota; c__Alphaproteobacteria; o__UBA828; f__UBA828; g__PTKB01	0.07	0.07	0.04	0.06	0.07	0.05	0.03	0.08	0.05	0.05	0.057	0.0156702
Root; d__Bacteria; p__Pseudomonadota; c__Alphaproteobacteria; o__TMED109; f__TMED109; g__GCA-2714055	0.05	0.07	0.06	0.05	0.04	0.04	0.05	0.07	0.06	0.04	0.053	0.011595
Root; d__Archaea; p__Thermoproteota; c__Nitrososphaeria; o__Nitrososphaerales; f__Nitrosopumilaceae; g__Nitrosomaritimum	0.13	0.05	0.06	0.08	0.06	0.02	0.09	0	0	0.03	0.052	0.0413118
Root; d__Bacteria; p__Marinisomatota; c__Marinisomatia; o__Marinisomatales; f__TCS55; g__GCA-002713455	0.11	0.2	0	0	0	0	0	0.19	0	0.02	0.052	0.0827043
Root; d__Bacteria; p__Chloroflexota; c__Dehalococcoidia; o__CAJWSY01; f__GCA-002694895; g__GCA-002694895	0.05	0.07	0.04	0.02	0.03	0.04	0	0.11	0.08	0.06	0.05	0.0316228
Root; d__Bacteria; p__Pseudomonadota; c__Alphaproteobacteria; o__UBA8558; f__UBA8558; g__UBA8558	0.1	0.1	0.07	0.04	0.03	0.04	0.04	0.03	0	0.03	0.048	0.032249
Root; d__Bacteria; p__Acidobacteriota; c__Vicinamibacteria; o__Vicinamibacterales; f__UBA823; g__UBA8106	0.14	0.09	0.02	0.02	0.02	0.03	0.02	0.1	0	0.04	0.048	0.0456557
Root; d__Bacteria; p__Marinisomatota; c__Marinisomatia; o__SCGC-AAA003-L08; f__SCGC-AAA003-L08; g__SCGC-AAA003-L08	0.05	0.04	0.06	0.03	0	0.04	0.03	0.07	0.08	0.03	0.043	0.0231181
Root; d__Bacteria; p__Marinisomatota; c__Marinisomatia; o__SCGC-AAA003-L08; f__GCA-002707645; g__GCA-002707645	0.04	0.08	0.05	0.03	0	0.02	0.02	0.1	0.05	0.03	0.042	0.0297396
Root; d__Bacteria; p__Planctomycetota; c__UBA1135; o__UBA1135; f__GCA-002686595; g__JAKVCE01	0.04	0.05	0.02	0.05	0.06	0.03	0.03	0.06	0.04	0.04	0.042	0.0131656
Root; d__Bacteria; p__Pseudomonadota; c__Gammaproteobacteria; o__Rariloculales; f__Rariloculaceae; g__CAJWKT01	0.07	0.07	0.05	0.06	0.05	0.06	0	0.04	0	0	0.04	0.0290593
Root; d__Bacteria; p__Pseudomonadota; c__Gammaproteobacteria; o__Arenicellales; f__UBA868; g__GCA-2724185	0.06	0.05	0.02	0.02	0.05	0.02	0.04	0.11	0	0	0.037	0.0330151
Root; d__Bacteria; p__Chloroflexota; c__Dehalococcoidia; o__Lucifugimonadales; f__Lucifugimonadaceae; g__TMED-70	0.06	0.05	0	0	0.03	0.02	0	0.14	0.04	0.03	0.037	0.0419126
Root; d__Bacteria; p__Pseudomonadota; c__Alphaproteobacteria; o__Rhodospirillales; f__Casp-alpha2; g__PTLJ01	0.02	0.05	0	0.06	0.05	0.03	0	0.05	0.02	0.08	0.036	0.0263312
Root; d__Bacteria; p__Pseudomonadota; c__Alphaproteobacteria; o__Rhodospirillales; f__Thalassospiraceae; g__Thalassospira	0.06	0.06	0	0.18	0.03	0	0	0	0	0.02	0.035	0.056421
Root; d__Bacteria; p__Acidobacteriota; c__Vicinamibacteria; o__Vicinamibacterales; f__UBA8438; g__UBA9620	0.09	0.05	0.03	0.02	0.03	0.03	0.02	0.07	0	0	0.034	0.0287518
Root; d__Bacteria; p__Pseudomonadota; c__Gammaproteobacteria; o__SAR86; f__SAR86; g__CAJWPI01	0.08	0.05	0.02	0.01	0.02	0.03	0	0.05	0.04	0.04	0.034	0.02319
Root; d__Archaea; p__Thermoproteota; c__Nitrososphaeria; o__Nitrososphaerales; f__Nitrosopumilaceae; g__Nitrosotalea	0.06	0.05	0.06	0.05	0.05	0.03	0.04	0	0	0	0.034	0.0250333
Root; d__Bacteria; p__Chloroflexota; c__Anaerolineae; o__Anaerolineales; f__UBA11657; g__UBA11657	0.04	0.07	0	0.03	0.02	0.03	0	0.09	0	0.05	0.033	0.0305687
Root; d__Bacteria; p__Planctomycetota; c__Planctomycetia; o__Pirellulales; f__Pirellulaceae; g__JAZADA01	0.05	0.03	0	0.04	0.08	0.02	0.06	0.03	0	0	0.031	0.0272641
Root; d__Bacteria; p__Marinisomatota; c__Marinisomatia; o__SCGC-AAA003-L08; f__GCA-002719095; g__GCA-002719095	0.04	0.02	0	0.03	0.03	0.03	0.04	0.05	0.03	0.04	0.031	0.0137032
Root; d__Bacteria; p__Pseudomonadota; c__Gammaproteobacteria; o__Pseudomonadales; f__Alcanivoracaceae; g__Alcanivorax	0.05	0.11	0	0.06	0.05	0.04	0	0	0	0	0.031	0.03755
Root; d__Bacteria; p__Pseudomonadota; c__Gammaproteobacteria; o__Pseudomonadales; f__Azotimanducaceae; g__UBA4421	0.1	0.08	0	0	0.03	0.02	0	0.05	0	0.03	0.031	0.0357305
Root; d__Bacteria; p__Pseudomonadota; c__Gammaproteobacteria; o__Rariloculales; f__Rariloculaceae; g__UBA6522	0.08	0.1	0	0	0.03	0.02	0	0.07	0	0	0.03	0.038873
Root; d__Bacteria; p__Nitrospirota; c__Nitrospiria; o__Nitrospirales; f__UBA8639; g__Bin75	0.03	0.12	0	0	0	0	0	0.14	0	0	0.029	0.0542525
Root; d__Bacteria; p__Acidobacteriota; c__Vicinamibacteria; o__Vicinamibacterales; f__UBA8438; g__JAJEEA01	0.04	0.13	0	0	0	0.01	0	0.09	0	0.02	0.029	0.0455705
Root; d__Bacteria; p__Pseudomonadota; c__Gammaproteobacteria; o__GCA-2729495; f__GCA-2729495; g__JAPUGB01	0.02	0.05	0	0.03	0.06	0.03	0	0.03	0.03	0.03	0.028	0.018738
Root; d__Bacteria; p__Acidobacteriota; c__Vicinamibacteria; o__Vicinamibacterales; f__UBA8438; g__NP936	0.02	0.02	0.03	0.06	0.05	0.02	0.04	0.02	0	0.02	0.028	0.0175119
Root; d__Bacteria; p__Acidobacteriota; c__Vicinamibacteria; o__Vicinamibacterales; f__UBA8438; g__DTWD01	0.07	0.07	0	0.02	0.03	0.02	0	0.06	0	0	0.027	0.0294581
Root; d__Archaea; p__Thermoproteota; c__Nitrososphaeria; o__Nitrososphaerales; f__Nitrosopumilaceae; g__Nitrosarchaeum	0.07	0.03	0.02	0.03	0	0.04	0	0	0.03	0.02	0.024	0.0217051
Root; d__Bacteria; p__Pseudomonadota; c__Alphaproteobacteria; o__Pelagibacterales; f__Pelagibacteraceae; g__CABZZR01	0.06	0.06	0	0.02	0	0.03	0.03	0.04	0	0	0.024	0.0241293
Root; d__Bacteria; p__Planctomycetota; c__Phycisphaerae; o__Phycisphaerales; f__SM1A02; g__SP202	0.02	0.06	0	0.04	0.03	0.03	0	0.06	0	0	0.024	0.0241293
Root; d__Bacteria; p__Pseudomonadota; c__Gammaproteobacteria; o__SAR86; f__D2472; g__D2472	0.06	0.12	0	0	0	0	0	0.05	0	0	0.023	0.0411096
Root; d__Bacteria; p__Actinomycetota; c__Acidimicrobiia; o__Acidimicrobiales; f__Poriferisodalaceae; g__UBA6944	0.09	0.09	0	0	0	0	0	0.05	0	0	0.023	0.0386005
Root; d__Bacteria; p__Acidobacteriota; c__UBA6911; o__RPQK01; f__JADFOI01; g__JAPYTY01	0.04	0.05	0.02	0	0.03	0	0.02	0.07	0	0	0.023	0.0245176
Root; d__Bacteria; p__Pseudomonadota; c__Alphaproteobacteria; o__HIMB59; f__GCA-002718135; g__MarineAlpha5-Bin12	0.02	0.05	0	0.03	0.03	0.03	0	0.06	0	0	0.022	0.0220101
Root; d__Bacteria; p__Chloroflexota; c__Dehalococcoidia; o__UBA3495; f__UBA3495; g__Io17-Chloro-G2	0.04	0.07	0	0	0	0	0	0.1	0	0	0.021	0.0366515
Root; d__Bacteria; p__Acidobacteriota; c__Vicinamibacteria; o__Vicinamibacterales; f__UBA8438; g__UBA8438	0.02	0.02	0.06	0.02	0.02	0.03	0	0	0	0.04	0.021	0.0191195
Root; d__Bacteria; p__Pseudomonadota; c__Alphaproteobacteria; o__UBA7887; f__UBA7887; g__GCA-2728255	0.04	0.07	0	0.02	0	0	0	0.07	0	0	0.02	0.0294392
Root; d__Bacteria; p__Pseudomonadota; c__Alphaproteobacteria; o__Rhodospirillales; f__UBA2165; g__GCA-2687515	0.02	0.04	0	0.02	0.05	0.03	0	0	0	0.03	0.019	0.0185293
Root; d__Bacteria; p__Pseudomonadota; c__Alphaproteobacteria; o__Rhodospirillales; f__Casp-alpha2; g__TMED8	0.04	0.04	0	0	0.02	0.02	0	0.07	0	0	0.019	0.0242441
Root; d__Bacteria; p__Chloroflexota; c__Anaerolineae; o__Anaerolineales; f__UBA11657; g__CAJWGI01	0.03	0.09	0	0	0.02	0	0	0.05	0	0	0.019	0.0303498
Root; d__Bacteria; p__Pseudomonadota; c__Gammaproteobacteria; o__Pseudomonadales; f__Alcanivoracaceae; g__Alloalcanivorax	0.04	0.08	0	0.02	0.03	0	0	0.02	0	0	0.019	0.0260128
Root; d__Bacteria; p__Marinisomatota; c__Marinisomatia; o__Marinisomatales; f__S15-B10; g__S15-B10	0.07	0.07	0	0	0	0	0	0.04	0	0	0.018	0.0301109
Root; d__Archaea; p__Thermoplasmatota; c__Poseidoniia; o__MGIII; f__CG-Epi1; g__UBA102	0.04	0.04	0	0	0	0	0	0.05	0.03	0.02	0.018	0.0204396
Root; d__Bacteria; p__Pseudomonadota; c__Gammaproteobacteria; o__Arenicellales; f__UBA868; g__UBA9619	0.05	0.05	0	0	0	0	0	0.08	0	0	0.018	0.0301109
Root; d__Bacteria; p__Actinomycetota; c__Acidimicrobiia; o__Actinomarinales; f__Actinomarinaceae; g__Actinomarina	0.08	0.09	0	0	0	0	0	0	0	0	0.017	0.0359166
Root; d__Bacteria; p__Pseudomonadota; c__Alphaproteobacteria; o__MPNO01; f__UBA2964; g__JAYZBC01	0.05	0.05	0	0	0	0	0	0.06	0	0	0.016	0.0259058
Root; d__Bacteria; p__Pseudomonadota; c__Alphaproteobacteria; o__GCA-002720895; f__GCA-002720895; g__PTKQ01	0.04	0.04	0	0	0	0	0.02	0.06	0	0	0.016	0.0227058
Root; d__Bacteria; p__Chloroflexota; c__Dehalococcoidia; o__SAR202; f__UBA2962; g__UBA2962	0.05	0.04	0	0	0	0	0	0.04	0	0.03	0.016	0.021187
Root; d__Bacteria; p__Pseudomonadota; c__Gammaproteobacteria; o__UBA11654; f__UBA11654; g__UBA11654	0.05	0.05	0	0	0	0	0	0.05	0	0	0.015	0.0241523
Root; d__Bacteria; p__Pseudomonadota; c__Alphaproteobacteria; o__MED-G09; f__MED-G09; g__AG-430-B22	0.06	0.04	0	0	0	0	0	0.04	0	0	0.014	0.02319
Root; d__Bacteria; p__Pseudomonadota; c__Gammaproteobacteria; o__SAR86; f__SAR86; g__GCA-2707915	0.04	0.04	0	0	0	0	0.03	0.03	0	0	0.014	0.0183787
Root; d__Bacteria; p__Pseudomonadota; c__Gammaproteobacteria; o__Woeseiales; f__Woeseiaceae; g__SZUA-117	0.06	0.04	0	0.02	0	0.02	0	0	0	0	0.014	0.021187
Root; d__Bacteria; p__Actinomycetota; c__Actinomycetes; o__Propionibacteriales; f__Propionibacteriaceae; g__Cutibacterium	0.02	0.02	0	0.02	0	0	0	0	0.03	0.04	0.013	0.0149443
Root; d__Bacteria; p__Pseudomonadota; c__Alphaproteobacteria; o__Rhodospirillales; f__Rhodospirillaceae; g__UBA11612	0.03	0	0	0	0	0	0.02	0.02	0.03	0.02	0.012	0.0131656
Root; d__Bacteria; p__Pseudomonadota; c__Gammaproteobacteria; o__UBA11654; f__UBA11654; g__JABHDX01	0.02	0.02	0	0.01	0	0.02	0	0.05	0	0	0.012	0.0161933
Root; d__Bacteria; p__Planctomycetota; c__Planctomycetia; o__Pirellulales; f__Pirellulaceae; g__UBA9264	0.03	0.06	0	0	0	0	0	0.03	0	0	0.012	0.0209762
Root; d__Archaea; p__Thermoproteota; c__Nitrososphaeria; o__Nitrososphaerales; f__Nitrosopumilaceae; g__PXYB01	0.05	0.02	0	0	0	0.02	0.02	0	0	0	0.011	0.0166333
Root; d__Archaea; p__Thermoproteota; c__Nitrososphaeria; o__Nitrososphaerales; f__Nitrosopumilaceae; g__UBA8516	0.02	0.04	0	0	0.02	0	0.03	0	0	0	0.011	0.0152388
Root; d__Bacteria; p__Acidobacteriota; c__Vicinamibacteria; o__Vicinamibacterales; f__UBA8438; g__JAGWAJ01	0.06	0.02	0	0	0	0	0	0.03	0	0	0.011	0.0202485
Root; d__Bacteria; p__Acidobacteriota; c__Vicinamibacteria; o__Vicinamibacterales; f__UBA8438; g__JAAXGX01	0.03	0.05	0	0	0	0	0	0.03	0	0	0.011	0.0185293
Root; d__Bacteria; p__Pseudomonadota; c__Alphaproteobacteria; o__Pelagibacterales; f__AG-422-B15; g__CACPJE01	0.04	0.03	0	0	0	0	0	0.03	0	0	0.01	0.0163299
Root; d__Bacteria; p__Patescibacteriota; c__Minisyncoccia; o__UBA6257; f__UBA11618; g__UBA11618	0.05	0.05	0	0	0	0	0	0	0	0	0.01	0.0210819
Root; d__Bacteria; p__Acidobacteriota; c__Vicinamibacteria; o__Vicinamibacterales; f__UBA8438; g__WTFV01	0.03	0.04	0	0	0	0	0	0.02	0	0	0.009	0.0152388
Root; d__Bacteria; p__Pseudomonadota; c__Alphaproteobacteria; o__HIMB59; f__GCA-002718135; g__GCA-2717485	0.03	0.02	0	0	0	0	0	0.04	0	0	0.009	0.0152388
Root; d__Bacteria; p__Chloroflexota; c__UBA11872; o__UBA11872; f__UBA11872; g__UBA11872	0.03	0.03	0	0	0	0	0	0.03	0	0	0.009	0.0144914
Root; d__Bacteria; p__Pseudomonadota; c__Alphaproteobacteria; o__Micavibrionales; f__UBA1664; g__UBA1664	0.06	0.02	0	0	0	0	0	0	0	0	0.008	0.0193218
Root; d__Archaea; p__Thermoproteota; c__Nitrososphaeria; o__Nitrososphaerales; f__Nitrosopumilaceae; g__VHBM01	0.03	0.02	0	0	0	0.02	0	0	0	0	0.007	0.011595
Root; d__Bacteria; p__Actinomycetota; c__Acidimicrobiia; o__Actinomarinales; f__Actinomarinaceae; g__JAYZKG01	0.04	0.03	0	0	0	0	0	0	0	0	0.007	0.0149443
Root; d__Archaea; p__Thermoproteota; c__Nitrososphaeria; o__Nitrososphaerales; f__UBA57; g__JAYZAG01	0.03	0.03	0	0	0	0	0	0	0	0	0.006	0.0126491
Root; d__Bacteria; p__Pseudomonadota; c__Alphaproteobacteria; o__Pelagibacterales; f__Pelagibacteraceae; g__MED-G107	0.02	0.02	0	0.01	0	0	0	0	0	0	0.005	0.00849837
Root; d__Bacteria; p__Planctomycetota; c__Phycisphaerae; o__Phycisphaerales; f__SM1A02; g__JAKVBQ01	0.03	0	0	0	0	0	0	0	0	0	0.003	0.00948683
Root; d__Bacteria; p__Verrucomicrobiota; c__Kiritimatiellia; o__CAJWTS01; f__CAJWTS01; g__CAJWTS01	0.03	0	0	0	0	0	0	0	0	0	0.003	0.00948683
Root; d__Bacteria; p__Pseudomonadota; c__Gammaproteobacteria; o__Woeseiales; f__Woeseiaceae; g__UBA1847	0.02	0	0	0	0	0	0	0	0	0	0.002	0.00632456
Root; d__Bacteria; p__Pseudomonadota; c__Gammaproteobacteria; o__CABXJW01; f__CABXJW01; g__SP4260	0.02	0	0	0	0	0	0	0	0	0	0.002	0.00632456
Root; d__Bacteria; p__Planctomycetota; c__Planctomycetia; o__Pirellulales; f__Pirellulaceae; g__Mariniblastus	0.02	0	0	0	0	0	0	0	0	0	0.002	0.00632456
Root; d__Bacteria; p__Acidobacteriota; c__Vicinamibacteria; o__Vicinamibacterales; f__UBA8438; g__UBA2994	0.02	0	0	0	0	0	0	0	0	0	0.002	0.00632456
Root; d__Bacteria; p__Verrucomicrobiota; c__Verrucomicrobiia; o__Limisphaerales; f__UBA1100; g__JACNJL01	0.04	0.05	0.23	0.24	0.32	0.29	0.19	0.14	0.16	0.31
Root; d__Bacteria; p__Verrucomicrobiota; c__Verrucomicrobiia; o__Limisphaerales; f__UBA1096; g__UBA1096	0.55	0.59	0.98	1.33	1.52	1.29	0.95	0.92	0.96	1.38
Root; d__Bacteria; p__Verrucomicrobiota; c__Verrucomicrobiia; o__Verrucomicrobiales; f__Akkermansiaceae; g__Roseibacillus_B	0.05	0.04	0.06	0.12	0.17	0.08	0.04	0.04	0	0.06
Root; d__Bacteria; p__Verrucomicrobiota; c__Verrucomicrobiia; o__Opitutales; f__MB11C04; g__UBA2993	0.04	0.07	0.07	0.06	0.12	0.11	0.06	0.16	0.07	0.08
Root; d__Bacteria; p__Myxococcota; c__UBA796; o__UBA796; f__UBA796; g__UBA796	0.02	0.03	0.04	0.02	0.03	0.03	0	0	0.04	0
Root; d__Bacteria; p__Nitrospinota; c__Nitrospinia; o__Nitrospinales; f__VA-1; g__LS-NOB	0.03	0.04	0.1	0.14	0.22	0.23	0.15	0.05	0.2	0.2
Root; d__Bacteria; p__Nitrospinota; c__Nitrospinia; o__Nitrospinales; f__VA-1; g__UBA8687	0.79	0.9	0.08	0.09	0.15	0.11	0.09	1.04	0.18	0.14
Root; d__Bacteria; p__Nitrospinota; c__Nitrospinia; o__Nitrospinales; f__VA-1; g__Nitromaritima	0.12	0.18	1.65	1.84	1.69	2.1	1.47	0.69	2.09	2.16
Root; d__Bacteria; p__Nitrospinota; c__Nitrospinia; o__Nitrospinales; f__JAJDAT01; g__JAJDAT01	0.02	0	0	0	0	0	0	0.05	0	0
Root; d__Bacteria; p__Latescibacterota; c__UBA2968; o__UBA8231; f__UBA8231; g__GCA-2724215	0.08	0.1	0.06	0.06	0.08	0.08	0.03	0.13	0.09	0.08
Root; d__Bacteria; p__Latescibacterota; c__UBA2968; o__UBA8231; f__UBA8231; g__UBA12574	0.03	0.04	0	0	0	0.02	0	0.02	0	0
Root; d__Bacteria; p__SAR324; c__SAR324; o__SAR324; f__NAC60-12; g__Arctic96AD-7	3.58	4.23	4.11	4.23	3.98	4.35	3.57	5.47	5.5	4.95
Root; d__Bacteria; p__SAR324; c__SAR324; o__SAR324; f__NAC60-12; g__UBA1014	0.2	0.33	0	0.04	0.03	0.03	0.03	0.44	0	0.04
Root; d__Bacteria; p__SAR324; c__SAR324; o__SAR324; f__NAC60-12; g__UBA8110	0.04	0.03	0.04	0.08	0.09	0.09	0	0.02	0.05	0.03
Root; d__Bacteria; p__Bacteroidota; c__Bacteroidia; o__Flavobacteriales; f__Flavobacteriaceae; g__Marisimplicoccus	0.35	0.32	0.17	0.1	0.12	0.14	0.11	0.11	0.1	0
Root; d__Bacteria; p__Bacteroidota; c__Bacteroidia; o__Flavobacteriales; f__Flavobacteriaceae; g__GCA-2700405	0.12	0.23	0.15	0.16	0.12	0.14	0.15	0.13	0.08	0.07
Root; d__Bacteria; p__Bacteroidota; c__Bacteroidia; o__Flavobacteriales; f__Flavobacteriaceae; g__Flagellimonas	0.04	0.04	0	0.01	0	0	0	0	0	0
Root; d__Bacteria; p__Bacteroidota; c__Bacteroidia; o__Flavobacteriales; f__Flavobacteriaceae; g__Mesoflavibacter	0.04	0.08	0	0	0	0	0	0	0	0
Root; d__Bacteria; p__Bacteroidota; c__Bacteroidia; o__Flavobacteriales; f__BACL11; g__GCA-002697625	0.02	0	0.03	0.05	0.05	0.03	0.04	0.02	0.05	0.04
Root; d__Bacteria; p__Bacteroidota; c__Bacteroidia; o__Flavobacteriales; f__BACL11; g__DUAL01	0.02	0.04	0.12	0.07	0.12	0.11	0.08	0.06	0.1	0.08
Root; d__Bacteria; p__Bacteroidota; c__Bacteroidia; o__Cytophagales_B; f__MED-G16; g__JAPYTU01	0.2	0.25	0.31	0.18	0.19	0.21	0.21	0.14	0.14	0.08
Root; d__Bacteria; p__Bacteroidota; c__Bacteroidia; o__Cytophagales; f__Cyclobacteriaceae; g__Roseivirga	0.04	0.04	0	0	0	0	0	0.05	0	0
Root; d__Bacteria; p__Gemmatimonadota; c__Gemmatimonadetes; o__Longimicrobiales; f__UBA6960; g__UBA822	0.07	0.03	0.09	0.11	0.13	0.19	0.12	0.07	0.13	0.13
Root; d__Bacteria; p__Gemmatimonadota; c__Gemmatimonadetes; o__Longimicrobiales; f__UBA6960; g__UBA1142	0.74	0.69	0.46	0.52	0.58	0.61	0.49	0.69	0.47	0.42
Root; d__Bacteria; p__Gemmatimonadota; c__Gemmatimonadetes; o__Longimicrobiales; f__UBA6960; g__UBA2988	0.02	0	0	0	0	0	0	0	0	0
Root; d__Bacteria; p__Gemmatimonadota; c__Gemmatimonadetes; o__Palauibacterales; f__Palauibacteraceae; g__Palauibacter	0.02	0.03	0	0	0	0	0	0	0	0
Root; d__Bacteria; p__Poribacteria; c__WGA-4E; o__WGA-4E; f__UBA9662; g__UBA9662	0.11	0.17	0.05	0.07	0.08	0.07	0.05	0.14	0.13	0.08
Root; d__Bacteria; p__Myxococcota_A; c__UBA9160; o__UBA9160; f__SMWR01; g__GCA-2729515	0.05	0.03	0	0.01	0	0.02	0	0.02	0	0
Root; d__Bacteria; p__Myxococcota_A; c__UBA9160; o__UBA9160; f__UBA4427; g__JAZXM01	0.18	0.09	0.28	0.3	0.41	0.33	0.31	0.16	0.51	0.46
Root; d__Bacteria; p__Myxococcota_A; c__UBA9160; o__SZUA-336; f__SZUA-336; g__JABSQV01	0.05	0.06	0.09	0.09	0.09	0.13	0.02	0.05	0.04	0.09
Root; d__Archaea; p__Thermoproteota; c__Nitrososphaeria; o__Nitrososphaerales; f__Nitrosopumilaceae; g__Nitrosarchaeum_A	0	0.02	0	0	0	0	0	0	0	0
Root; d__Archaea; p__Thermoproteota; c__Nitrososphaeria; o__Nitrososphaerales; f__Nitrosopumilaceae; g__JAPOPJ01	0	0.02	0	0	0	0	0	0	0	0
Root; d__Archaea; p__Thermoplasmatota; c__Poseidoniia; o__Poseidoniales; f__Poseidoniaceae; g__UBA226	0	0.04	0.06	0.11	0.12	0.1	0.09	0.04	0.09	0.12
Root; d__Archaea; p__Halobacteriota; c__Halobacteria; o__Halobacteriales; f__UBA12382; g__UBA12382	0	0.02	0	0	0	0	0	0.03	0	0
Root; d__Archaea; p__Nanobdellota; c__Nanobdellia; o__UBA10117; f__ARS21; g__ARS21	0	0.03	0	0	0	0	0	0	0	0
Root; d__Bacteria; p__Pseudomonadota; c__Alphaproteobacteria; o__TMED109; f__TMED109; g__MarineAlpha9-Bin2	0	0.03	0	0	0	0	0	0	0	0
Root; d__Bacteria; p__Pseudomonadota; c__Alphaproteobacteria; o__Pelagibacterales; f__Pelagibacteraceae; g__GCA-2689925	0	0.04	0	0	0	0	0	0.03	0	0
Root; d__Bacteria; p__Pseudomonadota; c__Alphaproteobacteria; o__Pelagibacterales; f__Pelagibacteraceae; g__SYDM01	0	0.02	0	0	0	0	0	0	0	0
Root; d__Bacteria; p__Pseudomonadota; c__Alphaproteobacteria; o__Pelagibacterales; f__Pelagibacteraceae; g__MED727	0	0.02	0	0	0	0	0	0.02	0	0
Root; d__Bacteria; p__Pseudomonadota; c__Alphaproteobacteria; o__Pelagibacterales; f__AG-422-B15; g__AG-422-B15	0	0.02	0	0	0	0	0	0	0	0
Root; d__Bacteria; p__Pseudomonadota; c__Alphaproteobacteria; o__HIMB59; f__GCA-002718135; g__PTKV01	0	0.03	0.03	0	0	0	0	0.02	0	0
Root; d__Bacteria; p__Pseudomonadota; c__Alphaproteobacteria; o__Rhodospirillales; f__UBA2165; g__TMED167	0	0.02	0	0	0	0	0	0	0	0
Root; d__Bacteria; p__Pseudomonadota; c__Alphaproteobacteria; o__Rhodospirillales; f__Casp-alpha2; g__Casp-alpha2	0	0.04	0.03	0.09	0.08	0.12	0.09	0.04	0.06	0.14
Root; d__Bacteria; p__Pseudomonadota; c__Alphaproteobacteria; o__MPNO01; f__UBA830; g__UBA830	0	0.02	0	0	0	0	0	0	0	0
Root; d__Bacteria; p__Pseudomonadota; c__Alphaproteobacteria; o__UBA8366; f__GCA-2717185; g__GCA-2717185	0	0.02	0	0	0	0	0	0.04	0	0
Root; d__Bacteria; p__Pseudomonadota; c__Alphaproteobacteria; o__Rhodobacterales; f__Rhodobacteraceae; g__Sulfitobacter	0	0.03	0	0	0	0.09	0	0	0	0
Root; d__Bacteria; p__Pseudomonadota; c__Alphaproteobacteria; o__ATCC43930; f__CGMCC-115725; g__AP-15	0	0.02	0	0	0	0	0	0.02	0	0
Root; d__Bacteria; p__Pseudomonadota; c__Gammaproteobacteria; o__Pseudomonadales; f__Porticoccaceae; g__HTCC2207	0	0.02	0.53	0.81	0.85	0.92	0.62	0	0.63	0.63
Root; d__Bacteria; p__Pseudomonadota; c__Gammaproteobacteria; o__Pseudomonadales; f__Moraxellaceae; g__Acinetobacter	0	0.07	0	0	0	0	0	0	0.07	0
Root; d__Bacteria; p__Pseudomonadota; c__Gammaproteobacteria; o__Pseudomonadales; f__Moraxellaceae; g__Psychrobacter	0	0.04	0	0	0	0	0	0	0	0
Root; d__Bacteria; p__Pseudomonadota; c__Gammaproteobacteria; o__Pseudomonadales; f__Pseudomonadaceae; g__Halopseudomonas	0	0.02	0	0.14	0.09	0.04	0	0.03	0	0
Root; d__Bacteria; p__Pseudomonadota; c__Gammaproteobacteria; o__Enterobacterales; f__Alteromonadaceae; g__Pseudoalteromonas	0	0.03	0.5	0.39	0.24	0.21	0.09	0	0	0
Root; d__Bacteria; p__Pseudomonadota; c__Gammaproteobacteria; o__GCA-002705445; f__GCA-002716945; g__GCA-2698665	0	0.02	0.04	0.02	0.04	0.02	0.05	0	0	0.03
Root; d__Bacteria; p__Pseudomonadota; c__Gammaproteobacteria; o__Poriferisulfidales; f__JAYYZZ01; g__JAYYZZ01	0	0.02	0	0	0	0	0	0	0	0
Root; d__Bacteria; p__Chloroflexota; c__Dehalococcoidia; o__UBA3495; f__UBA3495; g__JADFQT01	0	0.03	0	0	0	0	0	0.02	0	0
Root; d__Bacteria; p__Chloroflexota; c__Dehalococcoidia; o__UBA3495; f__UBA3495; g__VXOI01	0	0.03	0	0	0	0	0	0.03	0	0
Root; d__Bacteria; p__Chloroflexota; c__Dehalococcoidia; o__UBA3495; f__UBA3495; g__Casp-Chloro-G3	0	0.02	0	0	0	0	0	0.03	0	0
Root; d__Bacteria; p__Chloroflexota; c__Dehalococcoidia; o__UBA3495; f__GCA-2712585; g__JAPULR01	0	0.02	0	0.02	0	0	0	0.03	0	0
Root; d__Bacteria; p__Chloroflexota; c__Dehalococcoidia; o__SAR202; f__VXLM01; g__VXLM01	0	0.04	0	0	0	0	0	0.05	0	0
Root; d__Bacteria; p__Chloroflexota; c__Dehalococcoidia; o__Lucifugimonadales; f__Lucifugimonadaceae; g__GCA-2717385	0	0.05	0	0	0	0	0	0.03	0	0
Root; d__Bacteria; p__Acidobacteriota; c__Vicinamibacteria; o__Vicinamibacterales; f__UBA8438; g__CAUZIB01	0	0.04	0	0	0.02	0	0	0	0	0
Root; d__Bacteria; p__Acidobacteriota; c__Vicinamibacteria; o__Vicinamibacterales; f__UBA2999; g__Gp6-AA40	0	0.03	0.03	0.01	0	0	0.02	0	0	0.02
Root; d__Bacteria; p__Acidobacteriota; c__Vicinamibacteria; o__Vicinamibacterales; f__UBA2999; g__UBA2999	0	0.03	0	0	0	0	0	0	0	0
Root; d__Bacteria; p__Acidobacteriota; c__Thermoanaerobaculia; o__Multivoradales; f__Multivoraceae; g__JAYZDP01	0	0.02	0	0.02	0.03	0.02	0	0	0	0
Root; d__Bacteria; p__Acidobacteriota; c__Terriglobia; o__Versatilivoradales; f__Versatilivoraceae; g__Versatilivorator	0	0.02	0	0	0	0	0	0	0	0
Root; d__Bacteria; p__Actinomycetota; c__Acidimicrobiia; o__Acidimicrobiales; f__MedAcidi-G1; g__UBA3125	0	0.02	0	0.01	0	0	0	0	0	0
Root; d__Bacteria; p__Actinomycetota; c__Acidimicrobiia; o__Acidimicrobiales; f__Poriferisodalaceae; g__MedAcidi-G3	0	0.03	0	0	0	0	0	0	0	0
Root; d__Bacteria; p__Actinomycetota; c__Acidimicrobiia; o__Acidimicrobiales; f__UBA8592; g__UBA8592	0	0.02	0	0	0	0	0	0	0	0
Root; d__Bacteria; p__Marinisomatota; c__Marinisomatia; o__Marinisomatales; f__TCS55; g__TMED108	0	0.02	0	0	0	0	0	0.03	0	0
Root; d__Bacteria; p__Marinisomatota; c__Marinisomatia; o__Marinisomatales; f__UBA1611; g__CAXFCD01	0	0.02	0.04	0.03	0.02	0.05	0	0.06	0.07	0.09
Root; d__Bacteria; p__Marinisomatota; c__Marinisomatia; o__SCGC-AAA003-L08; f__D37C17; g__JAYZCM01	0	0.03	0.03	0	0	0.03	0	0.03	0.03	0
Root; d__Bacteria; p__Marinisomatota; c__Marinisomatia; o__SCGC-AAA003-L08; f__GCA-2689995; g__GCA-2689995	0	0.05	0	0.03	0.04	0.06	0.03	0.06	0.12	0.06
Root; d__Bacteria; p__Marinisomatota; c__Marinisomatia; o__SCGC-AAA003-L08; f__TMED6; g__TMED6	0	0.02	0	0.01	0	0.02	0	0.07	0	0
Root; d__Bacteria; p__Planctomycetota; c__UBA8108; o__UBA1146; f__UBA1146; g__UBA1146	0	0.02	0.06	0.09	0.1	0.1	0.06	0.04	0.06	0.09
Root; d__Bacteria; p__Planctomycetota; c__Phycisphaerae; o__Phycisphaerales; f__SM1A02; g__UBA1668	0	0.02	0	0	0	0	0	0.02	0	0
Root; d__Bacteria; p__Planctomycetota; c__Phycisphaerae; o__Phycisphaerales; f__SM1A02; g__JAQWNP01	0	0.03	0	0	0	0	0	0	0	0
Root; d__Bacteria; p__Planctomycetota; c__Planctomycetia; o__Pirellulales; f__Pirellulaceae; g__GCA-2718815	0	0.02	0	0	0	0	0	0	0	0
Root; d__Bacteria; p__Planctomycetota; c__Planctomycetia; o__Pirellulales; f__UBA7805; g__UBA7805	0	0.02	0	0.02	0	0	0.02	0	0	0
Root; d__Bacteria; p__Planctomycetota; c__Planctomycetia; o__CAXEIY01; f__CAXEIY01; g__CAXEIY01	0	0.03	0	0	0	0	0	0.03	0	0
Root; d__Bacteria; p__Verrucomicrobiota; c__Verrucomicrobiia; o__Opitutales; f__MB11C04; g__MB11C04	0	0.04	0	0.03	0.03	0.03	0	0.09	0	0.03
Root; d__Bacteria; p__Verrucomicrobiota; c__Verrucomicrobiia; o__Opitutales; f__MB11C04; g__GCA-2730975	0	0.03	0.02	0.02	0.03	0.02	0	0.03	0	0
Root; d__Bacteria; p__Verrucomicrobiota; c__Verrucomicrobiia; o__Verrucomicrobiales; f__DEV007; g__CACIUL01	0	0.03	0	0	0.02	0	0	0	0	0
Root; d__Bacteria; p__Verrucomicrobiota; c__Verrucomicrobiia; o__Verrucomicrobiales; f__DEV007; g__EC70	0	0.03	0.04	0.03	0.04	0.04	0	0.03	0	0
Root; d__Bacteria; p__Spirochaetota; c__Spirochaetia; o__CATQHW01; f__Bin103; g__CATQHW01	0	0.02	0	0	0	0	0	0	0	0
Root; d__Bacteria; p__Gemmatimonadota; c__Gemmatimonadetes; o__Longimicrobiales; f__UBA6960; g__UBA2982	0	0.03	0	0	0	0	0	0	0	0
Root; d__Bacteria; p__Bacteroidota; c__Bacteroidia; o__Flavobacteriales; f__Flavobacteriaceae; g__Olleya	0	0.02	0	0	0	0.14	0.04	0	0	0
Root; d__Bacteria; p__Bacteroidota; c__Bacteroidia; o__Flavobacteriales; f__BACL11; g__UWMA-0277	0	0.02	0.08	0.03	0.07	0.05	0.07	0	0.08	0.05
Root; d__Bacteria; p__Bacteroidota; c__Bacteroidia; o__Cytophagales_B; f__MED-G16; g__MED-G16	0	0.04	0	0	0	0	0	0	0	0
Root; d__Bacteria; p__Latescibacterota; c__UBA2968; o__UBA8231; f__UBA8231; g__UBA8231	0	0.02	0	0.02	0.08	0.06	0	0.03	0	0
Root; d__Bacteria; p__Latescibacterota; c__UBA2968; o__UBA8231; f__UBA8231; g__JAYZFI01	0	0.02	0	0	0	0	0	0	0	0
Root; d__Bacteria; p__Latescibacterota; c__UBA2968; o__UBA8231; f__UBA8231; g__CAXFTV01	0	0.02	0	0	0	0	0	0	0	0
Root; d__Bacteria; p__Desulfobacterota_B; c__Binatia; o__Bin18; f__Bin18; g__Bin18	0	0.02	0	0.02	0.02	0.02	0	0	0	0
Root; d__Bacteria; p__Myxococcota_A; c__UBA9160; o__UBA9160; f__UBA4427; g__DUBZ01	0	0.02	0.14	0.15	0.19	0.16	0.13	0	0.11	0.18
Root; d__Bacteria; p__Myxococcota_A; c__UBA9160; o__UBA9160; f__CAJXIC01; g__CAJXIC01	0	0.03	0.03	0.01	0.03	0.03	0	0	0	0
Root; d__Archaea; p__Thermoplasmatota; c__Poseidoniia; o__Poseidoniales; f__Thalassarchaeaceae; g__JAKUTA01	0	0	0.02	0.04	0.04	0.05	0.02	0	0	0.06
Root; d__Archaea; p__Thermoplasmatota; c__Poseidoniia; o__Poseidoniales; f__Poseidoniaceae; g__UBA60	0	0	0.02	0.05	0.08	0.05	0.03	0.03	0.04	0.08
Root; d__Archaea; p__Thermoplasmatota; c__Poseidoniia; o__Poseidoniales; f__Poseidoniaceae; g__MGIIa-L1	0	0	0.14	0.24	0.2	0.26	0.19	0	0.29	0.3
Root; d__Bacteria; p__Pseudomonadota; c__Gammaproteobacteria; o__Methylococcales; f__Methylomonadaceae; g__OPU3-GD-OMZ	0	0	0.09	0.12	0.15	0.17	0.08	0	0.23	0.19
Root; d__Bacteria; p__Pseudomonadota; c__Gammaproteobacteria; o__Methylococcales; f__UBA1147; g__UBA1147	0	0	0.32	0.35	0.42	0.52	0.27	0	0.69	0.69
Root; d__Bacteria; p__Pseudomonadota; c__Gammaproteobacteria; o__Pseudomonadales; f__Azotimanducaceae; g__UBA9926	0	0	0.04	0.09	0.06	0.07	0.05	0	0	0.04
Root; d__Bacteria; p__Pseudomonadota; c__Gammaproteobacteria; o__Pseudomonadales; f__Halomonadaceae; g__Cobetia	0	0	0.04	0	0	0.05	0	0	0	0
Root; d__Bacteria; p__Pseudomonadota; c__Gammaproteobacteria; o__PS1; f__Pseudothioglobaceae; g__Thioglobus_C	0	0	1.53	1.65	2.06	1.89	1.19	0	2.41	1.87
Root; d__Bacteria; p__Pseudomonadota; c__Gammaproteobacteria; o__PS1; f__Pseudothioglobaceae; g__Thiodubiliella	0	0	0.05	0.08	0.05	0.09	0.06	0.03	0.08	0.07
Root; d__Bacteria; p__Pseudomonadota; c__Gammaproteobacteria; o__PS1; f__Pseudothioglobaceae; g__DUCF01	0	0	0.18	0.17	0.2	0.2	0.14	0	0.19	0.19
Root; d__Bacteria; p__Pseudomonadota; c__Gammaproteobacteria; o__PS1; f__Pseudothioglobaceae; g__Thioglobus_A	0	0	0.07	0.09	0.11	0.12	0.09	0	0.13	0.1
Root; d__Bacteria; p__Planctomycetota; c__Planctomycetia; o__Pirellulales; f__UBA1268; g__QWPN01	0	0	0.06	0.06	0.04	0.05	0.21	0	0.04	0.05
Root; d__Bacteria; p__Planctomycetota; c__Planctomycetia; o__Pirellulales; f__UBA1268; g__UBA1268	0	0	0.05	0.05	0.08	0.07	0.18	0	0	0.08
Root; d__Bacteria; p__Planctomycetota; c__Phycisphaerae; o__Phycisphaerales; f__SM1A02; g__JABAAC01	0	0	0.02	0.02	0	0.05	0.02	0	0	0
Root; d__Bacteria; p__Planctomycetota; c__UBA1135; o__UBA1135; f__GCA-002686595; g__GCA-2686945	0	0	0.05	0.08	0.08	0.03	0.05	0	0.07	0.06
Root; d__Bacteria; p__Planctomycetota; c__UBA1135; o__UBA1135; f__GCA-002686595; g__GCA-2720975	0	0	0.05	0.02	0.03	0.04	0	0	0	0.02
Root; d__Bacteria; p__Planctomycetota; c__UBA8108; o__UBA1146; f__UBA1146; g__QNYK01	0	0	0.3	0.33	0.45	0.48	0.23	0	0.22	0.35
Root; d__Bacteria; p__Planctomycetota; c__UBA8108; o__UBA1146; f__UBA1146; g__DTRS01	0	0	0.03	0.02	0.02	0.03	0	0	0	0
Root; d__Bacteria; p__Marinisomatota; c__Marinisomatia; o__SCGC-AAA003-L08; f__JABHHG01; g__JABHHG01	0	0	0.06	0.03	0.06	0.03	0.03	0	0.06	0.04
Root; d__Bacteria; p__Actinomycetota; c__Acidimicrobiia; o__Acidimicrobiales; f__Poriferisodalaceae; g__JABABU01	0	0	0.03	0.03	0.06	0.08	0	0	0.03	0.04
Root; d__Bacteria; p__Verrucomicrobiota; c__Verrucomicrobiia; o__Chthoniobacterales; f__JACTMZ01; g__JACTMZ01	0	0	0.03	0.06	0.05	0.04	0.07	0	0	0
Root; d__Bacteria; p__Nitrospinota; c__Nitrospinia; o__Nitrospinales; f__VA-1; g__CAJWLY01	0	0	0.04	0.04	0.03	0.02	0	0.03	0	0.05
Root; d__Bacteria; p__Chloroflexota; c__Dehalococcoidia; o__SAR202; f__UBA1123; g__UBA1123	0	0	0.06	0.06	0.05	0.05	0.03	0.02	0.1	0.07
Root; d__Bacteria; p__Gemmatimonadota; c__Gemmatimonadetes; o__Longimicrobiales; f__UBA6960; g__UBA1138	0	0	0.07	0.06	0.12	0.1	0.1	0	0	0.05
Root; d__Bacteria; p__Cyanobacteriota; c__Cyanobacteriia; o__PCC-6307; f__Cyanobiaceae; g__Synechococcus_C	0	0	0.03	0.02	0.07	0.05	0.04	0	0	0.04
Root; d__Bacteria; p__Bacteroidota; c__Bacteroidia; o__Flavobacteriales; f__Sanyastnellaceae; g__UBA974	0	0	0.04	0.05	0.05	0.06	0.02	0	0.04	0.08
Root; d__Bacteria; p__Bacteroidota; c__Bacteroidia; o__Flavobacteriales; f__UBA7430; g__JANXFM01	0	0	0.35	0.34	0.53	0.47	0.33	0	0.35	0.37
Root; d__Bacteria; p__Myxococcota_A; c__UBA9160; o__UBA9160; f__UBA4427; g__UBA4427	0	0	0.05	0.08	0.09	0.04	0.02	0	0	0.04
Root; d__Bacteria; p__Myxococcota_A; c__UBA9160; o__UBA9160; f__SMWR01; g__JABSQX01	0	0	0.03	0.06	0.09	0.04	0.02	0.03	0.06	0.05
Root; d__Bacteria; p__Desulfobacterota_B; c__Binatia; o__UBA1149; f__UBA1149; g__UBA1149	0	0	0.02	0.08	0.13	0.04	0.09	0	0.04	0.07
Root; d__Bacteria; p__Pseudomonadota; c__Gammaproteobacteria; o__Enterobacterales; f__Alteromonadaceae; g__Idiomarina	0	0	0	0.08	0.07	0.02	0	0	0	0
Root; d__Bacteria; p__Pseudomonadota; c__Gammaproteobacteria; o__Enterobacterales; f__Kangiellaceae; g__Kangiella	0	0	0	0.01	0	0	0	0	0	0
Root; d__Bacteria; p__Pseudomonadota; c__Gammaproteobacteria; o__Enterobacterales; f__Vibrionaceae; g__Vibrio	0	0	0	0.04	0.02	0.02	0	0	0.04	0
Root; d__Bacteria; p__Pseudomonadota; c__Gammaproteobacteria; o__Pseudomonadales; f__Halomonadaceae; g__Vreelandella	0	0	0	0.06	0.05	0.01	0.05	0	0	0
Root; d__Bacteria; p__Pseudomonadota; c__Gammaproteobacteria; o__Pseudomonadales; f__Pseudomonadaceae; g__Pseudomonas_E	0	0	0	0.03	0.05	0	0	0	0	0.09
Root; d__Bacteria; p__Pseudomonadota; c__Gammaproteobacteria; o__Pseudomonadales; f__Balneatricaceae; g__ASP10-02a	0	0	0	0.07	0.07	0.1	0.02	0	0.04	0.07
Root; d__Bacteria; p__Pseudomonadota; c__Gammaproteobacteria; o__Pseudomonadales; f__DSM-6294; g__Thalassolituus	0	0	0	0.07	0.04	0	0	0	0	0
Root; d__Bacteria; p__Pseudomonadota; c__Gammaproteobacteria; o__Pseudomonadales; f__Spongiibacteraceae; g__Spongiibacter	0	0	0	0.02	0	0	0	0	0	0
Root; d__Bacteria; p__Pseudomonadota; c__Gammaproteobacteria; o__PS1; f__Pseudothioglobaceae; g__SUP05	0	0	0	0.01	0	0.03	0	0	0	0
Root; d__Bacteria; p__Pseudomonadota; c__Gammaproteobacteria; o__PS1; f__Pseudothioglobaceae; g__Ruthia	0	0	0	0.01	0	0.02	0	0	0	0.02
Root; d__Bacteria; p__Pseudomonadota; c__Gammaproteobacteria; o__Ga0077536; f__Ga0077536; g__JAYYZW01	0	0	0	0.01	0.05	0.02	0	0	0	0.03
Root; d__Bacteria; p__Pseudomonadota; c__Gammaproteobacteria; o__Thiomicrospirales; f__Thiomicrospiraceae; g__Hydrogenovibrio	0	0	0	0.03	0	0	0	0	0	0
Root; d__Bacteria; p__Pseudomonadota; c__Gammaproteobacteria; o__Nitrosococcales; f__Methylophagaceae; g__Methylophaga	0	0	0	0.08	0.03	0	0	0	0	0
Root; d__Bacteria; p__Pseudomonadota; c__Alphaproteobacteria; o__Rhodospirillales; f__Terasakiellaceae; g__Terasakiella	0	0	0	0.09	0	0	0	0	0	0
Root; d__Bacteria; p__Pseudomonadota; c__Alphaproteobacteria; o__Sphingomonadales; f__Kordiimonadaceae; g__Kordiimonas	0	0	0	0.06	0.02	0	0	0	0	0
Root; d__Bacteria; p__Pseudomonadota; c__Alphaproteobacteria; o__MPNO01; f__MPNO01; g__CALGIA01	0	0	0	0.01	0.02	0	0	0	0	0
Root; d__Bacteria; p__Pseudomonadota; c__Alphaproteobacteria; o__Caulobacterales; f__Hyphomonadaceae; g__Hyphomonas	0	0	0	0.14	0.11	0	0	0	0	0
Root; d__Bacteria; p__Pseudomonadota; c__Alphaproteobacteria; o__Caulobacterales; f__Maricaulaceae; g__Maricaulis	0	0	0	0.07	0.07	0	0	0	0	0
Root; d__Bacteria; p__Pseudomonadota; c__Alphaproteobacteria; o__Micavibrionales; f__Micavibrionaceae; g__UBA2705	0	0	0	1.48	0.43	0	0	0	0	0
Root; d__Bacteria; p__Pseudomonadota; c__Alphaproteobacteria; o__Rhodobacterales; f__Rhodobacteraceae; g__Roseovarius	0	0	0	0.02	0.02	0	0	0	0	0
Root; d__Bacteria; p__Pseudomonadota; c__Alphaproteobacteria; o__Rhodobacterales; f__Rhodobacteraceae; g__Leisingera	0	0	0	0.08	0.06	0	0	0	0	0
Root; d__Bacteria; p__Actinomycetota; c__Acidimicrobiia; o__Acidimicrobiales; f__Aldehydirespiratoraceae; g__UBA11606	0	0	0	0.02	0.03	0	0	0	0	0
Root; d__Bacteria; p__Verrucomicrobiota; c__Verrucomicrobiia; o__Opitutales; f__JABJCN01; g__JABJCN01	0	0	0	0.02	0	0.03	0	0.02	0	0.04
Root; d__Bacteria; p__Chloroflexota; c__Dehalococcoidia; o__SAR202; f__CAJWER01; g__CAJWER01	0	0	0	0.02	0	0	0	0	0	0
Root; d__Bacteria; p__Planctomycetota; c__UBA1135; o__UBA1135; f__GCA-002686595; g__GCA-2683825	0	0	0	0.02	0.02	0	0	0	0	0
Root; d__Bacteria; p__Planctomycetota; c__Phycisphaerae; o__Phycisphaerales; f__SM1A02; g__UBA12567	0	0	0	0.02	0.02	0	0.02	0	0	0
Root; d__Bacteria; p__Campylobacterota; c__Campylobacteria; o__Campylobacterales; f__Sulfurimonadaceae; g__Sulfurimonas	0	0	0	0.02	0.04	0.02	0.03	0	0.05	0.03
Root; d__Bacteria; p__Myxococcota; c__UBA796; o__UBA9615; f__UBA9615; g__UBA6601	0	0	0	0.03	0.02	0	0	0	0	0.03
Root; d__Bacteria; p__Myxococcota; c__XYA12-FULL-58-9; o__XYA12-FULL-58-9; f__JABJBS01; g__CAXGXL01	0	0	0	0.02	0	0.02	0.02	0.02	0	0.03
Root; d__Bacteria; p__Myxococcota; c__UBA727; o__UBA727; f__GCA-2721815; g__GCA-2721815	0	0	0	0.02	0	0	0	0	0	0
Root; d__Bacteria; p__Bacteroidota; c__Bacteroidia; o__Flavobacteriales; f__NORP154; g__GCA-2400975	0	0	0	0.03	0.02	0.02	0	0	0.07	0.02
Root; d__Bacteria; p__Bacteroidota; c__Bacteroidia; o__Flavobacteriales; f__Parvicellaceae; g__GCA-2716065	0	0	0	0.02	0.02	0	0	0	0	0.02
Root; d__Bacteria; p__Myxococcota_A; c__UBA9160; o__UBA9160; f__UBA4427; g__JAJDAN01	0	0	0	0.03	0.04	0.04	0.02	0	0	0.02
Root; d__Bacteria; p__Latescibacterota; c__UBA2968; o__UBA8231; f__UBA8231; g__GCA-2725915	0	0	0	0.02	0.06	0.02	0	0	0	0
Root; d__Bacteria; p__Verrucomicrobiota; c__Kiritimatiellia; o__SS1-B-03-39; f__UBA6053; g__JAPYUI01	0	0	0	0	0.03	0	0	0	0	0
Root; d__Bacteria; p__Myxococcota; c__UBA796; o__UBA796; f__GCA-2862545; g__JACKER01	0	0	0	0	0.02	0	0	0	0	0
Root; d__Bacteria; p__Myxococcota; c__UBA796; o__UBA9615; f__UBA9615; g__GCA-2724675	0	0	0	0	0.02	0	0	0.03	0	0
Root; d__Bacteria; p__Myxococcota; c__Polyangia; o__Polyangiales; f__Polyangiaceae; g__JAPYTK01	0	0	0	0	0.03	0.03	0	0	0	0
Root; d__Bacteria; p__Planctomycetota; c__GCA-002687715; o__GCA-002687715; f__GCA-002687715; g__GCA-2683135	0	0	0	0	0.05	0	0.03	0	0	0.04
Root; d__Bacteria; p__Cyanobacteriota; c__Cyanobacteriia; o__PCC-6307; f__Cyanobiaceae; g__Parasynechococcus	0	0	0	0	0.02	0	0	0	0	0
Root; d__Bacteria; p__Pseudomonadota; c__Alphaproteobacteria; o__UBA11136; f__UBA11136; g__UBA11136	0	0	0	0	0.02	0	0	0	0	0
Root; d__Bacteria; p__Pseudomonadota; c__Gammaproteobacteria; o__GCA-002705445; f__GCA-002716945; g__GCA-2720195	0	0	0	0	0.02	0	0	0	0	0
Root; d__Bacteria; p__Pseudomonadota; c__Gammaproteobacteria; o__Francisellales; f__CACEW01; g__CAJQSL01	0	0	0	0	0.03	0	0	0	0	0
Root; d__Bacteria; p__Pseudomonadota; c__Gammaproteobacteria; o__SZUA-229; f__SZUA-229; g__GCA-2746365	0	0	0	0	0.04	0.02	0	0	0.06	0.05
Root; d__Bacteria; p__Pseudomonadota; c__Gammaproteobacteria; o__GCA-001735895; f__GCA-001735895; g__GCA-001735895	0	0	0	0	0.02	0	0	0	0	0.02
Root; d__Bacteria; p__Bacteroidota; c__Bacteroidia; o__Flavobacteriales; f__Crocinitomicaceae; g__UBA952	0	0	0	0	0.02	0	0	0	0	0
Root; d__Bacteria; p__Bacteroidota; c__Bacteroidia; o__Flavobacteriales; f__Crocinitomicaceae; g__UBA4466	0	0	0	0	0.02	0.03	0	0	0	0
Root; d__Bacteria; p__Bacteroidota; c__Bacteroidia; o__Flavobacteriales; f__Sanyastnellaceae; g__UBA8752	0	0	0	0	0.03	0	0	0	0	0
Root; d__Bacteria; p__Bacteroidota; c__Bacteroidia; o__Flavobacteriales; f__NORP154; g__NORP154	0	0	0	0	0.02	0	0	0	0	0
Root; d__Bacteria; p__Myxococcota_A; c__UBA9160; o__UBA9160; f__SMWR01; g__JAJDAM01	0	0	0	0	0.04	0.01	0	0	0	0.03
Root; d__Bacteria; p__Myxococcota_A; c__UBA9160; o__UBA9160; f__JAGQJR01; g__JAYZFK01	0	0	0	0	0.02	0	0	0	0	0
Root; d__Bacteria; p__Nitrospinota; c__Nitrospinia; o__Nitrospinales; f__VA-1; g__JAYZAN01	0	0	0	0	0.02	0	0	0	0	0
Root; d__Archaea; p__Thermoplasmatota; c__Poseidoniia; o__Poseidoniales; f__Thalassarchaeaceae; g__CAUZSM01	0	0	0	0	0	0.02	0	0	0	0
Root; d__Archaea; p__Thermoproteota; c__Nitrososphaeria; o__Nitrososphaerales; f__UBA213; g__UBA213	0	0	0	0	0	0.02	0	0	0	0
Root; d__Bacteria; p__Pseudomonadota; c__Gammaproteobacteria; o__Pseudomonadales; f__Pseudomonadaceae; g__Stutzerimonas	0	0	0	0	0	0.02	0	0	0	0
Root; d__Bacteria; p__Pseudomonadota; c__Gammaproteobacteria; o__Pseudomonadales; f__DSM-6294; g__Oleispira	0	0	0	0	0	0.09	0	0	0	0
Root; d__Bacteria; p__Pseudomonadota; c__Gammaproteobacteria; o__Enterobacterales; f__Alteromonadaceae; g__Pseudidiomarina	0	0	0	0	0	0.04	0	0	0	0
Root; d__Bacteria; p__Pseudomonadota; c__Gammaproteobacteria; o__Enterobacterales; f__Alteromonadaceae; g__Colwellia	0	0	0	0	0	0.02	0	0	0	0
Root; d__Bacteria; p__Pseudomonadota; c__Gammaproteobacteria; o__Enterobacterales; f__Alteromonadaceae; g__Cognaticolwellia	0	0	0	0	0	0.12	0.29	0	0	0
Root; d__Bacteria; p__Pseudomonadota; c__Gammaproteobacteria; o__Enterobacterales; f__Alteromonadaceae; g__Paraglaciecola	0	0	0	0	0	0.05	0.09	0	0	0
Root; d__Bacteria; p__Pseudomonadota; c__Gammaproteobacteria; o__Enterobacterales; f__Moritellaceae; g__Moritella	0	0	0	0	0	0.02	0	0	0	0
Root; d__Bacteria; p__Pseudomonadota; c__Gammaproteobacteria; o__Methylococcales; f__Cycloclasticaceae; g__Cycloclasticus	0	0	0	0	0	0.01	0	0	0	0
Root; d__Bacteria; p__Pseudomonadota; c__Gammaproteobacteria; o__UBA5335; f__UBA5335; g__Macondimonas	0	0	0	0	0	0.04	0.03	0	0	0
Root; d__Bacteria; p__Chloroflexota; c__Dehalococcoidia; o__Australimonadales; f__Australimonadaceae; g__CALGTL01	0	0	0	0	0	0.02	0	0	0	0
Root; d__Bacteria; p__Myxococcota; c__UBA796; o__UBA9615; f__UBA9615; g__JAAESI01	0	0	0	0	0	0.02	0	0	0.06	0
Root; d__Bacteria; p__Myxococcota; c__XYA12-FULL-58-9; o__XYA12-FULL-58-9; f__JASMKV01; g__JASMKV01	0	0	0	0	0	0.03	0	0	0	0
Root; d__Bacteria; p__Myxococcota; c__WYAZ01; o__WYAZ01; f__WYAZ01; g__JAYZDF01	0	0	0	0	0	0.02	0	0	0	0
Root; d__Bacteria; p__Planctomycetota; c__UBA1135; o__UBA1135; f__UBA1135; g__UBA1135	0	0	0	0	0	0.04	0.03	0	0	0
Root; d__Bacteria; p__Planctomycetota; c__UBA1135; o__UBA2386; f__UBA2386; g__GCA-2684655	0	0	0	0	0	0.02	0	0	0	0
Root; d__Bacteria; p__Cyanobacteriota; c__Cyanobacteriia; o__PCC-6307; f__Cyanobiaceae; g__RCC307	0	0	0	0	0	0.03	0	0	0	0
Root; d__Bacteria; p__Cyanobacteriota; c__Cyanobacteriia; o__PCC-6307; f__Cyanobiaceae; g__Prochlorococcus_A	0	0	0	0	0	0.02	0	0	0	0
Root; d__Bacteria; p__Bacteroidota; c__Bacteroidia; o__Flavobacteriales; f__Flavobacteriaceae; g__Polaribacter	0	0	0	0	0	0.04	0.05	0	0	0
Root; d__Bacteria; p__Bacteroidota; c__Bacteroidia; o__Flavobacteriales; f__Flavobacteriaceae; g__Lacinutrix	0	0	0	0	0	0	0.05	0	0	0
Root; d__Bacteria; p__Bacteroidota; c__Bacteroidia; o__Flavobacteriales; f__Flavobacteriaceae; g__Salinimicrobium	0	0	0	0	0	0	0.04	0	0	0
Root; d__Archaea; p__Thermoplasmatota; c__Poseidoniia; o__Poseidoniales; f__Poseidoniaceae; g__MGIIa-I	0	0	0	0	0	0	0	0.04	0	0
Root; d__Bacteria; p__Myxococcota; c__XYA12-FULL-58-9; o__XYA12-FULL-58-9; f__JABJBS01; g__JABJBS01	0	0	0	0	0	0	0	0.03	0	0
Root; d__Bacteria; p__Chloroflexota; c__Dehalococcoidia; o__UBA3495; f__UBA3495; g__UBA1141	0	0	0	0	0	0	0	0.02	0	0
Root; d__Bacteria; p__Chloroflexota; c__Dehalococcoidia; o__UBA3495; f__UBA3495; g__Bin22	0	0	0	0	0	0	0	0.03	0	0
Root; d__Bacteria; p__Chloroflexota; c__Dehalococcoidia; o__UBA6926; f__VFHL01; g__VFHL01	0	0	0	0	0	0	0	0.03	0	0
Root; d__Bacteria; p__Chloroflexota; c__Dehalococcoidia; o__SAR202; f__UBA1123; g__VXRN01	0	0	0	0	0	0	0	0.03	0	0
Root; d__Bacteria; p__Chloroflexota; c__Dehalococcoidia; o__SAR202; f__JADFKI01; g__Casp-Chloro-G4	0	0	0	0	0	0	0	0.03	0	0
Root; d__Bacteria; p__Chloroflexota; c__Dehalococcoidia; o__SAR202; f__CAJWER01; g__GCA-958296115	0	0	0	0	0	0	0	0.02	0	0
Root; d__Bacteria; p__Chloroflexota; c__Dehalococcoidia; o__SAR202; f__JASMAO01; g__JASMAO01	0	0	0	0	0	0	0	0.04	0	0
Root; d__Bacteria; p__Chloroflexota; c__Dehalococcoidia; o__SAR202; f__CATOSD01; g__CATOSD01	0	0	0	0	0	0	0	0.03	0	0
Root; d__Bacteria; p__Chloroflexota; c__Dehalococcoidia; o__CAJWPE01; f__UBA826; g__GCA-2717465	0	0	0	0	0	0	0	0.02	0	0
Root; d__Bacteria; p__Chloroflexota; c__Dehalococcoidia; o__UBA2985; f__UBA2985; g__DAOUJW01	0	0	0	0	0	0	0	0.02	0	0
Root; d__Bacteria; p__Chloroflexota; c__Dehalococcoidia; o__UBA2985; f__UBA2985; g__JASLXI01	0	0	0	0	0	0	0	0.03	0	0.02
Root; d__Bacteria; p__Chloroflexota; c__Dehalococcoidia; o__UBA2985; f__UBA2985; g__UBA2985	0	0	0	0	0	0	0	0.04	0	0
Root; d__Bacteria; p__Chloroflexota; c__Dehalococcoidia; o__UBA2985; f__UBA2985; g__JAPPHY01	0	0	0	0	0	0	0	0.03	0	0
Root; d__Bacteria; p__Chloroflexota; c__Dehalococcoidia; o__VFGY01; f__OSU-TB39; g__OSU-TB39	0	0	0	0	0	0	0	0.04	0	0
Root; d__Bacteria; p__Pseudomonadota; c__Gammaproteobacteria; o__Arenicellales; f__UBA868; g__UBA12578	0	0	0	0	0	0	0	0.02	0	0
Root; d__Bacteria; p__Pseudomonadota; c__Gammaproteobacteria; o__Woeseiales; f__Woeseiaceae; g__JAACFB01	0	0	0	0	0	0	0	0.02	0	0
Root; d__Bacteria; p__Pseudomonadota; c__Alphaproteobacteria; o__Rhodospirillales; f__UBA2165; g__TMED23	0	0	0	0	0	0	0	0.02	0	0
Root; d__Bacteria; p__Pseudomonadota; c__Alphaproteobacteria; o__MPNO01; f__MPNO01; g__MPNO01	0	0	0	0	0	0	0	0.02	0	0
Root; d__Bacteria; p__Pseudomonadota; c__Alphaproteobacteria; o__UBA8366; f__CAVOAK01; g__CAVOAK01	0	0	0	0	0	0	0	0.02	0	0
Root; d__Bacteria; p__Pseudomonadota; c__Alphaproteobacteria; o__Puniceispirillales; f__GCA-002684695; g__GCA-002684695	0	0	0	0	0	0	0	0.03	0	0
Root; d__Bacteria; p__SAR324; c__SAR324; o__SAR324; f__NAC60-12; g__JAYPUA01	0	0	0	0	0	0	0	0.02	0	0
Root; d__Bacteria; p__Poribacteria; c__WGA-4E; o__WGA-4E; f__UBA9662; g__TMED15	0	0	0	0	0	0	0	0.04	0	0
Root; d__Bacteria; p__Pseudomonadota; c__Alphaproteobacteria; o__Sphingomonadales; f__Sphingomonadaceae; g__Novosphingobium	0	0	0	0	0	0	0	0	0.03	0
Root; d__Bacteria; p__Bacteroidota; c__Bacteroidia; o__Flavobacteriales; f__Weeksellaceae; g__Cloacibacterium	0	0	0	0	0	0	0	0	0.03	0
Root; d__Bacteria; p__Myxococcota_A; c__UBA9160; o__UBA9160; f__JAGQJR01; g__JAWKRT01	0	0	0	0	0	0	0	0	0.03	0
Root; d__Bacteria; p__Pseudomonadota; c__Alphaproteobacteria; o__Rhodobacterales; f__Rhodobacteraceae; g__Limimaricola	0	0	0	0	0	0	0	0	0	0.06
