# Supplementary material for: Metagenomic analysis of water column samples collected from Green Canyon 233 prior to the Deepwater Horizon incident
Source: Appl Environ Microbiol. 2026 Jun 18;92(7):e00799-26. doi: 10.1128/aem.00799-26 (PMC13390413; doi:10.1128/aem.00799-26)
Supplement: Data Set S2 — 16S rRNA gene assembly results by PhyloFlash. [file aem.00799-26-s0002.xlsx]

## Sheet: Description
DATA SET S2
phyloFlash_SSUfull_length: Number of mapped reads, coverage, closest sequence relative, predicted taxonomy, and BLAST results (% identity, alignment length, and expect value) of full-length 16S rRNA gene sequences generated by phyloFlash assembly of reads sequenced from the ten samples collected in this study before the Deepwater Horizon oil spill.
phyloFlash_summary: Total number of mapped reads for each reference sequence matching the full-length 16S rRNA gene sequences generated by phyloFlash assembly of reads sequenced from the ten samples collected in this study before the Deepwater Horizon oil spill. The total number of mapped reads is calculated by cadding up the number of mapped reads for each sequence relative across all samples an…

## Sheet: phyloFlash_SSUfull_length
SequenceID	# mapped reads	Coverage	dbHit	Taxonomy	%id	alnlen	evalue
CF15_gDNA.PFemirge_3	3383	0.136824	ARWO01000004.28655.30112	Archaea;Crenarchaeota;Nitrososphaeria;Nitrosopumilales;Nitrosopumilaceae;Thaumarchaeota archaeon SCGC AAA007-O23	98.9	1456	-1
CF8_gDNA.PFemirge_66	3181	0.05545	ARWO01000004.28655.30112	Archaea;Crenarchaeota;Nitrososphaeria;Nitrosopumilales;Nitrosopumilaceae;Thaumarchaeota archaeon SCGC AAA007-O23	99	1459	-1
CF8_gDNA.PFspades_8	2976	11.8866	KX427595.1.1468	Bacteria;Proteobacteria;Alphaproteobacteria;SAR11 clade;Clade II;uncultured bacterium	98.3	1455	-1
CF1_gDNA.PFspades_2	2958	12.074	ARWO01000004.28655.30112	Archaea;Crenarchaeota;Nitrososphaeria;Nitrosopumilales;Nitrosopumilaceae;Thaumarchaeota archaeon SCGC AAA007-O23	99.7	1458	-1
SF5_gDNA.PFspades_7	2933	12.4439	ARWO01000004.28655.30112	Archaea;Crenarchaeota;Nitrososphaeria;Nitrosopumilales;Nitrosopumilaceae;Thaumarchaeota archaeon SCGC AAA007-O23	99.7	1458	-1
CF8_gDNA.PFspades_4	2925	12.2396	AQVX01000192.63283.64779	Bacteria;SAR324 clade(Marine group B);SAR324 cluster bacterium SCGC AB-629-O05	99.3	1497	-1
SF1_gDNA.PFspades_8	2855	11.14	GU474883.24693.26200	Bacteria;SAR324 clade(Marine group B);uncultured delta proteobacterium HF0200_39N20	99.7	1496	-1
CF9_gDNA.PFspades_10	2826	11.8826	KX426911.1.1452	Bacteria;Proteobacteria;Alphaproteobacteria;SAR11 clade;Clade I;uncultured;uncultured bacterium	98.6	1453	-1
CF14_gDNA.PFspades_3	2729	11.9216	AQVX01000192.63283.64779	Bacteria;SAR324 clade(Marine group B);SAR324 cluster bacterium SCGC AB-629-O05	99.7	1497	-1
CF9_gDNA.PFspades_4	2648	11.054	AQVX01000192.63283.64779	Bacteria;SAR324 clade(Marine group B);SAR324 cluster bacterium SCGC AB-629-O05	99.9	1497	-1
CF8_gDNA.PFspades_3	2597	10.2772	HQ674272.1.1557	Bacteria;Proteobacteria;Gammaproteobacteria;Pseudomonadales;Thioglobaceae;SUP05 cluster;uncultured bacterium	96.3	1557	-1
SF1_gDNA.PFspades_10	2577	12.3363	KX427595.1.1468	Bacteria;Proteobacteria;Alphaproteobacteria;SAR11 clade;Clade II;uncultured bacterium	98.6	1455	-1
SF1_gDNA.PFemirge_9	2492	0.076646	GU474883.24693.26200	Bacteria;SAR324 clade(Marine group B);uncultured delta proteobacterium HF0200_39N20	99.5	1492	-1
CF6_gDNA.PFemirge_16	2467	0.089737	ARWO01000004.28655.30112	Archaea;Crenarchaeota;Nitrososphaeria;Nitrosopumilales;Nitrosopumilaceae;Thaumarchaeota archaeon SCGC AAA007-O23	99.2	1459	-1
SF5_gDNA.PFspades_5	2467	9.57367	HQ674272.1.1557	Bacteria;Proteobacteria;Gammaproteobacteria;Pseudomonadales;Thioglobaceae;SUP05 cluster;uncultured bacterium	96.3	1557	-1
CF14_gDNA.PFspades_2	2465	9.0817	HQ674272.1.1557	Bacteria;Proteobacteria;Gammaproteobacteria;Pseudomonadales;Thioglobaceae;SUP05 cluster;uncultured bacterium	96.3	1557	-1
SF5_gDNA.PFspades_8	2445	11.0841	AQVX01000192.63283.64779	Bacteria;SAR324 clade(Marine group B);SAR324 cluster bacterium SCGC AB-629-O05	99.8	1497	-1
SF4_gDNA.PFspades_1	2240	8.39309	JX090153.1.1811	Eukaryota;Amorphea;Obazoa;Opisthokonta;Holozoa;Choanozoa;Metazoa;Animalia;BCP clade;Bilateria;Protostomia;Lophotrochozoa;Mollusca;Bivalvia;Pteriomorphia;Mytiloida;Adipicola sp. JDF2008	99.4	1806	-1
CF9_gDNA.PFemirge_1	2234	0.050908	ARWO01000004.28655.30112	Archaea;Crenarchaeota;Nitrososphaeria;Nitrosopumilales;Nitrosopumilaceae;Thaumarchaeota archaeon SCGC AAA007-O23	98.6	1459	-1
CF9_gDNA.PFspades_3	2121	8.65177	HQ674272.1.1557	Bacteria;Proteobacteria;Gammaproteobacteria;Pseudomonadales;Thioglobaceae;SUP05 cluster;uncultured bacterium	95.1	1557	-1
CF2_gDNA.PFspades_6	2080	8.88392	GU474883.24693.26200	Bacteria;SAR324 clade(Marine group B);uncultured delta proteobacterium HF0200_39N20	98.1	1497	-1
CF2_gDNA.PFemirge_131	2039	0.061057	GU474883.24693.26200	Bacteria;SAR324 clade(Marine group B);uncultured delta proteobacterium HF0200_39N20	99.6	1496	-1
SF4_gDNA.PFemirge_29	2030	0.07664	JX090153.1.1811	Eukaryota;Amorphea;Obazoa;Opisthokonta;Holozoa;Choanozoa;Metazoa;Animalia;BCP clade;Bilateria;Protostomia;Lophotrochozoa;Mollusca;Bivalvia;Pteriomorphia;Mytiloida;Adipicola sp. JDF2008	99.4	1775	-1
CF6_gDNA.PFspades_5	2017	8.63339	AQVX01000192.63283.64779	Bacteria;SAR324 clade(Marine group B);SAR324 cluster bacterium SCGC AB-629-O05	99.9	1497	-1
SF4_gDNA.PFspades_3	1968	7.88505	AQVX01000192.63283.64779	Bacteria;SAR324 clade(Marine group B);SAR324 cluster bacterium SCGC AB-629-O05	99.7	1497	-1
CF6_gDNA.PFspades_1	1792	6.7699	HQ674272.1.1557	Bacteria;Proteobacteria;Gammaproteobacteria;Pseudomonadales;Thioglobaceae;SUP05 cluster;uncultured bacterium	96.3	1557	-1
SF5_gDNA.PFspades_10	1789	6.39167	KY194671.1.1467	Bacteria;Proteobacteria;Alphaproteobacteria;SAR11 clade;Clade II;uncultured bacterium	99	1455	-1
CF6_gDNA.PFspades_11	1787	7.8692	KX427662.1.1433	Bacteria;Proteobacteria;Alphaproteobacteria;SAR11 clade;Clade I;uncultured;uncultured bacterium	99.2	1358	-1
SF4_gDNA.PFspades_4	1781	6.99352	HQ674272.1.1557	Bacteria;Proteobacteria;Gammaproteobacteria;Pseudomonadales;Thioglobaceae;SUP05 cluster;uncultured bacterium	96.3	1557	-1
SF5_gDNA.PFemirge_85	1703	0.051224	ARWO01000004.28655.30112	Archaea;Crenarchaeota;Nitrososphaeria;Nitrosopumilales;Nitrosopumilaceae;Thaumarchaeota archaeon SCGC AAA007-O23	99.2	1459	-1
CF8_gDNA.PFemirge_147	1691	0.036627	KF901022.32876.34346	Archaea;Crenarchaeota;Nitrososphaeria;Nitrosopumilales;Nitrosopumilaceae;uncultured marine thaumarchaeote KM3_69_H10	99.7	1458	-1
CF15_gDNA.PFspades_1	1672	5.83587	HQ672929.1.1437	Bacteria;Proteobacteria;Alphaproteobacteria;SAR11 clade;Clade I;uncultured;uncultured bacterium	98.7	1437	-1
CF15_gDNA.PFspades_4	1664	6.77577	AQVX01000192.63283.64779	Bacteria;SAR324 clade(Marine group B);SAR324 cluster bacterium SCGC AB-629-O05	99.7	1497	-1
CF1_gDNA.PFspades_3	1648	6.33604	GU474883.24693.26200	Bacteria;SAR324 clade(Marine group B);uncultured delta proteobacterium HF0200_39N20	99.6	1496	-1
SF5_gDNA.PFspades_1	1648	6.23513	JX090153.1.1811	Eukaryota;Amorphea;Obazoa;Opisthokonta;Holozoa;Choanozoa;Metazoa;Animalia;BCP clade;Bilateria;Protostomia;Lophotrochozoa;Mollusca;Bivalvia;Pteriomorphia;Mytiloida;Adipicola sp. JDF2008	99.4	1806	-1
SF1_gDNA.PFspades_4	1621	6.27877	ARWO01000004.28655.30112	Archaea;Crenarchaeota;Nitrososphaeria;Nitrosopumilales;Nitrosopumilaceae;Thaumarchaeota archaeon SCGC AAA007-O23	99.7	1458	-1
SF1_gDNA.PFspades_1	1619	6.14613	HQ674272.1.1557	Bacteria;Proteobacteria;Gammaproteobacteria;Pseudomonadales;Thioglobaceae;SUP05 cluster;uncultured bacterium	96.1	1557	-1
CF1_gDNA.PFemirge_158	1581	0.063836	GU474883.24693.26200	Bacteria;SAR324 clade(Marine group B);uncultured delta proteobacterium HF0200_39N20	99.7	1495	-1
CF1_gDNA.PFemirge_31	1563	0.042497	KX427672.1.1474	Archaea;Crenarchaeota;Nitrososphaeria;Nitrosopumilales;Nitrosopumilaceae;uncultured archaeon	99.5	1458	-1
SF4_gDNA.PFspades_7	1558	6.70901	ARWO01000004.28655.30112	Archaea;Crenarchaeota;Nitrososphaeria;Nitrosopumilales;Nitrosopumilaceae;Thaumarchaeota archaeon SCGC AAA007-O23	99.7	1458	-1
SF5_gDNA.PFemirge_289	1542	0.0409	HQ674272.1.1557	Bacteria;Proteobacteria;Gammaproteobacteria;Pseudomonadales;Thioglobaceae;SUP05 cluster;uncultured bacterium	94.7	1553	-1
SF5_gDNA.PFemirge_20	1542	0.037588	JX090153.1.1811	Eukaryota;Amorphea;Obazoa;Opisthokonta;Holozoa;Choanozoa;Metazoa;Animalia;BCP clade;Bilateria;Protostomia;Lophotrochozoa;Mollusca;Bivalvia;Pteriomorphia;Mytiloida;Adipicola sp. JDF2008	99.4	1801	-1
CF9_gDNA.PFemirge_3	1539	0.037515	KF901022.32876.34346	Archaea;Crenarchaeota;Nitrososphaeria;Nitrosopumilales;Nitrosopumilaceae;uncultured marine thaumarchaeote KM3_69_H10	99.7	1458	-1
SF1_gDNA.PFspades_5	1525	5.76808	EU686618.3359.4826	Archaea;Thermoplasmatota;Thermoplasmata;Marine Group II;uncultured marine group II euryarchaeote KM3-72-G3	100	1457	-1
SF1_gDNA.PFemirge_7	1460	0.04358	EU686618.3359.4826	Archaea;Thermoplasmatota;Thermoplasmata;Marine Group II;uncultured marine group II euryarchaeote KM3-72-G3	99.9	1454	-1
CF14_gDNA.PFemirge_375	1430	0.034537	KX427672.1.1474	Archaea;Crenarchaeota;Nitrososphaeria;Nitrosopumilales;Nitrosopumilaceae;uncultured archaeon	97.5	1441	-1
CF15_gDNA.PFspades_2	1425	5.67873	HQ674272.1.1557	Bacteria;Proteobacteria;Gammaproteobacteria;Pseudomonadales;Thioglobaceae;SUP05 cluster;uncultured bacterium	96.3	1557	-1
CF8_gDNA.PFemirge_0	1413	0.032793	AJXC01000443.5756.7214	Archaea;Crenarchaeota;Nitrososphaeria;Nitrosopumilales;Nitrosopumilaceae;Candidatus Nitrosopumilus;uncultured Nitrosopumilales archaeon	98.3	1453	-1
CF15_gDNA.PFemirge_2	1398	0.060457	KF901022.32876.34346	Archaea;Crenarchaeota;Nitrososphaeria;Nitrosopumilales;Nitrosopumilaceae;uncultured marine thaumarchaeote KM3_69_H10	99.7	1457	-1
CF14_gDNA.PFemirge_6	1379	0.054944	AB919386.1.1312	Archaea;Crenarchaeota;Nitrososphaeria;Nitrosopumilales;Nitrosopumilaceae;uncultured marine group I thaumarchaeote	99.6	752	-1
CF2_gDNA.PFemirge_8	1351	0.038363	KX427595.1.1468	Bacteria;Proteobacteria;Alphaproteobacteria;SAR11 clade;Clade II;uncultured bacterium	99	1363	-1
CF8_gDNA.PFemirge_179	1338	0.024866	HQ674125.1.1502	Bacteria;Proteobacteria;Gammaproteobacteria;Pseudomonadales;Thioglobaceae;SUP05 cluster;uncultured bacterium	98.6	1434	-1
CF9_gDNA.PFemirge_533	1325	0.031297	HQ673149.1.1435	Bacteria;Proteobacteria;Alphaproteobacteria;SAR11 clade;Clade I;uncultured;uncultured bacterium	98.3	1432	-1
CF8_gDNA.PFspades_5	1324	5.55327	CP003873.41380.42913	Bacteria;Proteobacteria;Gammaproteobacteria;Enterobacterales;Alteromonadaceae;Alteromonas;Alteromonas macleodii str. 'Balearic Sea AD45'	100	1513	-1
CF14_gDNA.PFemirge_255	1311	0.017814	HQ674272.1.1557	Bacteria;Proteobacteria;Gammaproteobacteria;Pseudomonadales;Thioglobaceae;SUP05 cluster;uncultured bacterium	96.8	1554	-1
CF8_gDNA.PFemirge_1	1310	0.025962	KX426907.1.1452	Bacteria;Proteobacteria;Alphaproteobacteria;SAR11 clade;Clade II;uncultured bacterium	98.3	1452	-1
SF4_gDNA.PFemirge_19	1307	0.051844	HQ674272.1.1557	Bacteria;Proteobacteria;Gammaproteobacteria;Pseudomonadales;Thioglobaceae;SUP05 cluster;uncultured bacterium	95.4	1556	-1
CF9_gDNA.PFemirge_304	1306	0.033423	AB193974.1.1440	Archaea;Crenarchaeota;Nitrososphaeria;Nitrosopumilales;Nitrosopumilaceae;uncultured archaeon	97.6	1326	-1
CF6_gDNA.PFemirge_77	1262	0.050738	KF901022.32876.34346	Archaea;Crenarchaeota;Nitrososphaeria;Nitrosopumilales;Nitrosopumilaceae;uncultured marine thaumarchaeote KM3_69_H10	99.4	1453	-1
CF9_gDNA.PFspades_1	1253	5.70536	JN832719.1.1724	Eukaryota;Amorphea;Obazoa;Opisthokonta;Holozoa;Choanozoa;Metazoa;Animalia;BCP clade;Bilateria;Protostomia;Ecdysozoa;Arthropoda;Crustacea;Maxillopoda;Copepoda;Calanoida;uncultured eukaryote	99.8	1330	-1
CF8_gDNA.PFemirge_852	1250	0.03089	FJ150831.1.1353	Archaea;Crenarchaeota;Nitrososphaeria;Nitrosopumilales;Nitrosopumilaceae;uncultured marine group I thaumarchaeote	97.7	1293	-1
CF9_gDNA.PFemirge_71	1250	0.022637	KY194383.1.1453	Bacteria;Proteobacteria;Gammaproteobacteria;Pseudomonadales;uncultured bacterium	98.4	1447	-1
SF5_gDNA.PFemirge_830	1244	0.025747	AQVX01000192.63283.64779	Bacteria;SAR324 clade(Marine group B);SAR324 cluster bacterium SCGC AB-629-O05	96.7	1454	-1
CF15_gDNA.PFemirge_219	1227	0.040299	HQ672912.1.1480	Bacteria;SAR324 clade(Marine group B);uncultured bacterium	99.1	1476	-1
CF14_gDNA.PFemirge_208	1217	0.02093	KY194365.1.1480	Bacteria;SAR324 clade(Marine group B);uncultured bacterium	96.6	1461	-1
SF5_gDNA.PFspades_6	1209	4.67271	EU686605.12228.13769	Bacteria;Marinimicrobia (SAR406 clade);uncultured bacterium AD261-B2	98.1	1542	-1
CF14_gDNA.PFemirge_105	1200	0.028296	KF901022.32876.34346	Archaea;Crenarchaeota;Nitrososphaeria;Nitrosopumilales;Nitrosopumilaceae;uncultured marine thaumarchaeote KM3_69_H10	98.7	1459	-1
CF9_gDNA.PFemirge_5	1187	0.025925	AJXC01000443.5756.7214	Archaea;Crenarchaeota;Nitrososphaeria;Nitrosopumilales;Nitrosopumilaceae;Candidatus Nitrosopumilus;uncultured Nitrosopumilales archaeon	99	1449	-1
CF14_gDNA.PFemirge_56	1151	0.030695	AJXC01000443.5756.7214	Archaea;Crenarchaeota;Nitrososphaeria;Nitrosopumilales;Nitrosopumilaceae;Candidatus Nitrosopumilus;uncultured Nitrosopumilales archaeon	97.2	1441	-1
CF9_gDNA.PFemirge_9	1131	0.022866	JN832719.1.1724	Eukaryota;Amorphea;Obazoa;Opisthokonta;Holozoa;Choanozoa;Metazoa;Animalia;BCP clade;Bilateria;Protostomia;Ecdysozoa;Arthropoda;Crustacea;Maxillopoda;Copepoda;Calanoida;uncultured eukaryote	99.9	1311	-1
CF8_gDNA.PFspades_1	1124	4.80294	KC872437.1.1336	Bacteria;Proteobacteria;Alphaproteobacteria;Micavibrionales;Micavibrionaceae;uncultured;uncultured bacterium	99.6	1337	-1
CF14_gDNA.PFemirge_625	1110	0.030453	KX428002.1.1471	Archaea;Crenarchaeota;Nitrososphaeria;Nitrosopumilales;Nitrosopumilaceae;uncultured archaeon	97.9	1457	-1
CF9_gDNA.PFemirge_334	1074	0.020172	KY194372.1.1511	Bacteria;Proteobacteria;Gammaproteobacteria;Pseudomonadales;Thioglobaceae;SUP05 cluster;uncultured bacterium	99.5	1508	-1
CF8_gDNA.PFemirge_863	1068	0.020276	HQ672343.1.1480	Bacteria;SAR324 clade(Marine group B);uncultured bacterium	96.1	1482	-1
CF1_gDNA.PFemirge_23	1037	0.032501	GQ337216.1.1436	Bacteria;Proteobacteria;Alphaproteobacteria;SAR11 clade;Clade I;uncultured Alphaproteobacteria bacterium	99	1353	-1
CF15_gDNA.PFemirge_304	1024	0.045578	KX426911.1.1452	Bacteria;Proteobacteria;Alphaproteobacteria;SAR11 clade;Clade I;uncultured;uncultured bacterium	99	1436	-1
SF1_gDNA.PFemirge_294	1019	0.029701	KX426911.1.1452	Bacteria;Proteobacteria;Alphaproteobacteria;SAR11 clade;Clade I;uncultured;uncultured bacterium	98.9	1437	-1
CF6_gDNA.PFspades_3	998	4.19967	CP011028.1398034.1399557	Bacteria;Proteobacteria;Gammaproteobacteria;Enterobacterales;Pseudoalteromonadaceae;Pseudoalteromonas;Pseudoalteromonas espejiana	99.9	1516	-1
SF1_gDNA.PFspades_2	986	3.612	FAXC01000432.4183.5737	Bacteria;Marinimicrobia (SAR406 clade);hydrothermal vent metagenome	96.6	1540	-1
CF2_gDNA.PFemirge_24	978	0.026946	KX427672.1.1474	Archaea;Crenarchaeota;Nitrososphaeria;Nitrosopumilales;Nitrosopumilaceae;uncultured archaeon	98.1	1456	-1
CF8_gDNA.PFspades_6	978	3.95534	EU686605.12228.13769	Bacteria;Marinimicrobia (SAR406 clade);uncultured bacterium AD261-B2	99.7	1542	-1
CF6_gDNA.PFemirge_632	978	0.037455	KY081819.1.1473	Bacteria;SAR324 clade(Marine group B);uncultured bacterium	97.1	1405	-1
CF9_gDNA.PFemirge_222	956	0.017373	ABEF01054107.3077.4560	Bacteria;SAR324 clade(Marine group B);marine metagenome	96.8	1455	-1
SF4_gDNA.PFemirge_161	947	0.036527	KY081819.1.1473	Bacteria;SAR324 clade(Marine group B);uncultured bacterium	98.9	1472	-1
CF6_gDNA.PFemirge_71	943	0.035544	AJXC01000443.5756.7214	Archaea;Crenarchaeota;Nitrososphaeria;Nitrosopumilales;Nitrosopumilaceae;Candidatus Nitrosopumilus;uncultured Nitrosopumilales archaeon	98.7	1455	-1
CF2_gDNA.PFspades_2	933	3.86887	HQ674272.1.1557	Bacteria;Proteobacteria;Gammaproteobacteria;Pseudomonadales;Thioglobaceae;SUP05 cluster;uncultured bacterium	96.1	1557	-1
CF2_gDNA.PFspades_4	913	3.6211	EU686618.3359.4826	Archaea;Thermoplasmatota;Thermoplasmata;Marine Group II;uncultured marine group II euryarchaeote KM3-72-G3	99.9	1457	-1
SF5_gDNA.PFemirge_41	909	0.033409	KF901022.32876.34346	Archaea;Crenarchaeota;Nitrososphaeria;Nitrosopumilales;Nitrosopumilaceae;uncultured marine thaumarchaeote KM3_69_H10	99.6	1458	-1
SF1_gDNA.PFemirge_55	901	0.028799	ARWO01000004.28655.30112	Archaea;Crenarchaeota;Nitrososphaeria;Nitrosopumilales;Nitrosopumilaceae;Thaumarchaeota archaeon SCGC AAA007-O23	97.4	1449	-1
CF9_gDNA.PFspades_5	895	3.71861	CP003873.41380.42913	Bacteria;Proteobacteria;Gammaproteobacteria;Enterobacterales;Alteromonadaceae;Alteromonas;Alteromonas macleodii str. 'Balearic Sea AD45'	100	1513	-1
CF8_gDNA.PFemirge_119	891	0.020417	HQ673369.1.1436	Bacteria;Proteobacteria;Alphaproteobacteria;SAR11 clade;Clade I;uncultured;uncultured bacterium	98.7	1421	-1
CF14_gDNA.PFemirge_45	889	0.019234	HQ672818.1.1436	Bacteria;Proteobacteria;Alphaproteobacteria;SAR11 clade;Clade I;uncultured;uncultured bacterium	98.7	1370	-1
SF4_gDNA.PFspades_5	883	3.64951	EU686605.12228.13769	Bacteria;Marinimicrobia (SAR406 clade);uncultured bacterium AD261-B2	98.8	1542	-1
CF2_gDNA.PFemirge_3	881	0.028329	EU686618.3359.4826	Archaea;Thermoplasmatota;Thermoplasmata;Marine Group II;uncultured marine group II euryarchaeote KM3-72-G3	99.9	1447	-1
CF6_gDNA.PFemirge_428	878	0.032129	KY194460.1.1442	Bacteria;Proteobacteria;Gammaproteobacteria;Pseudomonadales;uncultured bacterium	98.1	1400	-1
CF9_gDNA.PFspades_7	868	3.51296	FAXC01000432.4183.5737	Bacteria;Marinimicrobia (SAR406 clade);hydrothermal vent metagenome	96.2	1540	-1
SF4_gDNA.PFspades_2	866	3.03996	KJ762782.1.1808	Eukaryota;SAR;Rhizaria;Retaria;Polycystinea;Spumellaria;uncultured;uncultured eukaryote	99.6	1790	-1
CF2_gDNA.PFemirge_92	848	0.034089	KY194069.1.1435	Bacteria;Proteobacteria;Alphaproteobacteria;SAR11 clade;Clade I;uncultured;uncultured bacterium	98.5	1427	-1
CF14_gDNA.PFemirge_177	831	0.018733	KX427599.1.1436	Bacteria;Proteobacteria;Alphaproteobacteria;SAR11 clade;Clade I;uncultured;uncultured bacterium	98.7	1436	-1
SF4_gDNA.PFemirge_35	826	0.03659	AB194000.1.1442	Archaea;Crenarchaeota;Nitrososphaeria;Nitrosopumilales;Nitrosopumilaceae;uncultured archaeon	97.2	1441	-1
CF14_gDNA.PFspades_9	824	3.40039	HQ673076.1.1480	Bacteria;Actinobacteriota;Acidimicrobiia;Microtrichales;Microtrichaceae;Sva0996 marine group;uncultured bacterium	99.1	1458	-1
CF1_gDNA.PFemirge_0	822	0.031266	GQ351257.1.1447	Bacteria;Proteobacteria;Alphaproteobacteria;SAR11 clade;Clade I;uncultured;uncultured bacterium	97.8	1437	-1
CF9_gDNA.PFspades_6	820	2.91533	HQ672480.1.1480	Bacteria;Actinobacteriota;Acidimicrobiia;Microtrichales;Microtrichaceae;Sva0996 marine group;uncultured bacterium	99.2	1480	-1
CF6_gDNA.PFemirge_247	816	0.034578	KX426911.1.1452	Bacteria;Proteobacteria;Alphaproteobacteria;SAR11 clade;Clade I;uncultured;uncultured bacterium	98.7	1435	-1
SF5_gDNA.PFspades_3	810	2.92697	KJ762782.1.1808	Eukaryota;SAR;Rhizaria;Retaria;Polycystinea;Spumellaria;uncultured;uncultured eukaryote	99.5	1790	-1
CF6_gDNA.PFemirge_85	807	0.034747	KY081833.1.1446	Bacteria;Proteobacteria;Alphaproteobacteria;SAR11 clade;Clade I;Clade Ia;uncultured bacterium	99.3	1356	-1
CF9_gDNA.PFemirge_280	774	0.019146	FPHW01000160.1003.2549	Bacteria;Proteobacteria;Gammaproteobacteria;Pseudomonadales;Thioglobaceae;SUP05 cluster;hydrothermal vent metagenome	97.6	1521	-1
CF2_gDNA.PFemirge_11	771	0.0198	KF901022.32876.34346	Archaea;Crenarchaeota;Nitrososphaeria;Nitrosopumilales;Nitrosopumilaceae;uncultured marine thaumarchaeote KM3_69_H10	99.7	1453	-1
CF8_gDNA.PFspades_7	764	2.83184	HQ672480.1.1480	Bacteria;Actinobacteriota;Acidimicrobiia;Microtrichales;Microtrichaceae;Sva0996 marine group;uncultured bacterium	99.8	1480	-1
SF5_gDNA.PFemirge_166	755	0.026245	KX426907.1.1452	Bacteria;Proteobacteria;Alphaproteobacteria;SAR11 clade;Clade II;uncultured bacterium	97	1462	-1
CF1_gDNA.PFemirge_54	754	0.023313	KF901022.32876.34346	Archaea;Crenarchaeota;Nitrososphaeria;Nitrosopumilales;Nitrosopumilaceae;uncultured marine thaumarchaeote KM3_69_H10	99.9	1457	-1
SF5_gDNA.PFspades_12	749	2.95986	HQ672480.1.1480	Bacteria;Actinobacteriota;Acidimicrobiia;Microtrichales;Microtrichaceae;Sva0996 marine group;uncultured bacterium	99.2	1480	-1
SF1_gDNA.PFspades_7	740	3.02656	HQ672480.1.1480	Bacteria;Actinobacteriota;Acidimicrobiia;Microtrichales;Microtrichaceae;Sva0996 marine group;uncultured bacterium	99.8	1480	-1
SF1_gDNA.PFspades_3	740	2.92473	EU686612.24178.25713	Bacteria;Proteobacteria;Gammaproteobacteria;UBA10353 marine group;uncultured bacterium KM3-174-C5	99.8	1536	-1
CF14_gDNA.PFspades_6	737	3.22042	EU686622.29985.31518	Bacteria;Proteobacteria;Gammaproteobacteria;Pseudomonadales;SAR86 clade;uncultured bacterium SAT24-G11	99.6	1534	-1
CF1_gDNA.PFemirge_502	733	0.030895	KX427595.1.1468	Bacteria;Proteobacteria;Alphaproteobacteria;SAR11 clade;Clade II;uncultured bacterium	98.9	1365	-1
CF9_gDNA.PFemirge_93	730	0.025158	GQ351228.1.1436	Bacteria;Proteobacteria;Alphaproteobacteria;SAR11 clade;Clade I;Clade Ib;uncultured bacterium	99.1	1357	-1
SF5_gDNA.PFemirge_357	730	0.030242	GQ351257.1.1447	Bacteria;Proteobacteria;Alphaproteobacteria;SAR11 clade;Clade I;uncultured;uncultured bacterium	97.9	1447	-1
SF1_gDNA.PFemirge_222	724	0.018628	HQ674125.1.1502	Bacteria;Proteobacteria;Gammaproteobacteria;Pseudomonadales;Thioglobaceae;SUP05 cluster;uncultured bacterium	99.1	1309	-1
SF5_gDNA.PFemirge_156	722	0.018975	AJXC01000443.5756.7214	Archaea;Crenarchaeota;Nitrososphaeria;Nitrosopumilales;Nitrosopumilaceae;Candidatus Nitrosopumilus;uncultured Nitrosopumilales archaeon	98.8	1458	-1
SF4_gDNA.PFemirge_133	709	0.041255	KX426911.1.1452	Bacteria;Proteobacteria;Alphaproteobacteria;SAR11 clade;Clade I;uncultured;uncultured bacterium	98.7	1435	-1
CF9_gDNA.PFemirge_399	705	0.012606	KJ758741.1.1802	Eukaryota;SAR;Alveolata;Protalveolata;Syndiniales;Syndiniales Group II;uncultured eukaryote	97.4	1744	-1
SF4_gDNA.PFemirge_20	698	0.043103	HQ672538.1.1436	Bacteria;Proteobacteria;Alphaproteobacteria;SAR11 clade;Clade I;uncultured;uncultured bacterium	97.8	1430	-1
CF2_gDNA.PFemirge_83	698	0.024301	KX427642.1.1435	Bacteria;Proteobacteria;Alphaproteobacteria;SAR11 clade;Clade II;uncultured bacterium	95.2	1430	-1
CF8_gDNA.PFemirge_501	696	0.014999	FPHW01000160.1003.2549	Bacteria;Proteobacteria;Gammaproteobacteria;Pseudomonadales;Thioglobaceae;SUP05 cluster;hydrothermal vent metagenome	97.7	1511	-1
SF5_gDNA.PFemirge_160	694	0.013895	HQ673658.1.1521	Bacteria;Marinimicrobia (SAR406 clade);uncultured bacterium	96.5	1526	-1
SF4_gDNA.PFemirge_750	686	0.032	HQ672343.1.1480	Bacteria;SAR324 clade(Marine group B);uncultured bacterium	97.6	1476	-1
CF9_gDNA.PFemirge_81	683	0.01547	FAXC01000432.4183.5737	Bacteria;Marinimicrobia (SAR406 clade);hydrothermal vent metagenome	99.8	1534	-1
CF9_gDNA.PFspades_2	681	2.24513	KJ760921.1.1800	Eukaryota;SAR;Rhizaria;Retaria;Polycystinea;Spumellaria;Cladococcus;uncultured eukaryote	93.9	1786	-1
CF15_gDNA.PFemirge_3490	680	0.02479	ARWO01000004.28655.30112	Archaea;Crenarchaeota;Nitrososphaeria;Nitrosopumilales;Nitrosopumilaceae;Thaumarchaeota archaeon SCGC AAA007-O23	95.9	1456	-1
CF2_gDNA.PFemirge_120	677	0.017823	HQ673719.1.1437	Bacteria;Proteobacteria;Alphaproteobacteria;SAR11 clade;Clade I;uncultured;uncultured bacterium	98.3	1436	-1
CF8_gDNA.PFemirge_528	677	0.008655	KY194014.1.1506	Bacteria;SAR324 clade(Marine group B);uncultured bacterium	92.1	1387	-1
CF2_gDNA.PFspades_5	672	2.58636	HQ672480.1.1480	Bacteria;Actinobacteriota;Acidimicrobiia;Microtrichales;Microtrichaceae;Sva0996 marine group;uncultured bacterium	99.1	1480	-1
CF9_gDNA.PFspades_9	670	2.91869	EU686622.29985.31518	Bacteria;Proteobacteria;Gammaproteobacteria;Pseudomonadales;SAR86 clade;uncultured bacterium SAT24-G11	99.6	1534	-1
CF15_gDNA.PFspades_5	666	2.62946	KJ762846.1.1796	Eukaryota;SAR;Alveolata;Dinoflagellata;Dinophyceae;Gymnodiniphycidae;Gyrodinium;uncultured eukaryote	98.7	1600	-1
CF8_gDNA.PFemirge_370	661	0.024575	CP023464.3372021.3373536	Bacteria;Proteobacteria;Gammaproteobacteria;Enterobacterales;Pseudoalteromonadaceae;Pseudoalteromonas;Pseudoalteromonas atlantica	97.9	1512	-1
CF6_gDNA.PFemirge_43	658	0.02191	HQ672856.1.1497	Bacteria;Proteobacteria;Gammaproteobacteria;Enterobacterales;Pseudoalteromonadaceae;Pseudoalteromonas;uncultured bacterium	94.2	1471	-1
CF8_gDNA.PFspades_2	650	2.18168	KJ757098.1.1804	Eukaryota;SAR;Alveolata;Protalveolata;Syndiniales;Syndiniales Group II;uncultured eukaryote	92.3	1797	-1
CF2_gDNA.PFspades_3	648	2.50638	LUQU01000007.51209.52742	Bacteria;Proteobacteria;Gammaproteobacteria;Pseudomonadales;SAR86 clade;SAR86 cluster bacterium REDSEA-S09_B4	99.7	1534	-1
CF8_gDNA.PFemirge_167	643	0.014513	KC872437.1.1336	Bacteria;Proteobacteria;Alphaproteobacteria;Micavibrionales;Micavibrionaceae;uncultured;uncultured bacterium	97.3	1273	-1
CF14_gDNA.PFspades_8	640	2.66222	EU795196.15381.16884	Bacteria;Nitrospinota;Nitrospinia;Nitrospinales;Nitrospinaceae;Nitrospina;uncultured bacterium HF0770_08F21	99.7	1504	-1
CF8_gDNA.PFspades_17	639	3.02643	GQ351239.1.1448	Bacteria;Proteobacteria;Alphaproteobacteria;Rhodospirillales;AEGEAN-169 marine group;uncultured bacterium	99.4	1207	-1
SF1_gDNA.PFspades_6	637	2.37287	LUQU01000007.51209.52742	Bacteria;Proteobacteria;Gammaproteobacteria;Pseudomonadales;SAR86 clade;SAR86 cluster bacterium REDSEA-S09_B4	99.6	1534	-1
CF14_gDNA.PFemirge_206	636	0.012707	FAXC01000432.4183.5737	Bacteria;Marinimicrobia (SAR406 clade);hydrothermal vent metagenome	99.9	1523	-1
SF1_gDNA.PFemirge_623	632	0.023486	HQ672480.1.1480	Bacteria;Actinobacteriota;Acidimicrobiia;Microtrichales;Microtrichaceae;Sva0996 marine group;uncultured bacterium	94.9	1440	-1
CF1_gDNA.PFspades_1	629	2.69407	HQ674272.1.1557	Bacteria;Proteobacteria;Gammaproteobacteria;Pseudomonadales;Thioglobaceae;SUP05 cluster;uncultured bacterium	96.3	1557	-1
CF1_gDNA.PFemirge_300	626	0.024954	EU686618.3359.4826	Archaea;Thermoplasmatota;Thermoplasmata;Marine Group II;uncultured marine group II euryarchaeote KM3-72-G3	99.9	1457	-1
CF9_gDNA.PFemirge_85	625	0.014079	FJ545636.1.1509	Bacteria;SAR324 clade(Marine group B);uncultured bacterium	95.4	1473	-1
CF8_gDNA.PFemirge_691	621	0.015674	KY194460.1.1442	Bacteria;Proteobacteria;Gammaproteobacteria;Pseudomonadales;uncultured bacterium	98.8	1377	-1
SF5_gDNA.PFspades_2	616	2.33284	KJ757170.1.1803	Eukaryota;SAR;Alveolata;Protalveolata;Syndiniales;Syndiniales Group II;uncultured eukaryote	99.7	1785	-1
CF8_gDNA.PFspades_9	613	2.83038	EU686622.29985.31518	Bacteria;Proteobacteria;Gammaproteobacteria;Pseudomonadales;SAR86 clade;uncultured bacterium SAT24-G11	99.4	1420	-1
CF8_gDNA.PFemirge_8	612	0.013778	KY194132.1.1438	Bacteria;SAR324 clade(Marine group B);uncultured bacterium	98	1437	-1
CF8_gDNA.PFemirge_71	610	0.013451	FAXC01000432.4183.5737	Bacteria;Marinimicrobia (SAR406 clade);hydrothermal vent metagenome	99.7	1540	-1
CF2_gDNA.PFemirge_58	605	0.016837	GQ351257.1.1447	Bacteria;Proteobacteria;Alphaproteobacteria;SAR11 clade;Clade I;uncultured;uncultured bacterium	98.2	1363	-1
SF1_gDNA.PFemirge_182	602	0.019824	KX427599.1.1436	Bacteria;Proteobacteria;Alphaproteobacteria;SAR11 clade;Clade I;uncultured;uncultured bacterium	98.5	1429	-1
SF5_gDNA.PFspades_4	600	2.22274	JN832719.1.1724	Eukaryota;Amorphea;Obazoa;Opisthokonta;Holozoa;Choanozoa;Metazoa;Animalia;BCP clade;Bilateria;Protostomia;Ecdysozoa;Arthropoda;Crustacea;Maxillopoda;Copepoda;Calanoida;uncultured eukaryote	99.7	1726	-1
SF5_gDNA.PFspades_11	599	2.33413	EU795196.15381.16884	Bacteria;Nitrospinota;Nitrospinia;Nitrospinales;Nitrospinaceae;Nitrospina;uncultured bacterium HF0770_08F21	99.4	1504	-1
CF8_gDNA.PFemirge_142	596	0.012884	KY194010.1.1410	Bacteria;Proteobacteria;Gammaproteobacteria;Pseudomonadales;SAR86 clade;uncultured bacterium	96.2	1402	-1
CF1_gDNA.PFspades_5	591	2.82336	EU686618.3359.4826	Archaea;Thermoplasmatota;Thermoplasmata;Marine Group II;uncultured marine group II euryarchaeote KM3-72-G3	99.9	1340	-1
CF8_gDNA.PFemirge_129	584	0.01632	HQ673916.1.1435	Bacteria;Proteobacteria;Alphaproteobacteria;SAR11 clade;Clade I;uncultured;uncultured bacterium	98.4	1431	-1
CF8_gDNA.PFemirge_731	584	0.020236	HQ672625.1.1437	Bacteria;Proteobacteria;Alphaproteobacteria;SAR11 clade;Clade I;uncultured;uncultured bacterium	98.1	1436	-1
SF5_gDNA.PFspades_13	581	2.8179	EU686643.5839.7313	Archaea;Thermoplasmatota;Thermoplasmata;Marine Group II;uncultured marine group II euryarchaeote AD1000-18-D2	98.8	1448	-1
CF14_gDNA.PFspades_12	580	3.25837	CP003873.41380.42913	Bacteria;Proteobacteria;Gammaproteobacteria;Enterobacterales;Alteromonadaceae;Alteromonas;Alteromonas macleodii str. 'Balearic Sea AD45'	100	1263	-1
CF6_gDNA.PFspades_6	578	2.26753	HQ672480.1.1480	Bacteria;Actinobacteriota;Acidimicrobiia;Microtrichales;Microtrichaceae;Sva0996 marine group;uncultured bacterium	99.1	1480	-1
SF1_gDNA.PFemirge_229	578	0.016779	JYMV01035563.8065.9560	Bacteria;SAR324 clade(Marine group B);hydrothermal vent metagenome	99.1	1493	-1
CF14_gDNA.PFspades_11	575	2.53758	GQ351239.1.1448	Bacteria;Proteobacteria;Alphaproteobacteria;Rhodospirillales;AEGEAN-169 marine group;uncultured bacterium	99.1	1281	-1
CF9_gDNA.PFspades_12	573	2.62244	EU686643.5839.7313	Archaea;Thermoplasmatota;Thermoplasmata;Marine Group II;uncultured marine group II euryarchaeote AD1000-18-D2	98.8	1448	-1
SF1_gDNA.PFemirge_152	571	0.013413	HQ672671.1.1502	Bacteria;Proteobacteria;Gammaproteobacteria;Arenicellales;Arenicellaceae;uncultured;uncultured bacterium	98.9	1499	-1
CF8_gDNA.PFemirge_9	570	0.012059	KM820501.1.1447	Bacteria;Proteobacteria;Alphaproteobacteria;Micavibrionales;Micavibrionaceae;uncultured;uncultured bacterium	99.1	1444	-1
CF14_gDNA.PFemirge_86	569	0.017236	DQ396214.1.1500	Bacteria;SAR324 clade(Marine group B);uncultured organism	95	1489	-1
SF5_gDNA.PFemirge_1131	566	0.020375	HQ673164.1.1480	Bacteria;Actinobacteriota;Acidimicrobiia;Microtrichales;Microtrichaceae;Sva0996 marine group;uncultured bacterium	98	1376	-1
CF15_gDNA.PFemirge_76	564	0.035327	KX427595.1.1468	Bacteria;Proteobacteria;Alphaproteobacteria;SAR11 clade;Clade II;uncultured bacterium	99.1	1287	-1
CF14_gDNA.PFspades_1	563	1.92014	KJ757170.1.1803	Eukaryota;SAR;Alveolata;Protalveolata;Syndiniales;Syndiniales Group II;uncultured eukaryote	99.7	1785	-1
CF6_gDNA.PFemirge_748	561	0.015115	HQ673442.1.1509	Bacteria;Marinimicrobia (SAR406 clade);uncultured bacterium	94.2	1506	-1
SF5_gDNA.PFemirge_304	561	0.015354	HQ672343.1.1480	Bacteria;SAR324 clade(Marine group B);uncultured bacterium	98.7	1480	-1
CF9_gDNA.PFspades_14	560	2.31522	EU795196.15381.16884	Bacteria;Nitrospinota;Nitrospinia;Nitrospinales;Nitrospinaceae;Nitrospina;uncultured bacterium HF0770_08F21	99	1504	-1
CF6_gDNA.PFspades_2	559	1.98356	KJ762782.1.1808	Eukaryota;SAR;Rhizaria;Retaria;Polycystinea;Spumellaria;uncultured;uncultured eukaryote	98.8	1790	-1
CF6_gDNA.PFspades_7	556	2.32478	EU686605.12228.13769	Bacteria;Marinimicrobia (SAR406 clade);uncultured bacterium AD261-B2	99.5	1542	-1
SF4_gDNA.PFemirge_6	551	0.062685	AB194005.1.1440	Archaea;Crenarchaeota;Nitrososphaeria;Nitrosopumilales;Nitrosopumilaceae;uncultured archaeon	99.5	765	-1
CF1_gDNA.PFemirge_16	551	0.022389	HQ673916.1.1435	Bacteria;Proteobacteria;Alphaproteobacteria;SAR11 clade;Clade I;uncultured;uncultured bacterium	98.6	1432	-1
SF1_gDNA.PFspades_16	550	2.27428	GQ351239.1.1448	Bacteria;Proteobacteria;Alphaproteobacteria;Rhodospirillales;AEGEAN-169 marine group;uncultured bacterium	99.3	1315	-1
CF2_gDNA.PFemirge_44	546	0.022916	KX427757.1.1440	Archaea;Crenarchaeota;Nitrososphaeria;Nitrosopumilales;Nitrosopumilaceae;uncultured archaeon	97.2	1432	-1
SF1_gDNA.PFemirge_112	546	0.020668	AACY020275443.1466.2917	Bacteria;Proteobacteria;Alphaproteobacteria;SAR11 clade;Clade I;Clade Ia;marine metagenome	97.4	1431	-1
CF8_gDNA.PFemirge_14	545	0.016624	KY241531.1.1460	Bacteria;Proteobacteria;Alphaproteobacteria;Rhodospirillales;AEGEAN-169 marine group;uncultured bacterium	98.3	1445	-1
CF2_gDNA.PFemirge_184	541	0.018192	KY194426.1.1481	Bacteria;Actinobacteriota;Acidimicrobiia;Microtrichales;Microtrichaceae;Sva0996 marine group;uncultured bacterium	98.6	1463	-1
CF14_gDNA.PFspades_5	541	2.02551	KY081823.1.1514	Bacteria;Proteobacteria;Gammaproteobacteria;HOC36;uncultured bacterium	99.7	1510	-1
CF9_gDNA.PFemirge_620	535	0.015832	HQ673031.1.1480	Bacteria;Nitrospinota;Nitrospinia;Nitrospinales;Nitrospinaceae;Nitrospina;uncultured bacterium	98.7	1474	-1
CF8_gDNA.PFspades_10	534	2.59698	EU686643.5839.7313	Archaea;Thermoplasmatota;Thermoplasmata;Marine Group II;uncultured marine group II euryarchaeote AD1000-18-D2	98.8	1448	-1
CF2_gDNA.PFemirge_49	533	0.020769	LUQU01000007.51209.52742	Bacteria;Proteobacteria;Gammaproteobacteria;Pseudomonadales;SAR86 clade;SAR86 cluster bacterium REDSEA-S09_B4	99.3	1533	-1
CF14_gDNA.PFemirge_69	529	0.012814	HQ673142.1.1517	Bacteria;Proteobacteria;Gammaproteobacteria;Methylococcales;Methylomonadaceae;Milano-WF1B-03;uncultured bacterium	96.2	1510	-1
SF5_gDNA.PFemirge_119	529	0.014855	KJ757098.1.1804	Eukaryota;SAR;Alveolata;Protalveolata;Syndiniales;Syndiniales Group II;uncultured eukaryote	98.9	1696	-1
CF2_gDNA.PFemirge_293	528	0.016714	KY194403.1.1480	Bacteria;Proteobacteria;Gammaproteobacteria;Pseudomonadales;Thioglobaceae;SUP05 cluster;uncultured bacterium	98.6	1462	-1
CF15_gDNA.PFspades_7	523	2.09815	HQ672480.1.1480	Bacteria;Actinobacteriota;Acidimicrobiia;Microtrichales;Microtrichaceae;Sva0996 marine group;uncultured bacterium	99.2	1480	-1
CF6_gDNA.PFemirge_104	523	0.020025	KY194403.1.1480	Bacteria;Proteobacteria;Gammaproteobacteria;Pseudomonadales;Thioglobaceae;SUP05 cluster;uncultured bacterium	98.2	1468	-1
CF1_gDNA.PFspades_6	521	2.46749	HQ672480.1.1480	Bacteria;Actinobacteriota;Acidimicrobiia;Microtrichales;Microtrichaceae;Sva0996 marine group;uncultured bacterium	99.8	1299	-1
CF15_gDNA.PFemirge_599	520	0.014987	KJ882222.1.1438	Archaea;Crenarchaeota;Nitrososphaeria;Nitrosopumilales;Nitrosopumilaceae;uncultured archaeon	91.6	1339	-1
CF14_gDNA.PFemirge_10	518	0.013143	KY194372.1.1511	Bacteria;Proteobacteria;Gammaproteobacteria;Pseudomonadales;Thioglobaceae;SUP05 cluster;uncultured bacterium	97.4	1510	-1
CF9_gDNA.PFemirge_643	516	0.018074	KX426907.1.1452	Bacteria;Proteobacteria;Alphaproteobacteria;SAR11 clade;Clade II;uncultured bacterium	98.2	1356	-1
SF1_gDNA.PFemirge_65	509	0.011388	HQ672383.1.1501	Bacteria;Proteobacteria;Gammaproteobacteria;Arenicellales;Arenicellaceae;uncultured;uncultured bacterium	98.5	1496	-1
CF2_gDNA.PFemirge_406	509	0.01699	EU686612.24178.25713	Bacteria;Proteobacteria;Gammaproteobacteria;UBA10353 marine group;uncultured bacterium KM3-174-C5	99.3	1534	-1
CF14_gDNA.PFspades_7	508	2.30176	EU686643.5839.7313	Archaea;Thermoplasmatota;Thermoplasmata;Marine Group II;uncultured marine group II euryarchaeote AD1000-18-D2	98.8	1448	-1
CF14_gDNA.PFemirge_314	508	0.012142	AQVX01000192.63283.64779	Bacteria;SAR324 clade(Marine group B);SAR324 cluster bacterium SCGC AB-629-O05	97.1	1479	-1
SF1_gDNA.PFemirge_42	505	0.016611	HQ673719.1.1437	Bacteria;Proteobacteria;Alphaproteobacteria;SAR11 clade;Clade I;uncultured;uncultured bacterium	98.7	1432	-1
CF8_gDNA.PFemirge_17	496	0.00972	KJ757124.1.1800	Eukaryota;SAR;Alveolata;Dinoflagellata;Dinophyceae;Gymnodiniphycidae;Incertae Sedis;Akashiwo;uncultured eukaryote	95.4	1492	-1
CF6_gDNA.PFemirge_50	493	0.028431	KY194437.1.1394	Bacteria;Proteobacteria;Alphaproteobacteria;SAR11 clade;Clade II;uncultured bacterium	98.8	1371	-1
CF14_gDNA.PFemirge_318	490	0.014098	EU686595.20741.22274	Bacteria;Proteobacteria;Gammaproteobacteria;Pseudomonadales;SAR86 clade;uncultured bacterium AD235-B9	98.8	1531	-1
SF4_gDNA.PFemirge_30	489	0.029914	KF901022.32876.34346	Archaea;Crenarchaeota;Nitrososphaeria;Nitrosopumilales;Nitrosopumilaceae;uncultured marine thaumarchaeote KM3_69_H10	99.8	1458	-1
CF6_gDNA.PFemirge_305	488	0.020322	FPHW01000160.1003.2549	Bacteria;Proteobacteria;Gammaproteobacteria;Pseudomonadales;Thioglobaceae;SUP05 cluster;hydrothermal vent metagenome	96.5	1470	-1
CF14_gDNA.PFemirge_517	486	0.010633	KY241506.1.1444	Bacteria;SAR324 clade(Marine group B);uncultured bacterium	95.4	1444	-1
SF1_gDNA.PFemirge_1	485	0.010541	LWDU01000453.2395.3912	Bacteria;Marinimicrobia (SAR406 clade);hydrothermal vent metagenome	97.4	1543	-1
SF5_gDNA.PFemirge_538	482	0.017344	HQ673872.1.1478	Bacteria;Nitrospinota;Nitrospinia;Nitrospinales;Nitrospinaceae;Nitrospina;uncultured bacterium	97.9	1462	-1
CF14_gDNA.PFspades_15	480	2.68258	FAXC01000432.4183.5737	Bacteria;Marinimicrobia (SAR406 clade);hydrothermal vent metagenome	99.9	1034	-1
CF14_gDNA.PFemirge_527	479	0.013973	FPHW01000160.1003.2549	Bacteria;Proteobacteria;Gammaproteobacteria;Pseudomonadales;Thioglobaceae;SUP05 cluster;hydrothermal vent metagenome	94.4	1353	-1
SF4_gDNA.PFemirge_38	478	0.021382	FAXC01000432.4183.5737	Bacteria;Marinimicrobia (SAR406 clade);hydrothermal vent metagenome	99.8	1521	-1
CF9_gDNA.PFemirge_666	477	0.009638	HQ673994.1.1476	Bacteria;SAR324 clade(Marine group B);uncultured bacterium	99	1476	-1
CF14_gDNA.PFemirge_166	476	0.017666	HQ673369.1.1436	Bacteria;Proteobacteria;Alphaproteobacteria;SAR11 clade;Clade I;uncultured;uncultured bacterium	96.4	1432	-1
CF9_gDNA.PFemirge_28	475	0.00926	EU686595.20741.22274	Bacteria;Proteobacteria;Gammaproteobacteria;Pseudomonadales;SAR86 clade;uncultured bacterium AD235-B9	94.6	1515	-1
CF15_gDNA.PFemirge_332	474	0.016256	HQ674256.1.1502	Bacteria;Proteobacteria;Gammaproteobacteria;Arenicellales;Arenicellaceae;uncultured;uncultured bacterium	98.2	1491	-1
CF14_gDNA.PFemirge_575	471	0.008226	HQ672474.1.1438	Bacteria;Proteobacteria;Alphaproteobacteria;SAR11 clade;Clade II;uncultured bacterium	97.4	1436	-1
CF8_gDNA.PFspades_11	469	2.06552	HQ672847.1.1483	Bacteria;Nitrospinota;Nitrospinia;Nitrospinales;Nitrospinaceae;Nitrospina;uncultured bacterium	91.1	1272	-1
CF6_gDNA.PFspades_9	468	2.32801	EU686622.29985.31518	Bacteria;Proteobacteria;Gammaproteobacteria;Pseudomonadales;SAR86 clade;uncultured bacterium SAT24-G11	99.7	1459	-1
CF8_gDNA.PFemirge_870	467	0.006601	HQ673658.1.1521	Bacteria;Marinimicrobia (SAR406 clade);uncultured bacterium	96	1520	-1
CF2_gDNA.PFemirge_492	466	0.014375	KY194460.1.1442	Bacteria;Proteobacteria;Gammaproteobacteria;Pseudomonadales;uncultured bacterium	99.1	1430	-1
SF5_gDNA.PFemirge_444	461	0.015032	AB973966.1.1342	Archaea;Thermoplasmatota;Thermoplasmata;Marine Group II;uncultured archaeon	99.3	1343	-1
CF6_gDNA.PFemirge_382	460	0.021019	AB193968.1.1440	Archaea;Crenarchaeota;Nitrososphaeria;Nitrosopumilales;Nitrosopumilaceae;uncultured archaeon	98.8	1439	-1
CF8_gDNA.PFemirge_134	460	0.01198	KX189156.1.1939	Eukaryota;Discoba;Discicristata;Euglenozoa;Diplonemea;SCM38C39 marine group;uncultured marine diplonemid	96.9	1919	-1
CF14_gDNA.PFemirge_997	459	0.014097	CP003873.41380.42913	Bacteria;Proteobacteria;Gammaproteobacteria;Enterobacterales;Alteromonadaceae;Alteromonas;Alteromonas macleodii str. 'Balearic Sea AD45'	97.9	1421	-1
SF1_gDNA.PFemirge_107	456	0.016931	EU686595.20741.22274	Bacteria;Proteobacteria;Gammaproteobacteria;Pseudomonadales;SAR86 clade;uncultured bacterium AD235-B9	99.2	1532	-1
CF1_gDNA.PFemirge_258	455	0.017112	EU686612.24178.25713	Bacteria;Proteobacteria;Gammaproteobacteria;UBA10353 marine group;uncultured bacterium KM3-174-C5	99.6	1528	-1
SF5_gDNA.PFspades_9	454	1.90803	EU686622.29985.31518	Bacteria;Proteobacteria;Gammaproteobacteria;Pseudomonadales;SAR86 clade;uncultured bacterium SAT24-G11	98.2	1534	-1
CF2_gDNA.PFspades_13	452	2.69066	KY241531.1.1460	Bacteria;Proteobacteria;Alphaproteobacteria;Rhodospirillales;AEGEAN-169 marine group;uncultured bacterium	99.1	938	-1
CF14_gDNA.PFemirge_182	452	0.018103	HQ673916.1.1435	Bacteria;Proteobacteria;Alphaproteobacteria;SAR11 clade;Clade I;uncultured;uncultured bacterium	98.2	1427	-1
CF15_gDNA.PFspades_6	448	2.02021	JQ753122.1.1503	Bacteria;Proteobacteria;Gammaproteobacteria;Enterobacterales;Colwelliaceae;Colwellia;uncultured gamma proteobacterium	96.1	1503	-1
CF6_gDNA.PFemirge_79	447	0.02218	HQ672480.1.1480	Bacteria;Actinobacteriota;Acidimicrobiia;Microtrichales;Microtrichaceae;Sva0996 marine group;uncultured bacterium	96.3	1474	-1
CF15_gDNA.PFspades_3	447	1.90237	FAXC01000432.4183.5737	Bacteria;Marinimicrobia (SAR406 clade);hydrothermal vent metagenome	97	1540	-1
CF6_gDNA.PFemirge_497	441	0.019168	EU686605.12228.13769	Bacteria;Marinimicrobia (SAR406 clade);uncultured bacterium AD261-B2	98.2	1419	-1
SF5_gDNA.PFemirge_1043	439	0.014603	KY081831.1.1455	Bacteria;Proteobacteria;Alphaproteobacteria;SAR11 clade;Clade II;uncultured bacterium	98.8	1454	-1
CF9_gDNA.PFemirge_76	435	0.012554	AB973966.1.1342	Archaea;Thermoplasmatota;Thermoplasmata;Marine Group II;uncultured archaeon	97	1267	-1
CF8_gDNA.PFemirge_381	432	0.013517	GU223379.1.1470	Bacteria;Proteobacteria;Gammaproteobacteria;Pseudomonadales;Marinobacteraceae;Marinobacter;Marinobacter sp. EM492	98.1	1464	-1
CF6_gDNA.PFspades_4	430	1.75415	GQ351239.1.1448	Bacteria;Proteobacteria;Alphaproteobacteria;Rhodospirillales;AEGEAN-169 marine group;uncultured bacterium	92.8	1480	-1
CF14_gDNA.PFemirge_235	429	0.01223	GQ351239.1.1448	Bacteria;Proteobacteria;Alphaproteobacteria;Rhodospirillales;AEGEAN-169 marine group;uncultured bacterium	98.5	1441	-1
SF4_gDNA.PFspades_8	428	2.10273	EU686643.5839.7313	Archaea;Thermoplasmatota;Thermoplasmata;Marine Group II;uncultured marine group II euryarchaeote AD1000-18-D2	98.8	1448	-1
SF4_gDNA.PFemirge_156	427	0.036649	KY194671.1.1467	Bacteria;Proteobacteria;Alphaproteobacteria;SAR11 clade;Clade II;uncultured bacterium	98.1	1448	-1
SF5_gDNA.PFemirge_349	426	0.013767	KC682720.1.1503	Bacteria;Proteobacteria;Gammaproteobacteria;Pseudomonadales;Thioglobaceae;SUP05 cluster;uncultured bacterium	97.6	1438	-1
CF6_gDNA.PFspades_8	425	1.77042	EU795196.15381.16884	Bacteria;Nitrospinota;Nitrospinia;Nitrospinales;Nitrospinaceae;Nitrospina;uncultured bacterium HF0770_08F21	99.7	1504	-1
CF15_gDNA.PFemirge_503	425	0.026605	HQ674061.1.1437	Bacteria;Proteobacteria;Alphaproteobacteria;SAR11 clade;Clade I;uncultured;uncultured bacterium	98.5	1429	-1
SF5_gDNA.PFspades_17	421	1.78927	KY241531.1.1460	Bacteria;Proteobacteria;Alphaproteobacteria;Rhodospirillales;AEGEAN-169 marine group;uncultured bacterium	99.1	1294	-1
SF4_gDNA.PFemirge_136	420	0.01903	FPHW01000160.1003.2549	Bacteria;Proteobacteria;Gammaproteobacteria;Pseudomonadales;Thioglobaceae;SUP05 cluster;hydrothermal vent metagenome	95.3	1525	-1
CF2_gDNA.PFspades_1	419	1.48912	KJ757417.1.1776	Eukaryota;SAR;Rhizaria;Retaria;Acantharia;Acantharea Group I;uncultured eukaryote	99.5	1758	-1
CF9_gDNA.PFemirge_170	417	0.012415	KJ757576.1.2061	Eukaryota;Discoba;Discicristata;Euglenozoa;Diplonemea;SCM38C39 marine group;uncultured eukaryote	98.2	1931	-1
CF9_gDNA.PFspades_11	416	1.98203	AY354808.1.1486	Bacteria;Bacteroidota;Bacteroidia;Flavobacteriales;Cryomorphaceae;uncultured;uncultured Bacteroidetes bacterium	97	1488	-1
CF14_gDNA.PFemirge_340	416	0.010712	GQ351139.1.1519	Bacteria;Proteobacteria;Gammaproteobacteria;Pseudomonadales;Thioglobaceae;SUP05 cluster;uncultured bacterium	97.9	1509	-1
CF15_gDNA.PFemirge_211	415	0.017715	HQ673658.1.1521	Bacteria;Marinimicrobia (SAR406 clade);uncultured bacterium	96.2	1437	-1
CF8_gDNA.PFemirge_853	413	0.010944	HQ674061.1.1437	Bacteria;Proteobacteria;Alphaproteobacteria;SAR11 clade;Clade I;uncultured;uncultured bacterium	98.3	1437	-1
CF9_gDNA.PFemirge_232	413	0.010066	KX426913.1.1452	Bacteria;Proteobacteria;Alphaproteobacteria;SAR11 clade;Clade I;uncultured;uncultured bacterium	98.3	1436	-1
SF5_gDNA.PFemirge_178	410	0.014954	JN832719.1.1724	Eukaryota;Amorphea;Obazoa;Opisthokonta;Holozoa;Choanozoa;Metazoa;Animalia;BCP clade;Bilateria;Protostomia;Ecdysozoa;Arthropoda;Crustacea;Maxillopoda;Copepoda;Calanoida;uncultured eukaryote	99.8	1304	-1
CF1_gDNA.PFemirge_68	409	0.018759	KX427725.1.1353	Archaea;Crenarchaeota;Nitrososphaeria;Nitrosopumilales;Nitrosopumilaceae;uncultured archaeon	95.2	1351	-1
CF15_gDNA.PFspades_10	408	2.03091	EU686622.29985.31518	Bacteria;Proteobacteria;Gammaproteobacteria;Pseudomonadales;SAR86 clade;uncultured bacterium SAT24-G11	97.9	1536	-1
CF1_gDNA.PFemirge_455	407	0.017687	KY194426.1.1481	Bacteria;Actinobacteriota;Acidimicrobiia;Microtrichales;Microtrichaceae;Sva0996 marine group;uncultured bacterium	98.1	1474	-1
CF8_gDNA.PFspades_19	407	2.41256	KY194444.1.1478	Bacteria;Proteobacteria;Gammaproteobacteria;HOC36;uncultured bacterium	93.2	1084	-1
SF5_gDNA.PFemirge_478	406	0.017993	AB193960.1.1440	Archaea;Crenarchaeota;Nitrososphaeria;Nitrosopumilales;Nitrosopumilaceae;uncultured archaeon	97.3	1439	-1
CF9_gDNA.PFemirge_12	405	0.012067	KY081823.1.1514	Bacteria;Proteobacteria;Gammaproteobacteria;HOC36;uncultured bacterium	97.4	1475	-1
CF15_gDNA.PFemirge_217	403	0.015501	HQ674272.1.1557	Bacteria;Proteobacteria;Gammaproteobacteria;Pseudomonadales;Thioglobaceae;SUP05 cluster;uncultured bacterium	92.5	1558	-1
CF8_gDNA.PFemirge_648	402	0.010597	HQ673076.1.1480	Bacteria;Actinobacteriota;Acidimicrobiia;Microtrichales;Microtrichaceae;Sva0996 marine group;uncultured bacterium	95.9	1374	-1
CF8_gDNA.PFemirge_729	402	0.010589	KM820511.1.1502	Bacteria;Proteobacteria;Gammaproteobacteria;Enterobacterales;Alteromonadaceae;Alteromonas;uncultured bacterium	92.9	1495	-1
CF1_gDNA.PFemirge_372	402	0.014332	KY194383.1.1453	Bacteria;Proteobacteria;Gammaproteobacteria;Pseudomonadales;uncultured bacterium	98.7	1420	-1
CF8_gDNA.PFemirge_106	401	0.006387	HQ674256.1.1502	Bacteria;Proteobacteria;Gammaproteobacteria;Arenicellales;Arenicellaceae;uncultured;uncultured bacterium	89	1502	-1
SF5_gDNA.PFemirge_317	397	0.014898	HQ673369.1.1436	Bacteria;Proteobacteria;Alphaproteobacteria;SAR11 clade;Clade I;uncultured;uncultured bacterium	98.9	1418	-1
CF8_gDNA.PFemirge_530	396	0.011353	AB973966.1.1342	Archaea;Thermoplasmatota;Thermoplasmata;Marine Group II;uncultured archaeon	96.9	1236	-1
CF8_gDNA.PFemirge_796	396	0.009129	MF571806.1.1479	Bacteria;Actinobacteriota;Acidimicrobiia;Microtrichales;Microtrichaceae;Sva0996 marine group;uncultured bacterium	97.9	1477	-1
CF9_gDNA.PFemirge_695	396	0.010287	AY354808.1.1486	Bacteria;Bacteroidota;Bacteroidia;Flavobacteriales;Cryomorphaceae;uncultured;uncultured Bacteroidetes bacterium	97.9	1398	-1
SF1_gDNA.PFemirge_399	396	0.008802	FAXC01000432.4183.5737	Bacteria;Marinimicrobia (SAR406 clade);hydrothermal vent metagenome	98	1540	-1
SF1_gDNA.PFemirge_49	394	0.010347	KF901022.32876.34346	Archaea;Crenarchaeota;Nitrososphaeria;Nitrosopumilales;Nitrosopumilaceae;uncultured marine thaumarchaeote KM3_69_H10	99	1450	-1
CF14_gDNA.PFemirge_24	394	0.0135	EU686643.5839.7313	Archaea;Thermoplasmatota;Thermoplasmata;Marine Group II;uncultured marine group II euryarchaeote AD1000-18-D2	97.3	1288	-1
SF1_gDNA.PFemirge_61	394	0.011604	KY194376.1.1436	Bacteria;Proteobacteria;Alphaproteobacteria;SAR11 clade;Clade II;uncultured bacterium	96.4	1384	-1
CF15_gDNA.PFemirge_94	393	0.014661	MF571806.1.1479	Bacteria;Actinobacteriota;Acidimicrobiia;Microtrichales;Microtrichaceae;Sva0996 marine group;uncultured bacterium	96.5	1467	-1
SF4_gDNA.PFspades_6	392	1.76758	EU686622.29985.31518	Bacteria;Proteobacteria;Gammaproteobacteria;Pseudomonadales;SAR86 clade;uncultured bacterium SAT24-G11	99.7	1534	-1
SF5_gDNA.PFemirge_27	391	0.013938	MF571806.1.1479	Bacteria;Actinobacteriota;Acidimicrobiia;Microtrichales;Microtrichaceae;Sva0996 marine group;uncultured bacterium	98.4	1465	-1
CF9_gDNA.PFemirge_1485	391	0.009245	HQ673041.1.1519	Bacteria;Marinimicrobia (SAR406 clade);uncultured bacterium	98.9	1501	-1
CF8_gDNA.PFemirge_41	387	0.011507	HQ673719.1.1437	Bacteria;Proteobacteria;Alphaproteobacteria;SAR11 clade;Clade I;uncultured;uncultured bacterium	98.3	1421	-1
CF1_gDNA.PFemirge_185	386	0.017134	GQ351239.1.1448	Bacteria;Proteobacteria;Alphaproteobacteria;Rhodospirillales;AEGEAN-169 marine group;uncultured bacterium	98.5	1423	-1
SF4_gDNA.PFemirge_207	384	0.015672	HQ673442.1.1509	Bacteria;Marinimicrobia (SAR406 clade);uncultured bacterium	97.5	1495	-1
CF2_gDNA.PFemirge_537	384	0.010179	KJ757417.1.1776	Eukaryota;SAR;Rhizaria;Retaria;Acantharia;Acantharea Group I;uncultured eukaryote	99.3	1755	-1
CF14_gDNA.PFspades_4	381	1.64702	AY354808.1.1486	Bacteria;Bacteroidota;Bacteroidia;Flavobacteriales;Cryomorphaceae;uncultured;uncultured Bacteroidetes bacterium	97	1488	-1
SF5_gDNA.PFemirge_67	378	0.011761	HQ673216.1.1501	Bacteria;Proteobacteria;Gammaproteobacteria;Methylococcales;Methylomonadaceae;IheB2-23;uncultured bacterium	99.9	1487	-1
CF8_gDNA.PFemirge_46	377	0.008981	HQ672746.1.1512	Bacteria;Marinimicrobia (SAR406 clade);uncultured bacterium	96.6	1509	-1
CF9_gDNA.PFemirge_319	370	0.0122	AM944022.1.1520	Bacteria;Proteobacteria;Gammaproteobacteria;Enterobacterales;Pseudoalteromonadaceae;Pseudoalteromonas;Pseudoalteromonas sp. R-25603	99.1	1498	-1
CF9_gDNA.PFspades_20	370	2.24974	HQ672765.1.1517	Bacteria;Proteobacteria;Gammaproteobacteria;UBA10353 marine group;uncultured bacterium	99.7	1054	-1
SF1_gDNA.PFemirge_355	369	0.020956	ARWO01000004.28655.30112	Archaea;Crenarchaeota;Nitrososphaeria;Nitrosopumilales;Nitrosopumilaceae;Thaumarchaeota archaeon SCGC AAA007-O23	98.8	912	-1
CF15_gDNA.PFemirge_111	369	0.016262	KF798487.1.1506	Bacteria;Proteobacteria;Gammaproteobacteria;Enterobacterales;Colwelliaceae;Colwellia;uncultured bacterium	97.5	1502	-1
CF6_gDNA.PFemirge_181	369	0.012897	JX090153.1.1811	Eukaryota;Amorphea;Obazoa;Opisthokonta;Holozoa;Choanozoa;Metazoa;Animalia;BCP clade;Bilateria;Protostomia;Lophotrochozoa;Mollusca;Bivalvia;Pteriomorphia;Mytiloida;Adipicola sp. JDF2008	99.4	1799	-1
CF14_gDNA.PFemirge_243	368	0.009533	GQ337204.1.1522	Bacteria;Marinimicrobia (SAR406 clade);uncultured Candidatus Marinimicrobia bacterium	97.1	1522	-1
CF14_gDNA.PFemirge_392	368	0.010871	KY194460.1.1442	Bacteria;Proteobacteria;Gammaproteobacteria;Pseudomonadales;uncultured bacterium	96.8	1443	-1
CF2_gDNA.PFspades_12	368	2.47123	EU686612.24178.25713	Bacteria;Proteobacteria;Gammaproteobacteria;UBA10353 marine group;uncultured bacterium KM3-174-C5	99.5	1010	-1
SF5_gDNA.PFemirge_922	366	0.012996	HQ673841.1.1523	Bacteria;Marinimicrobia (SAR406 clade);uncultured bacterium	98.3	1495	-1
CF2_gDNA.PFemirge_53	362	0.010347	CEVK01003300.11.1554	Bacteria;Marinimicrobia (SAR406 clade);marine metagenome	99.7	1518	-1
CF1_gDNA.PFemirge_146	361	0.012629	KJ881973.1.1438	Archaea;Crenarchaeota;Nitrososphaeria;Nitrosopumilales;Nitrosopumilaceae;Candidatus Nitrosopelagicus;uncultured archaeon	96.7	1435	-1
SF4_gDNA.PFspades_10	361	1.81073	EU795196.15381.16884	Bacteria;Nitrospinota;Nitrospinia;Nitrospinales;Nitrospinaceae;Nitrospina;uncultured bacterium HF0770_08F21	99.5	1330	-1
SF5_gDNA.PFemirge_378	360	0.010715	EU686622.29985.31518	Bacteria;Proteobacteria;Gammaproteobacteria;Pseudomonadales;SAR86 clade;uncultured bacterium SAT24-G11	97	1396	-1
CF1_gDNA.PFemirge_298	360	0.011592	KJ757417.1.1776	Eukaryota;SAR;Rhizaria;Retaria;Acantharia;Acantharea Group I;uncultured eukaryote	99.2	1726	-1
SF4_gDNA.PFspades_9	358	1.84403	KY081823.1.1514	Bacteria;Proteobacteria;Gammaproteobacteria;HOC36;uncultured bacterium	95.7	1242	-1
CF14_gDNA.PFemirge_1045	354	0.008335	KY081873.1.1345	Archaea;Crenarchaeota;Nitrososphaeria;Nitrosopumilales;Nitrosopumilaceae;Candidatus Nitrosopumilus;uncultured archaeon	97.9	1336	-1
CF2_gDNA.PFemirge_497	354	0.01314	KX428002.1.1471	Archaea;Crenarchaeota;Nitrososphaeria;Nitrosopumilales;Nitrosopumilaceae;uncultured archaeon	97.2	1457	-1
SF4_gDNA.PFemirge_701	354	0.016023	EU686605.12228.13769	Bacteria;Marinimicrobia (SAR406 clade);uncultured bacterium AD261-B2	97.5	1425	-1
CF14_gDNA.PFemirge_76	354	0.009587	AY458633.8036.9502	Bacteria;Proteobacteria;Alphaproteobacteria;SAR11 clade;Clade II;uncultured marine bacterium 313	98.5	1448	-1
SF1_gDNA.PFemirge_44	354	0.013143	KY194383.1.1453	Bacteria;Proteobacteria;Gammaproteobacteria;Pseudomonadales;uncultured bacterium	98.8	1448	-1
CF8_gDNA.PFemirge_318	352	0.00799	AY354808.1.1486	Bacteria;Bacteroidota;Bacteroidia;Flavobacteriales;Cryomorphaceae;uncultured;uncultured Bacteroidetes bacterium	96.6	1482	-1
CF6_gDNA.PFemirge_383	352	0.015874	HQ674256.1.1502	Bacteria;Proteobacteria;Gammaproteobacteria;Arenicellales;Arenicellaceae;uncultured;uncultured bacterium	98.2	1498	-1
CF15_gDNA.PFemirge_104	352	0.012784	EU686595.20741.22274	Bacteria;Proteobacteria;Gammaproteobacteria;Pseudomonadales;SAR86 clade;uncultured bacterium AD235-B9	99.7	1511	-1
CF15_gDNA.PFemirge_19	352	0.016756	KY194403.1.1480	Bacteria;Proteobacteria;Gammaproteobacteria;Pseudomonadales;Thioglobaceae;SUP05 cluster;uncultured bacterium	95.5	1438	-1
SF1_gDNA.PFspades_13	351	1.86851	EU795202.6061.7596	Bacteria;Proteobacteria;Gammaproteobacteria;HOC36;uncultured bacterium HF0770_27E13	98.4	1200	-1
CF1_gDNA.PFemirge_243	349	0.018137	KY194159.1.1456	Bacteria;Proteobacteria;Alphaproteobacteria;SAR11 clade;Clade II;uncultured bacterium	97.9	1444	-1
SF1_gDNA.PFemirge_214	348	0.012179	GQ351239.1.1448	Bacteria;Proteobacteria;Alphaproteobacteria;Rhodospirillales;AEGEAN-169 marine group;uncultured bacterium	98.3	1444	-1
SF5_gDNA.PFemirge_214	348	0.012647	HQ674256.1.1502	Bacteria;Proteobacteria;Gammaproteobacteria;Arenicellales;Arenicellaceae;uncultured;uncultured bacterium	98.4	1494	-1
CF9_gDNA.PFemirge_218	348	0.008766	HQ673216.1.1501	Bacteria;Proteobacteria;Gammaproteobacteria;Methylococcales;Methylomonadaceae;IheB2-23;uncultured bacterium	99.9	1500	-1
CF8_gDNA.PFemirge_752	347	0.008158	GQ351192.1.1517	Bacteria;Proteobacteria;Gammaproteobacteria;Arenicellales;Arenicellaceae;uncultured;uncultured bacterium	97.4	1510	-1
CF6_gDNA.PFemirge_278	346	0.015053	HQ673719.1.1437	Bacteria;Proteobacteria;Alphaproteobacteria;SAR11 clade;Clade I;uncultured;uncultured bacterium	97.8	1427	-1
CF8_gDNA.PFemirge_837	346	0.007653	DQ396214.1.1500	Bacteria;SAR324 clade(Marine group B);uncultured organism	97.2	1484	-1
CF1_gDNA.PFemirge_295	345	0.024498	ARWO01000004.28655.30112	Archaea;Crenarchaeota;Nitrososphaeria;Nitrosopumilales;Nitrosopumilaceae;Thaumarchaeota archaeon SCGC AAA007-O23	94.2	1364	-1
SF1_gDNA.PFspades_11	345	1.61553	AQTZ01000015.13824.15302	Bacteria;Chloroflexi;Dehalococcoidia;SAR202 clade;SAR202 cluster bacterium SCGC AAA240-N13	99.2	1479	-1
CF2_gDNA.PFspades_7	345	1.84952	CEVK01003300.11.1554	Bacteria;Marinimicrobia (SAR406 clade);marine metagenome	99.7	1379	-1
CF1_gDNA.PFspades_4	345	1.65712	GU246579.1.1774	Eukaryota;SAR;Rhizaria;Retaria;Acantharia;Acantharea Group I;uncultured marine eukaryote	99.4	1533	-1
CF2_gDNA.PFemirge_394	343	0.00699	AB193974.1.1440	Archaea;Crenarchaeota;Nitrososphaeria;Nitrosopumilales;Nitrosopumilaceae;uncultured archaeon	95.8	1397	-1
CF8_gDNA.PFemirge_78	343	0.00608	KY081823.1.1514	Bacteria;Proteobacteria;Gammaproteobacteria;HOC36;uncultured bacterium	98.8	1505	-1
CF14_gDNA.PFemirge_824	341	0.009212	AY354808.1.1486	Bacteria;Bacteroidota;Bacteroidia;Flavobacteriales;Cryomorphaceae;uncultured;uncultured Bacteroidetes bacterium	96.4	1486	-1
CF15_gDNA.PFemirge_889	340	0.031903	JQ222490.1.914	Archaea;Crenarchaeota;Nitrososphaeria;Nitrosopumilales;Nitrosopumilaceae;uncultured marine archaeon	88.5	884	-1
CF2_gDNA.PFemirge_147	338	0.015836	HQ673060.1.1447	Bacteria;Proteobacteria;Alphaproteobacteria;SAR11 clade;Clade I;uncultured;uncultured bacterium	98.5	1436	-1
CF6_gDNA.PFemirge_131	338	0.014482	KJ757290.1.2057	Eukaryota;Discoba;Discicristata;Euglenozoa;Diplonemea;SCM38C39 marine group;uncultured eukaryote	98	2015	-1
SF1_gDNA.PFemirge_83	337	0.009489	EU795202.6061.7596	Bacteria;Proteobacteria;Gammaproteobacteria;HOC36;uncultured bacterium HF0770_27E13	98.8	1530	-1
CF1_gDNA.PFemirge_676	333	0.027105	KY081839.1.1436	Bacteria;Proteobacteria;Alphaproteobacteria;SAR11 clade;Clade I;uncultured;uncultured bacterium	98.2	1425	-1
CF9_gDNA.PFemirge_494	333	0.011116	KY194132.1.1438	Bacteria;SAR324 clade(Marine group B);uncultured bacterium	98.1	1438	-1
CF2_gDNA.PFemirge_549	332	0.016324	KY194652.1.1377	Bacteria;Proteobacteria;Alphaproteobacteria;SAR11 clade;Clade II;uncultured bacterium	97.2	1368	-1
CF6_gDNA.PFemirge_100	331	0.020154	GQ351239.1.1448	Bacteria;Proteobacteria;Alphaproteobacteria;Rhodospirillales;AEGEAN-169 marine group;uncultured bacterium	98.8	1442	-1
CF1_gDNA.PFemirge_393	330	0.018422	HQ672258.1.1436	Bacteria;Proteobacteria;Alphaproteobacteria;SAR11 clade;Clade II;uncultured bacterium	96.6	1401	-1
CF15_gDNA.PFemirge_10	329	0.017427	FAXC01000432.4183.5737	Bacteria;Marinimicrobia (SAR406 clade);hydrothermal vent metagenome	98.7	1533	-1
CF9_gDNA.PFemirge_486	328	0.009675	KY081839.1.1436	Bacteria;Proteobacteria;Alphaproteobacteria;SAR11 clade;Clade I;uncultured;uncultured bacterium	97.7	1434	-1
SF1_gDNA.PFemirge_128	327	0.011079	JN166351.1.1484	Bacteria;Nitrospinota;Nitrospinia;Nitrospinales;Nitrospinaceae;LS-NOB;uncultured marine microorganism	99.6	1471	-1
CF6_gDNA.PFemirge_67	327	0.019053	GU474900.19987.21453	Bacteria;Proteobacteria;Alphaproteobacteria;SAR11 clade;Clade II;uncultured SAR11 cluster bacterium HF4000_37C10	98.3	1436	-1
CF8_gDNA.PFemirge_814	326	0.0082	KJ757098.1.1804	Eukaryota;SAR;Alveolata;Protalveolata;Syndiniales;Syndiniales Group II;uncultured eukaryote	97.4	1680	-1
CF1_gDNA.PFemirge_26	325	0.012157	KJ548908.1.1441	Bacteria;Proteobacteria;Alphaproteobacteria;Rhodobacterales;Rhodobacteraceae;Paracoccus;uncultured bacterium	99.7	1418	-1
SF1_gDNA.PFemirge_384	324	0.014149	GQ351229.1.1436	Bacteria;Proteobacteria;Alphaproteobacteria;SAR11 clade;Clade I;uncultured;uncultured bacterium	96.9	1436	-1
SF4_gDNA.PFspades_14	323	2.11644	HQ672480.1.1480	Bacteria;Actinobacteriota;Acidimicrobiia;Microtrichales;Microtrichaceae;Sva0996 marine group;uncultured bacterium	99.8	952	-1
CF2_gDNA.PFemirge_434	322	0.012336	AACY020275443.1466.2917	Bacteria;Proteobacteria;Alphaproteobacteria;SAR11 clade;Clade I;Clade Ia;marine metagenome	96.4	1431	-1
CF1_gDNA.PFemirge_136	321	0.015785	KX427753.1.1372	Archaea;Crenarchaeota;Nitrososphaeria;Nitrosopumilales;Nitrosopumilaceae;Candidatus Nitrosopelagicus;uncultured archaeon	97.5	1352	-1
SF5_gDNA.PFemirge_198	321	0.010735	HQ672746.1.1512	Bacteria;Marinimicrobia (SAR406 clade);uncultured bacterium	97	1500	-1
SF4_gDNA.PFemirge_99	321	0.016136	KY081864.1.1441	Bacteria;Proteobacteria;Alphaproteobacteria;Rhodospirillales;AEGEAN-169 marine group;uncultured bacterium	95.7	1433	-1
CF6_gDNA.PFspades_10	321	1.64444	JX090153.1.1811	Eukaryota;Amorphea;Obazoa;Opisthokonta;Holozoa;Choanozoa;Metazoa;Animalia;BCP clade;Bilateria;Protostomia;Lophotrochozoa;Mollusca;Bivalvia;Pteriomorphia;Mytiloida;Adipicola sp. JDF2008	99.5	1538	-1
CF2_gDNA.PFemirge_135	320	0.006142	KX427753.1.1372	Archaea;Crenarchaeota;Nitrososphaeria;Nitrosopumilales;Nitrosopumilaceae;Candidatus Nitrosopelagicus;uncultured archaeon	95.7	1339	-1
CF2_gDNA.PFemirge_142	319	0.0101	KY081819.1.1473	Bacteria;SAR324 clade(Marine group B);uncultured bacterium	99.1	1467	-1
CF2_gDNA.PFemirge_19	318	0.009763	FAXC01000432.4183.5737	Bacteria;Marinimicrobia (SAR406 clade);hydrothermal vent metagenome	99.3	1520	-1
CF2_gDNA.PFemirge_65	318	0.014922	KY193991.1.1436	Bacteria;Proteobacteria;Alphaproteobacteria;SAR11 clade;Clade I;uncultured;uncultured bacterium	96.2	1331	-1
CF1_gDNA.PFemirge_494	317	0.012359	KY194636.1.1463	Bacteria;Proteobacteria;Alphaproteobacteria;SAR11 clade;Clade II;uncultured bacterium	93.9	1459	-1
CF15_gDNA.PFemirge_148	314	0.021379	JQ220653.1.915	Archaea;Crenarchaeota;Nitrososphaeria;Nitrosopumilales;Nitrosopumilaceae;Candidatus Nitrosopumilus;uncultured marine archaeon	99.4	905	-1
CF2_gDNA.PFemirge_281	312	0.011474	KY194530.1.1456	Bacteria;Proteobacteria;Alphaproteobacteria;SAR11 clade;uncultured bacterium	97.8	1447	-1
CF9_gDNA.PFemirge_473	311	0.009769	KY194508.1.1437	Bacteria;Proteobacteria;Alphaproteobacteria;SAR11 clade;Clade I;uncultured;uncultured bacterium	97.8	1429	-1
SF5_gDNA.PFspades_18	311	1.88974	KY194444.1.1478	Bacteria;Proteobacteria;Gammaproteobacteria;HOC36;uncultured bacterium	93.4	1078	-1
SF5_gDNA.PFspades_19	311	1.78011	HQ673216.1.1501	Bacteria;Proteobacteria;Gammaproteobacteria;Methylococcales;Methylomonadaceae;IheB2-23;uncultured bacterium	99.7	1181	-1
CF15_gDNA.PFemirge_657	311	0.022644	KY194132.1.1438	Bacteria;SAR324 clade(Marine group B);uncultured bacterium	98.5	1438	-1
SF5_gDNA.PFemirge_152	310	0.010096	FAXC01000432.4183.5737	Bacteria;Marinimicrobia (SAR406 clade);hydrothermal vent metagenome	96.4	1368	-1
CF8_gDNA.PFspades_12	309	1.5628	CETO01007979.484.1945	Archaea;Thermoplasmatota;Thermoplasmata;Marine Group III;marine metagenome	99.5	1462	-1
CF2_gDNA.PFemirge_228	308	0.008733	HQ672277.1.1436	Bacteria;Proteobacteria;Alphaproteobacteria;SAR11 clade;Clade II;uncultured bacterium	95.3	1439	-1
CF6_gDNA.PFemirge_152	308	0.012474	HQ673140.1.1515	Bacteria;Proteobacteria;Gammaproteobacteria;Pseudomonadales;SAR86 clade;uncultured bacterium	98.4	1481	-1
SF1_gDNA.PFemirge_412	307	0.00963	KJ757417.1.1776	Eukaryota;SAR;Rhizaria;Retaria;Acantharia;Acantharea Group I;uncultured eukaryote	98.9	1695	-1
CF6_gDNA.PFemirge_537	306	0.01774	GQ351257.1.1447	Bacteria;Proteobacteria;Alphaproteobacteria;SAR11 clade;Clade I;uncultured;uncultured bacterium	98	1385	-1
CF15_gDNA.PFemirge_100	304	0.020102	KX426481.1.1434	Bacteria;Proteobacteria;Alphaproteobacteria;SAR11 clade;Clade I;uncultured;uncultured bacterium	98	1424	-1
SF1_gDNA.PFemirge_175	302	0.009626	HQ672746.1.1512	Bacteria;Marinimicrobia (SAR406 clade);uncultured bacterium	98.4	1506	-1
SF5_gDNA.PFemirge_249	301	0.010347	JX441513.1.1477	Bacteria;SAR324 clade(Marine group B);uncultured bacterium	99.1	1475	-1
SF5_gDNA.PFspades_15	298	1.4501	AY354808.1.1486	Bacteria;Bacteroidota;Bacteroidia;Flavobacteriales;Cryomorphaceae;uncultured;uncultured Bacteroidetes bacterium	97	1488	-1
CF9_gDNA.PFemirge_539	298	0.012837	GU223379.1.1470	Bacteria;Proteobacteria;Gammaproteobacteria;Pseudomonadales;Marinobacteraceae;Marinobacter;Marinobacter sp. EM492	96.8	1443	-1
CF14_gDNA.PFemirge_118	296	0.010175	EU287345.1.1503	Bacteria;Proteobacteria;Gammaproteobacteria;Enterobacterales;Colwelliaceae;Colwellia;uncultured bacterium	98.9	1397	-1
CF14_gDNA.PFemirge_1013	295	0.007763	JX441594.1.1509	Bacteria;Nitrospinota;Nitrospinia;Nitrospinales;Nitrospinaceae;Nitrospina;uncultured bacterium	93.8	1470	-1
CF6_gDNA.PFemirge_514	295	0.015321	HQ673071.1.1436	Bacteria;Proteobacteria;Alphaproteobacteria;SAR11 clade;Clade I;uncultured;uncultured bacterium	97.8	1425	-1
CF14_gDNA.PFspades_10	293	1.32329	JN166281.1.1530	Bacteria;Verrucomicrobiota;Verrucomicrobiae;Arctic97B-4 marine group;uncultured marine microorganism	99	1499	-1
CF9_gDNA.PFemirge_237	292	0.007367	KY194529.1.1502	Bacteria;Marinimicrobia (SAR406 clade);uncultured bacterium	98.8	1502	-1
CF15_gDNA.PFemirge_158	292	0.016273	KY081847.1.1445	Bacteria;Proteobacteria;Alphaproteobacteria;SAR11 clade;Clade I;uncultured;uncultured bacterium	97.5	1337	-1
CF8_gDNA.PFemirge_233	292	0.006726	HQ673874.1.1436	Bacteria;Proteobacteria;Alphaproteobacteria;SAR11 clade;Clade I;uncultured;uncultured bacterium	96.9	1390	-1
CF2_gDNA.PFemirge_363	291	0.009129	KX427610.1.1439	Archaea;Crenarchaeota;Nitrososphaeria;Nitrosopumilales;Nitrosopumilaceae;Candidatus Nitrosopelagicus;uncultured archaeon	97.1	1436	-1
CF15_gDNA.PFspades_9	291	1.43258	EU686643.5839.7313	Archaea;Thermoplasmatota;Thermoplasmata;Marine Group II;uncultured marine group II euryarchaeote AD1000-18-D2	98.8	1448	-1
CF15_gDNA.PFemirge_229	291	0.016626	HQ672592.1.1436	Bacteria;Proteobacteria;Alphaproteobacteria;SAR11 clade;Clade I;Clade Ib;uncultured bacterium	98.9	1360	-1
CF9_gDNA.PFemirge_579	291	0.00773	JX441585.1.1504	Bacteria;Proteobacteria;Gammaproteobacteria;UBA10353 marine group;uncultured bacterium	98.6	1499	-1
CF14_gDNA.PFemirge_92	290	0.008249	MF571806.1.1479	Bacteria;Actinobacteriota;Acidimicrobiia;Microtrichales;Microtrichaceae;Sva0996 marine group;uncultured bacterium	95.5	1441	-1
CF14_gDNA.PFemirge_116	289	0.00801	HQ673216.1.1501	Bacteria;Proteobacteria;Gammaproteobacteria;Methylococcales;Methylomonadaceae;IheB2-23;uncultured bacterium	98.2	1490	-1
CF8_gDNA.PFemirge_12	289	0.006294	HQ673140.1.1515	Bacteria;Proteobacteria;Gammaproteobacteria;Pseudomonadales;SAR86 clade;uncultured bacterium	96.9	1504	-1
CF14_gDNA.PFemirge_287	289	0.008696	JX441585.1.1504	Bacteria;Proteobacteria;Gammaproteobacteria;UBA10353 marine group;uncultured bacterium	98.1	1492	-1
CF6_gDNA.PFemirge_35	288	0.013925	HQ673216.1.1501	Bacteria;Proteobacteria;Gammaproteobacteria;Methylococcales;Methylomonadaceae;IheB2-23;uncultured bacterium	96.9	1495	-1
SF5_gDNA.PFemirge_89	287	0.013757	KY194366.1.1422	Bacteria;Proteobacteria;Alphaproteobacteria;Rhodospirillales;AEGEAN-169 marine group;uncultured bacterium	98.2	1408	-1
CF8_gDNA.PFemirge_237	287	0.005986	KY194013.1.1502	Bacteria;SAR324 clade(Marine group B);uncultured bacterium	94.1	1486	-1
SF5_gDNA.PFemirge_610	286	0.009566	AY354808.1.1486	Bacteria;Bacteroidota;Bacteroidia;Flavobacteriales;Cryomorphaceae;uncultured;uncultured Bacteroidetes bacterium	97.1	1465	-1
SF4_gDNA.PFemirge_1000	282	0.014886	HQ673076.1.1480	Bacteria;Actinobacteriota;Acidimicrobiia;Microtrichales;Microtrichaceae;Sva0996 marine group;uncultured bacterium	95.2	1345	-1
CF6_gDNA.PFemirge_574	281	0.020058	KX427785.1.1440	Archaea;Crenarchaeota;Nitrososphaeria;Nitrosopumilales;Nitrosopumilaceae;uncultured archaeon	96.4	1439	-1
CF8_gDNA.PFemirge_140	281	0.006712	CETO01007979.484.1945	Archaea;Thermoplasmatota;Thermoplasmata;Marine Group III;marine metagenome	99.6	1462	-1
SF1_gDNA.PFemirge_143	281	0.014579	KY194661.1.1286	Bacteria;Chloroflexi;Dehalococcoidia;SAR202 clade;uncultured bacterium	98.6	1216	-1
CF9_gDNA.PFemirge_0	281	0.008839	KY194430.1.1498	Bacteria;Marinimicrobia (SAR406 clade);uncultured bacterium	98	1492	-1
CF14_gDNA.PFemirge_187	280	0.010899	GQ351257.1.1447	Bacteria;Proteobacteria;Alphaproteobacteria;SAR11 clade;Clade I;uncultured;uncultured bacterium	93.2	1447	-1
CF8_gDNA.PFemirge_190	279	0.00846	KY194057.1.1460	Bacteria;Marinimicrobia (SAR406 clade);uncultured bacterium	94.4	1374	-1
CF8_gDNA.PFemirge_21	279	0.006452	HQ673216.1.1501	Bacteria;Proteobacteria;Gammaproteobacteria;Methylococcales;Methylomonadaceae;IheB2-23;uncultured bacterium	99.1	1494	-1
SF1_gDNA.PFspades_15	278	1.25036	KJ757417.1.1776	Eukaryota;SAR;Rhizaria;Retaria;Acantharia;Acantharea Group I;uncultured eukaryote	98.3	1337	-1
CF9_gDNA.PFemirge_314	277	0.009048	AB193968.1.1440	Archaea;Crenarchaeota;Nitrososphaeria;Nitrosopumilales;Nitrosopumilaceae;uncultured archaeon	97.8	1438	-1
CF9_gDNA.PFspades_15	277	1.36999	CETO01007979.484.1945	Archaea;Thermoplasmatota;Thermoplasmata;Marine Group III;marine metagenome	99.8	1462	-1
SF1_gDNA.PFemirge_15	277	0.011436	LUQU01000007.51209.52742	Bacteria;Proteobacteria;Gammaproteobacteria;Pseudomonadales;SAR86 clade;SAR86 cluster bacterium REDSEA-S09_B4	96.7	1403	-1
SF5_gDNA.PFspades_14	276	1.30343	CETO01007979.484.1945	Archaea;Thermoplasmatota;Thermoplasmata;Marine Group III;marine metagenome	99.9	1462	-1
CF15_gDNA.PFemirge_1	276	0.01897	GQ351239.1.1448	Bacteria;Proteobacteria;Alphaproteobacteria;Rhodospirillales;AEGEAN-169 marine group;uncultured bacterium	98.4	1443	-1
SF4_gDNA.PFemirge_138	276	0.013435	HQ673216.1.1501	Bacteria;Proteobacteria;Gammaproteobacteria;Methylococcales;Methylomonadaceae;IheB2-23;uncultured bacterium	99.7	1496	-1
SF4_gDNA.PFemirge_80	275	0.016777	KY194464.1.1445	Archaea;Thermoplasmatota;Thermoplasmata;Marine Group II;uncultured archaeon	98.7	1154	-1
CF9_gDNA.PFemirge_138	275	0.007168	KY241490.1.1435	Bacteria;Proteobacteria;Alphaproteobacteria;SAR11 clade;Clade II;uncultured bacterium	96.1	1445	-1
CF9_gDNA.PFemirge_242	274	0.008052	HQ673164.1.1480	Bacteria;Actinobacteriota;Acidimicrobiia;Microtrichales;Microtrichaceae;Sva0996 marine group;uncultured bacterium	96.9	1372	-1
CF9_gDNA.PFspades_8	273	1.24853	KC872437.1.1336	Bacteria;Proteobacteria;Alphaproteobacteria;Micavibrionales;Micavibrionaceae;uncultured;uncultured bacterium	99.4	1337	-1
CF8_gDNA.PFemirge_421	273	0.008391	KY194577.1.1448	Bacteria;Proteobacteria;Alphaproteobacteria;SAR11 clade;Clade I;uncultured;uncultured bacterium	98.1	1448	-1
CF8_gDNA.PFspades_13	272	1.46947	EF645948.1.1485	Bacteria;Bacteroidota;Bacteroidia;Flavobacteriales;Cryomorphaceae;uncultured;uncultured bacterium	94.7	1363	-1
CF9_gDNA.PFemirge_50	272	0.006817	KM820501.1.1447	Bacteria;Proteobacteria;Alphaproteobacteria;Micavibrionales;Micavibrionaceae;uncultured;uncultured bacterium	98.3	1433	-1
SF1_gDNA.PFemirge_453	271	0.013439	HQ672273.1.1437	Bacteria;Proteobacteria;Alphaproteobacteria;SAR11 clade;Clade I;uncultured;uncultured bacterium	98.6	1432	-1
SF5_gDNA.PFemirge_382	271	0.010138	HQ674261.1.1518	Bacteria;Proteobacteria;Gammaproteobacteria;UBA10353 marine group;uncultured bacterium	99	1449	-1
CF8_gDNA.PFemirge_284	270	0.008421	FJ150824.1.1353	Archaea;Crenarchaeota;Nitrososphaeria;Nitrosopumilales;Nitrosopumilaceae;uncultured marine group I thaumarchaeote	95.6	1351	-1
CF6_gDNA.PFemirge_93	269	0.00712	FJ150825.1.1353	Archaea;Crenarchaeota;Nitrososphaeria;Nitrosopumilales;Nitrosopumilaceae;Candidatus Nitrosopumilus;uncultured marine group I thaumarchaeote	95.1	1339	-1
SF4_gDNA.PFemirge_582	269	0.014735	AY354808.1.1486	Bacteria;Bacteroidota;Bacteroidia;Flavobacteriales;Cryomorphaceae;uncultured;uncultured Bacteroidetes bacterium	98.1	1396	-1
CF1_gDNA.PFemirge_143	269	0.009319	KX427816.1.1434	Bacteria;Proteobacteria;Alphaproteobacteria;SAR11 clade;Clade I;uncultured;uncultured bacterium	96.3	1394	-1
CF8_gDNA.PFemirge_687	268	0.012543	KX427657.1.1441	Archaea;Crenarchaeota;Nitrososphaeria;Nitrosopumilales;Nitrosopumilaceae;uncultured archaeon	98	1436	-1
CF14_gDNA.PFemirge_162	268	0.008195	HQ673419.1.1446	Bacteria;Proteobacteria;Alphaproteobacteria;SAR11 clade;uncultured;uncultured bacterium	97.2	1405	-1
CF9_gDNA.PFemirge_278	268	0.007824	KM820533.1.1497	Bacteria;Proteobacteria;Gammaproteobacteria;Enterobacterales;Alteromonadaceae;Alteromonas;uncultured bacterium	93.4	1470	-1
CF2_gDNA.PFemirge_215	265	0.009866	KY194366.1.1422	Bacteria;Proteobacteria;Alphaproteobacteria;Rhodospirillales;AEGEAN-169 marine group;uncultured bacterium	98.5	1397	-1
SF1_gDNA.PFemirge_19	265	0.00978	AB193906.1.1435	Bacteria;Proteobacteria;Alphaproteobacteria;SAR11 clade;Clade II;uncultured bacterium	95.3	1352	-1
CF14_gDNA.PFemirge_410	265	0.006987	KY194454.1.1434	Bacteria;SAR324 clade(Marine group B);uncultured bacterium	96.7	1429	-1
SF5_gDNA.PFemirge_191	265	0.008923	KJ758741.1.1802	Eukaryota;SAR;Alveolata;Protalveolata;Syndiniales;Syndiniales Group II;uncultured eukaryote	96.7	1713	-1
CF8_gDNA.PFemirge_1274	262	0.009963	JQ220653.1.915	Archaea;Crenarchaeota;Nitrososphaeria;Nitrosopumilales;Nitrosopumilaceae;Candidatus Nitrosopumilus;uncultured marine archaeon	98.9	912	-1
SF4_gDNA.PFspades_12	262	1.42522	GQ351239.1.1448	Bacteria;Proteobacteria;Alphaproteobacteria;Rhodospirillales;AEGEAN-169 marine group;uncultured bacterium	99.6	1082	-1
CF2_gDNA.PFemirge_326	261	0.008774	KY194529.1.1502	Bacteria;Marinimicrobia (SAR406 clade);uncultured bacterium	96.4	1460	-1
CF2_gDNA.PFemirge_7	261	0.007709	KY241531.1.1460	Bacteria;Proteobacteria;Alphaproteobacteria;Rhodospirillales;AEGEAN-169 marine group;uncultured bacterium	97	1422	-1
CF6_gDNA.PFemirge_65	260	0.015326	AB973966.1.1342	Archaea;Thermoplasmatota;Thermoplasmata;Marine Group II;uncultured archaeon	99.4	1138	-1
CF9_gDNA.PFemirge_401	260	0.006047	GQ351192.1.1517	Bacteria;Proteobacteria;Gammaproteobacteria;Arenicellales;Arenicellaceae;uncultured;uncultured bacterium	95.9	1502	-1
SF1_gDNA.PFemirge_181	260	0.012281	HQ674168.1.1516	Bacteria;Proteobacteria;Gammaproteobacteria;UBA10353 marine group;uncultured bacterium	99.4	1258	-1
CF15_gDNA.PFemirge_15	260	0.012608	KY081819.1.1473	Bacteria;SAR324 clade(Marine group B);uncultured bacterium	96.9	1471	-1
CF9_gDNA.PFemirge_285	260	0.00733	AB974096.1.1415	Bacteria;SAR324 clade(Marine group B);uncultured bacterium	98.6	1373	-1
SF5_gDNA.PFemirge_831	258	0.010341	HQ673474.1.1436	Bacteria;Proteobacteria;Alphaproteobacteria;SAR11 clade;Clade II;uncultured bacterium	96.9	1431	-1
CF8_gDNA.PFemirge_473	257	0.006685	HQ674168.1.1516	Bacteria;Proteobacteria;Gammaproteobacteria;UBA10353 marine group;uncultured bacterium	95.7	1432	-1
CF14_gDNA.PFemirge_269	257	0.007679	EU686612.24178.25713	Bacteria;Proteobacteria;Gammaproteobacteria;UBA10353 marine group;uncultured bacterium KM3-174-C5	98.4	1532	-1
CF6_gDNA.PFemirge_419	256	0.010146	HQ672746.1.1512	Bacteria;Marinimicrobia (SAR406 clade);uncultured bacterium	98.4	1506	-1
SF1_gDNA.PFspades_9	255	1.23897	CETO01007979.484.1945	Archaea;Thermoplasmatota;Thermoplasmata;Marine Group III;marine metagenome	99.8	1462	-1
CF9_gDNA.PFemirge_297	255	0.008388	HQ673719.1.1437	Bacteria;Proteobacteria;Alphaproteobacteria;SAR11 clade;Clade I;uncultured;uncultured bacterium	98.5	1428	-1
CF6_gDNA.PFemirge_690	255	0.014541	DQ396214.1.1500	Bacteria;SAR324 clade(Marine group B);uncultured organism	96	1484	-1
CF8_gDNA.PFemirge_919	255	0.006248	HQ673282.1.1505	Bacteria;Verrucomicrobiota;Verrucomicrobiae;Arctic97B-4 marine group;uncultured bacterium	98.4	1493	-1
CF1_gDNA.PFemirge_86	254	0.008746	CEVK01003300.11.1554	Bacteria;Marinimicrobia (SAR406 clade);marine metagenome	99.6	1539	-1
SF1_gDNA.PFspades_14	254	1.28074	CEVK01003300.11.1554	Bacteria;Marinimicrobia (SAR406 clade);marine metagenome	99.7	1497	-1
CF15_gDNA.PFemirge_11	254	0.01162	KY081823.1.1514	Bacteria;Proteobacteria;Gammaproteobacteria;HOC36;uncultured bacterium	98.1	1500	-1
CF9_gDNA.PFemirge_427	253	0.007485	CETO01007979.484.1945	Archaea;Thermoplasmatota;Thermoplasmata;Marine Group III;marine metagenome	99.6	1464	-1
SF1_gDNA.PFemirge_41	253	0.007202	CEVK01003300.11.1554	Bacteria;Marinimicrobia (SAR406 clade);marine metagenome	99.6	1491	-1
CF9_gDNA.PFemirge_74	251	0.008104	MF571806.1.1479	Bacteria;Actinobacteriota;Acidimicrobiia;Microtrichales;Microtrichaceae;Sva0996 marine group;uncultured bacterium	95.3	1436	-1
CF14_gDNA.PFemirge_195	251	0.008039	KY194430.1.1498	Bacteria;Marinimicrobia (SAR406 clade);uncultured bacterium	98.6	1461	-1
SF5_gDNA.PFemirge_400	251	0.015179	KY194453.1.1435	Bacteria;Proteobacteria;Alphaproteobacteria;SAR11 clade;Clade II;uncultured bacterium	97.9	1435	-1
CF9_gDNA.PFemirge_300	249	0.009863	AB193968.1.1440	Archaea;Crenarchaeota;Nitrososphaeria;Nitrosopumilales;Nitrosopumilaceae;uncultured archaeon	93.8	1349	-1
SF5_gDNA.PFemirge_457	249	0.009931	KX428002.1.1471	Archaea;Crenarchaeota;Nitrososphaeria;Nitrosopumilales;Nitrosopumilaceae;uncultured archaeon	94.8	868	-1
CF2_gDNA.PFemirge_101	249	0.008554	KJ548908.1.1441	Bacteria;Proteobacteria;Alphaproteobacteria;Rhodobacterales;Rhodobacteraceae;Paracoccus;uncultured bacterium	99.7	1401	-1
CF14_gDNA.PFemirge_251	249	0.008106	GQ351232.1.1504	Bacteria;Proteobacteria;Gammaproteobacteria;HOC36;uncultured bacterium	96.3	1504	-1
CF1_gDNA.PFemirge_19	249	0.010246	EU795202.6061.7596	Bacteria;Proteobacteria;Gammaproteobacteria;HOC36;uncultured bacterium HF0770_27E13	99.2	1526	-1
CF6_gDNA.PFemirge_88	249	0.011812	EU686595.20741.22274	Bacteria;Proteobacteria;Gammaproteobacteria;Pseudomonadales;SAR86 clade;uncultured bacterium AD235-B9	99.3	1523	-1
CF9_gDNA.PFemirge_384	249	0.00735	HQ673282.1.1505	Bacteria;Verrucomicrobiota;Verrucomicrobiae;Arctic97B-4 marine group;uncultured bacterium	98.3	1500	-1
CF1_gDNA.PFemirge_42	248	0.014798	FAXC01000432.4183.5737	Bacteria;Marinimicrobia (SAR406 clade);hydrothermal vent metagenome	99	1505	-1
CF8_gDNA.PFemirge_75	247	0.007087	EU686642.21788.23258	Archaea;Crenarchaeota;Nitrososphaeria;Nitrosopumilales;Nitrosopumilaceae;uncultured marine crenarchaeote SAT1000-49-D2	96.7	1438	-1
SF1_gDNA.PFemirge_890	247	0.009943	HQ673767.1.1523	Bacteria;Marinimicrobia (SAR406 clade);uncultured bacterium	98.2	1521	-1
SF1_gDNA.PFemirge_217	247	0.008416	AB974082.1.1445	Bacteria;Nitrospirota;Nitrospiria;Nitrospirales;Nitrospiraceae;Nitrospira;uncultured bacterium	98.3	1417	-1
CF9_gDNA.PFemirge_121	246	0.006823	HQ673353.1.1476	Bacteria;Actinobacteriota;Acidimicrobiia;Microtrichales;Microtrichaceae;Sva0996 marine group;uncultured bacterium	97.2	1464	-1
CF2_gDNA.PFemirge_67	246	0.012389	KY194412.1.1464	Bacteria;Proteobacteria;Alphaproteobacteria;SAR11 clade;Clade II;uncultured bacterium	96.4	1439	-1
CF15_gDNA.PFemirge_57	245	0.014507	AB973966.1.1342	Archaea;Thermoplasmatota;Thermoplasmata;Marine Group II;uncultured archaeon	99.5	1155	-1
SF5_gDNA.PFemirge_39	245	0.0107	KY194159.1.1456	Bacteria;Proteobacteria;Alphaproteobacteria;SAR11 clade;Clade II;uncultured bacterium	97.7	1436	-1
SF4_gDNA.PFemirge_308	245	0.011385	KC682727.1.1500	Bacteria;Proteobacteria;Gammaproteobacteria;Pseudomonadales;Thioglobaceae;SUP05 cluster;uncultured bacterium	96	1465	-1
SF5_gDNA.PFemirge_169	244	0.008036	KY081823.1.1514	Bacteria;Proteobacteria;Gammaproteobacteria;HOC36;uncultured bacterium	98.8	1509	-1
SF5_gDNA.PFemirge_252	243	0.00908	CETO01007979.484.1945	Archaea;Thermoplasmatota;Thermoplasmata;Marine Group III;marine metagenome	99.4	1421	-1
SF4_gDNA.PFemirge_211	243	0.011516	HQ672746.1.1512	Bacteria;Marinimicrobia (SAR406 clade);uncultured bacterium	97.9	1509	-1
CF2_gDNA.PFspades_11	241	1.65377	KJ548908.1.1441	Bacteria;Proteobacteria;Alphaproteobacteria;Rhodobacterales;Rhodobacteraceae;Paracoccus;uncultured bacterium	97.5	1072	-1
SF1_gDNA.PFemirge_244	240	0.009258	CETO01007979.484.1945	Archaea;Thermoplasmatota;Thermoplasmata;Marine Group III;marine metagenome	99.3	1445	-1
CF1_gDNA.PFemirge_683	239	0.012246	KX426927.1.1381	Bacteria;SAR324 clade(Marine group B);uncultured bacterium	96.8	1376	-1
CF14_gDNA.PFemirge_733	238	0.006697	EU686588.13514.15011	Bacteria;Actinobacteriota;Acidimicrobiia;Microtrichales;Microtrichaceae;Sva0996 marine group;uncultured bacterium AD12-A11	97.3	1474	-1
CF1_gDNA.PFemirge_375	237	0.012141	KY194529.1.1502	Bacteria;Marinimicrobia (SAR406 clade);uncultured bacterium	97.8	1492	-1
SF5_gDNA.PFemirge_224	237	0.008512	KY194672.1.1487	Bacteria;SAR324 clade(Marine group B);uncultured bacterium	98.9	1484	-1
CF1_gDNA.PFemirge_348	236	0.009057	KX427635.1.1440	Archaea;Crenarchaeota;Nitrososphaeria;Nitrosopumilales;Nitrosopumilaceae;uncultured archaeon	93.6	1403	-1
CF8_gDNA.PFemirge_988	236	0.00648	KY194572.1.1520	Bacteria;Marinimicrobia (SAR406 clade);uncultured bacterium	96.1	1511	-1
SF4_gDNA.PFemirge_54	236	0.009221	HQ673431.1.1523	Bacteria;Marinimicrobia (SAR406 clade);uncultured bacterium	97.9	1516	-1
CF9_gDNA.PFemirge_150	236	0.004687	DQ396214.1.1500	Bacteria;SAR324 clade(Marine group B);uncultured organism	97.4	1486	-1
CF9_gDNA.PFemirge_469	233	0.006689	KU862000.1.1434	Bacteria;SAR324 clade(Marine group B);uncultured bacterium	91.6	1358	-1
CF15_gDNA.PFemirge_353	232	0.008858	AB193960.1.1440	Archaea;Crenarchaeota;Nitrososphaeria;Nitrosopumilales;Nitrosopumilaceae;uncultured archaeon	97.7	1438	-1
CF9_gDNA.PFemirge_41	232	0.007665	KY194365.1.1480	Bacteria;SAR324 clade(Marine group B);uncultured bacterium	93.5	1454	-1
CF2_gDNA.PFemirge_256	230	0.006313	KX427961.1.1352	Archaea;Crenarchaeota;Nitrososphaeria;Nitrosopumilales;Nitrosopumilaceae;Candidatus Nitrosopelagicus;uncultured archaeon	96.7	1345	-1
CF9_gDNA.PFspades_13	230	1.05457	AQTZ01000015.13824.15302	Bacteria;Chloroflexi;Dehalococcoidia;SAR202 clade;SAR202 cluster bacterium SCGC AAA240-N13	99.7	1479	-1
SF4_gDNA.PFemirge_57	230	0.015566	KY241531.1.1460	Bacteria;Proteobacteria;Alphaproteobacteria;Rhodospirillales;AEGEAN-169 marine group;uncultured bacterium	98.7	1427	-1
CF14_gDNA.PFspades_16	230	1.45646	HQ672765.1.1517	Bacteria;Proteobacteria;Gammaproteobacteria;UBA10353 marine group;uncultured bacterium	92.9	1129	-1
CF6_gDNA.PFemirge_288	229	0.012304	HQ674272.1.1557	Bacteria;Proteobacteria;Gammaproteobacteria;Pseudomonadales;Thioglobaceae;SUP05 cluster;uncultured bacterium	94.5	1535	-1
CF15_gDNA.PFemirge_124	229	0.010064	EU795206.40698.42194	Bacteria;SAR324 clade(Marine group B);uncultured bacterium HF0770_45N15	94.5	1497	-1
CF14_gDNA.PFemirge_455	229	0.006403	JX090153.1.1811	Eukaryota;Amorphea;Obazoa;Opisthokonta;Holozoa;Choanozoa;Metazoa;Animalia;BCP clade;Bilateria;Protostomia;Lophotrochozoa;Mollusca;Bivalvia;Pteriomorphia;Mytiloida;Adipicola sp. JDF2008	99.1	1740	-1
SF4_gDNA.PFemirge_70	228	0.015606	KY194430.1.1498	Bacteria;Marinimicrobia (SAR406 clade);uncultured bacterium	97.6	1475	-1
CF2_gDNA.PFemirge_158	228	0.007668	EU795202.6061.7596	Bacteria;Proteobacteria;Gammaproteobacteria;HOC36;uncultured bacterium HF0770_27E13	99.1	1497	-1
SF1_gDNA.PFemirge_141	227	0.006733	KY194529.1.1502	Bacteria;Marinimicrobia (SAR406 clade);uncultured bacterium	97.4	1481	-1
SF1_gDNA.PFspades_19	227	1.67	KM018721.1.1481	Bacteria;Nitrospinota;Nitrospinia;Nitrospinales;Nitrospinaceae;LS-NOB;uncultured proteobacterium	99.2	968	-1
SF4_gDNA.PFemirge_4	227	0.008735	KY081823.1.1514	Bacteria;Proteobacteria;Gammaproteobacteria;HOC36;uncultured bacterium	98.9	1484	-1
CF2_gDNA.PFemirge_34	226	0.007988	CEPW01138938.1976.3433	Archaea;Crenarchaeota;Nitrososphaeria;Nitrosopumilales;Nitrosopumilaceae;Candidatus Nitrosopelagicus;marine metagenome	97.4	1438	-1
CF15_gDNA.PFemirge_473	226	0.010145	FJ150831.1.1353	Archaea;Crenarchaeota;Nitrososphaeria;Nitrosopumilales;Nitrosopumilaceae;uncultured marine group I thaumarchaeote	96.2	1303	-1
CF1_gDNA.PFemirge_100	226	0.010988	KY194430.1.1498	Bacteria;Marinimicrobia (SAR406 clade);uncultured bacterium	97.4	1466	-1
SF5_gDNA.PFemirge_744	226	0.007538	AACY020275443.1466.2917	Bacteria;Proteobacteria;Alphaproteobacteria;SAR11 clade;Clade I;Clade Ia;marine metagenome	93.8	1428	-1
CF14_gDNA.PFspades_18	225	1.6478	CETO01007979.484.1945	Archaea;Thermoplasmatota;Thermoplasmata;Marine Group III;marine metagenome	99.9	1040	-1
CF8_gDNA.PFemirge_468	225	0.007716	KY194610.1.1522	Bacteria;Marinimicrobia (SAR406 clade);uncultured bacterium	95.7	1521	-1
SF1_gDNA.PFemirge_155	225	0.008018	HQ674155.1.1523	Bacteria;Marinimicrobia (SAR406 clade);uncultured bacterium	99.4	1413	-1
CF9_gDNA.PFspades_17	225	1.45894	EU686604.16726.18273	Bacteria;Verrucomicrobiota;Verrucomicrobiae;Arctic97B-4 marine group;uncultured bacterium AD243-C9	98.8	1002	-1
CF8_gDNA.PFemirge_206	224	0.006251	JQ222490.1.914	Archaea;Crenarchaeota;Nitrososphaeria;Nitrosopumilales;Nitrosopumilaceae;uncultured marine archaeon	93.7	910	-1
CF14_gDNA.PFemirge_512	224	0.008474	HQ673031.1.1480	Bacteria;Nitrospinota;Nitrospinia;Nitrospinales;Nitrospinaceae;Nitrospina;uncultured bacterium	97.2	1475	-1
SF1_gDNA.PFemirge_100	224	0.007377	HQ672994.1.1435	Bacteria;Proteobacteria;Alphaproteobacteria;SAR11 clade;Clade II;uncultured bacterium	96.7	1440	-1
CF8_gDNA.PFspades_16	224	1.21475	JYMV01043872.92.1647	Bacteria;Verrucomicrobiota;Verrucomicrobiae;Arctic97B-4 marine group;hydrothermal vent metagenome	99	1151	-1
CF9_gDNA.PFemirge_7	221	0.003773	AB193974.1.1440	Archaea;Crenarchaeota;Nitrososphaeria;Nitrosopumilales;Nitrosopumilaceae;uncultured archaeon	91.5	1404	-1
SF4_gDNA.PFemirge_1	221	0.011966	GQ337204.1.1522	Bacteria;Marinimicrobia (SAR406 clade);uncultured Candidatus Marinimicrobia bacterium	97	1516	-1
SF5_gDNA.PFemirge_427	221	0.006917	KC682737.1.1527	Bacteria;Verrucomicrobiota;Verrucomicrobiae;Arctic97B-4 marine group;uncultured bacterium	98.2	1529	-1
CF8_gDNA.PFemirge_4	220	0.010224	AB193968.1.1440	Archaea;Crenarchaeota;Nitrososphaeria;Nitrosopumilales;Nitrosopumilaceae;uncultured archaeon	98.4	1437	-1
CF9_gDNA.PFemirge_203	220	0.007834	KY194581.1.1522	Bacteria;Marinimicrobia (SAR406 clade);uncultured bacterium	96.5	1518	-1
SF1_gDNA.PFemirge_70	219	0.006669	KF954265.1.1441	Archaea;Crenarchaeota;Nitrososphaeria;Nitrosopumilales;Nitrosopumilaceae;uncultured thaumarchaeote	98.4	1441	-1
SF5_gDNA.PFspades_16	219	1.15532	AQTZ01000015.13824.15302	Bacteria;Chloroflexi;Dehalococcoidia;SAR202 clade;SAR202 cluster bacterium SCGC AAA240-N13	99.8	1270	-1
CF6_gDNA.PFemirge_70	219	0.010244	FAXC01000432.4183.5737	Bacteria;Marinimicrobia (SAR406 clade);hydrothermal vent metagenome	96.3	1540	-1
CF2_gDNA.PFemirge_435	219	0.011566	AZHQ01000013.3641.5097	Bacteria;Proteobacteria;Alphaproteobacteria;SAR11 clade;Clade I;uncultured;alpha proteobacterium SCGC AAA288-E13	96.6	1456	-1
SF4_gDNA.PFemirge_281	219	0.011318	HQ674261.1.1518	Bacteria;Proteobacteria;Gammaproteobacteria;UBA10353 marine group;uncultured bacterium	98.6	1505	-1
CF9_gDNA.PFemirge_756	218	0.004838	HQ674189.1.1476	Bacteria;Actinobacteriota;Acidimicrobiia;Microtrichales;Microtrichaceae;Sva0996 marine group;uncultured bacterium	97.7	1455	-1
CF9_gDNA.PFemirge_822	217	0.007136	KY081862.1.1471	Bacteria;Proteobacteria;Alphaproteobacteria;SAR11 clade;Clade I;uncultured;uncultured bacterium	96.9	1453	-1
SF5_gDNA.PFemirge_91	217	0.009961	HQ673916.1.1435	Bacteria;Proteobacteria;Alphaproteobacteria;SAR11 clade;Clade I;uncultured;uncultured bacterium	96.5	1439	-1
SF1_gDNA.PFemirge_658	217	0.005431	KY241506.1.1444	Bacteria;SAR324 clade(Marine group B);uncultured bacterium	94.7	1443	-1
SF1_gDNA.PFspades_12	217	1.08713	EU686604.16726.18273	Bacteria;Verrucomicrobiota;Verrucomicrobiae;Arctic97B-4 marine group;uncultured bacterium AD243-C9	99.6	1456	-1
CF8_gDNA.PFemirge_26	216	0.007581	KY081835.1.1487	Bacteria;SAR324 clade(Marine group B);uncultured bacterium	97.4	1463	-1
CF14_gDNA.PFspades_14	215	1.31966	AQTZ01000015.13824.15302	Bacteria;Chloroflexi;Dehalococcoidia;SAR202 clade;SAR202 cluster bacterium SCGC AAA240-N13	99.8	1231	-1
SF4_gDNA.PFspades_11	214	1.37608	EF572280.1.1488	Bacteria;Bacteroidota;Bacteroidia;Flavobacteriales;Cryomorphaceae;uncultured;uncultured bacterium	98.6	1173	-1
CF14_gDNA.PFemirge_13	214	0.007625	HQ674493.1.1436	Bacteria;Proteobacteria;Alphaproteobacteria;SAR11 clade;Clade II;uncultured bacterium	95.7	1371	-1
CF2_gDNA.PFemirge_711	213	0.0088	FJ150819.1.1297	Archaea;Crenarchaeota;Nitrososphaeria;Nitrosopumilales;Nitrosopumilaceae;uncultured marine archaeon	96.7	1281	-1
CF8_gDNA.PFemirge_428	213	0.003728	KY194529.1.1502	Bacteria;Marinimicrobia (SAR406 clade);uncultured bacterium	94.9	1498	-1
CF1_gDNA.PFspades_7	213	1.23897	JX879067.1.1433	Bacteria;Proteobacteria;Alphaproteobacteria;Rickettsiales;S25-593;uncultured bacterium	99.4	1242	-1
CF14_gDNA.PFemirge_671	212	0.009065	AB193968.1.1440	Archaea;Crenarchaeota;Nitrososphaeria;Nitrosopumilales;Nitrosopumilaceae;uncultured archaeon	98.5	1429	-1
CF8_gDNA.PFemirge_408	212	0.008476	KY194430.1.1498	Bacteria;Marinimicrobia (SAR406 clade);uncultured bacterium	97.6	1489	-1
CF1_gDNA.PFemirge_194	212	0.009644	KY081864.1.1441	Bacteria;Proteobacteria;Alphaproteobacteria;Rhodospirillales;AEGEAN-169 marine group;uncultured bacterium	96.3	1431	-1
CF2_gDNA.PFspades_8	212	1.45404	HQ673363.1.1503	Bacteria;Proteobacteria;Gammaproteobacteria;Steroidobacterales;Woeseiaceae;Woeseia;uncultured bacterium	99.4	1003	-1
CF14_gDNA.PFemirge_927	212	0.007213	GU474883.24693.26200	Bacteria;SAR324 clade(Marine group B);uncultured delta proteobacterium HF0200_39N20	98.5	1495	-1
CF9_gDNA.PFemirge_265	211	0.005775	KY194479.1.1450	Bacteria;Proteobacteria;Alphaproteobacteria;SAR11 clade;Clade II;uncultured bacterium	97.6	1385	-1
CF1_gDNA.PFemirge_29	210	0.008425	AB193958.1.1441	Archaea;Crenarchaeota;Nitrososphaeria;Nitrosopumilales;Nitrosopumilaceae;uncultured archaeon	96.5	1427	-1
SF5_gDNA.PFemirge_671	210	0.007081	HQ674189.1.1476	Bacteria;Actinobacteriota;Acidimicrobiia;Microtrichales;Microtrichaceae;Sva0996 marine group;uncultured bacterium	96.3	1474	-1
SF1_gDNA.PFemirge_664	210	0.00679	KY194159.1.1456	Bacteria;Proteobacteria;Alphaproteobacteria;SAR11 clade;Clade II;uncultured bacterium	96.4	1454	-1
CF15_gDNA.PFemirge_554	210	0.009766	HQ673140.1.1515	Bacteria;Proteobacteria;Gammaproteobacteria;Pseudomonadales;SAR86 clade;uncultured bacterium	98.3	1508	-1
CF6_gDNA.PFemirge_3	210	0.010928	KY194372.1.1511	Bacteria;Proteobacteria;Gammaproteobacteria;Pseudomonadales;Thioglobaceae;SUP05 cluster;uncultured bacterium	95.6	1495	-1
SF5_gDNA.PFemirge_25	210	0.007419	KY081819.1.1473	Bacteria;SAR324 clade(Marine group B);uncultured bacterium	97.6	1473	-1
SF5_gDNA.PFemirge_328	208	0.008601	HQ673041.1.1519	Bacteria;Marinimicrobia (SAR406 clade);uncultured bacterium	98.5	1507	-1
CF8_gDNA.PFemirge_292	208	0.00757	JX441513.1.1477	Bacteria;SAR324 clade(Marine group B);uncultured bacterium	98.5	1272	-1
CF14_gDNA.PFemirge_496	207	0.007485	JQ221038.1.914	Archaea;Crenarchaeota;Nitrososphaeria;Marine Benthic Group A;uncultured marine archaeon	96.5	907	-1
SF1_gDNA.PFemirge_28	207	0.008604	KY194430.1.1498	Bacteria;Marinimicrobia (SAR406 clade);uncultured bacterium	98.6	1494	-1
CF1_gDNA.PFemirge_391	204	0.011826	HQ674189.1.1476	Bacteria;Actinobacteriota;Acidimicrobiia;Microtrichales;Microtrichaceae;Sva0996 marine group;uncultured bacterium	97.6	1472	-1
SF5_gDNA.PFemirge_189	203	0.008114	KY194408.1.1508	Bacteria;Marinimicrobia (SAR406 clade);uncultured bacterium	97.7	1497	-1
CF6_gDNA.PFemirge_199	202	0.008285	AY354808.1.1486	Bacteria;Bacteroidota;Bacteroidia;Flavobacteriales;Cryomorphaceae;uncultured;uncultured Bacteroidetes bacterium	97.2	1479	-1
CF1_gDNA.PFemirge_6	202	0.009297	KY081865.1.1392	Bacteria;Proteobacteria;Alphaproteobacteria;Rickettsiales;S25-593;uncultured bacterium	99.1	1390	-1
CF9_gDNA.PFemirge_581	202	0.007093	KX427662.1.1433	Bacteria;Proteobacteria;Alphaproteobacteria;SAR11 clade;Clade I;uncultured;uncultured bacterium	96.2	1431	-1
CF8_gDNA.PFemirge_744	202	0.004956	KU862000.1.1434	Bacteria;SAR324 clade(Marine group B);uncultured bacterium	89.7	1433	-1
CF14_gDNA.PFemirge_226	202	0.006423	HQ673282.1.1505	Bacteria;Verrucomicrobiota;Verrucomicrobiae;Arctic97B-4 marine group;uncultured bacterium	96.5	1492	-1
CF15_gDNA.PFemirge_746	201	0.011123	KY194529.1.1502	Bacteria;Marinimicrobia (SAR406 clade);uncultured bacterium	96	1493	-1
SF4_gDNA.PFemirge_67	201	0.009537	EU686622.29985.31518	Bacteria;Proteobacteria;Gammaproteobacteria;Pseudomonadales;SAR86 clade;uncultured bacterium SAT24-G11	98.1	1519	-1
CF6_gDNA.PFemirge_422	201	0.012292	HQ674168.1.1516	Bacteria;Proteobacteria;Gammaproteobacteria;UBA10353 marine group;uncultured bacterium	97.9	1272	-1
CF2_gDNA.PFemirge_257	201	0.008668	KY194683.1.1475	Bacteria;SAR324 clade(Marine group B);uncultured bacterium	97.8	1395	-1
CF15_gDNA.PFemirge_105	200	0.008818	AB193968.1.1440	Archaea;Crenarchaeota;Nitrososphaeria;Nitrosopumilales;Nitrosopumilaceae;uncultured archaeon	99	1435	-1
SF5_gDNA.PFemirge_205	200	0.005272	KY194529.1.1502	Bacteria;Marinimicrobia (SAR406 clade);uncultured bacterium	98.1	1496	-1
CF9_gDNA.PFemirge_874	200	0.006093	KX427865.1.1445	Bacteria;Proteobacteria;Alphaproteobacteria;SAR11 clade;uncultured;uncultured bacterium	95.6	1442	-1
SF5_gDNA.PFemirge_243	200	0.008207	EU686612.24178.25713	Bacteria;Proteobacteria;Gammaproteobacteria;UBA10353 marine group;uncultured bacterium KM3-174-C5	96.3	1530	-1
CF15_gDNA.PFemirge_38	199	0.01423	KX427657.1.1441	Archaea;Crenarchaeota;Nitrososphaeria;Nitrosopumilales;Nitrosopumilaceae;uncultured archaeon	99	1328	-1
CF6_gDNA.PFemirge_117	199	0.008085	KY081862.1.1471	Bacteria;Proteobacteria;Alphaproteobacteria;SAR11 clade;Clade I;uncultured;uncultured bacterium	97.5	1453	-1
CF2_gDNA.PFemirge_41	199	0.004718	CERE01106545.44.2011	Eukaryota;Amorphea;Obazoa;Opisthokonta;Holozoa;Choanozoa;Metazoa;Animalia;BCP clade;Bilateria;Protostomia;Ecdysozoa;Arthropoda;Crustacea;Ostracoda;Myodocopa;Halocyprida;marine metagenome	98	1953	-1
CF2_gDNA.PFemirge_461	198	0.008637	HQ674189.1.1476	Bacteria;Actinobacteriota;Acidimicrobiia;Microtrichales;Microtrichaceae;Sva0996 marine group;uncultured bacterium	96.5	1427	-1
CF8_gDNA.PFemirge_244	197	0.005774	AQTZ01000015.13824.15302	Bacteria;Chloroflexi;Dehalococcoidia;SAR202 clade;SAR202 cluster bacterium SCGC AAA240-N13	99.5	1385	-1
CF15_gDNA.PFemirge_200	196	0.012735	KY241651.1.1437	Archaea;Crenarchaeota;Nitrososphaeria;Nitrosopumilales;Nitrosopumilaceae;Candidatus Nitrosopumilus;uncultured archaeon	97.3	1432	-1
CF15_gDNA.PFemirge_553	196	0.011092	HQ673216.1.1501	Bacteria;Proteobacteria;Gammaproteobacteria;Methylococcales;Methylomonadaceae;IheB2-23;uncultured bacterium	99.5	1462	-1
CF9_gDNA.PFemirge_937	196	0.005377	HQ673329.1.1498	Bacteria;Proteobacteria;Gammaproteobacteria;Methylococcales;Methylomonadaceae;Milano-WF1B-03;uncultured bacterium	93.4	1490	-1
CF1_gDNA.PFemirge_59	196	0.010205	LUQU01000007.51209.52742	Bacteria;Proteobacteria;Gammaproteobacteria;Pseudomonadales;SAR86 clade;SAR86 cluster bacterium REDSEA-S09_B4	98.6	1530	-1
CF9_gDNA.PFemirge_352	195	0.005757	HQ672811.1.1511	Bacteria;Marinimicrobia (SAR406 clade);uncultured bacterium	95.5	1506	-1
CF9_gDNA.PFemirge_11	195	0.005469	GU145462.1.1507	Bacteria;Proteobacteria;Gammaproteobacteria;Pseudomonadales;Thioglobaceae;SUP05 cluster;uncultured bacterium	93.9	1400	-1
CF2_gDNA.PFemirge_315	195	0.009062	HQ674168.1.1516	Bacteria;Proteobacteria;Gammaproteobacteria;UBA10353 marine group;uncultured bacterium	98.8	1287	-1
CF14_gDNA.PFemirge_490	193	0.006229	KY194449.1.1516	Bacteria;Proteobacteria;Gammaproteobacteria;Pseudomonadales;Pseudohongiellaceae;Pseudohongiella;uncultured bacterium	96.3	1476	-1
CF1_gDNA.PFemirge_217	193	0.009441	HQ672985.1.1500	Bacteria;Proteobacteria;Gammaproteobacteria;Steroidobacterales;Woeseiaceae;Woeseia;uncultured bacterium	95.6	1371	-1
SF4_gDNA.PFemirge_134	192	0.00947	CETO01007979.484.1945	Archaea;Thermoplasmatota;Thermoplasmata;Marine Group III;marine metagenome	99.4	1447	-1
CF9_gDNA.PFemirge_610	192	0.006399	AB974099.1.1395	Bacteria;Proteobacteria;Alphaproteobacteria;Rhodospirillales;AEGEAN-169 marine group;uncultured bacterium	97.8	1308	-1
CF8_gDNA.PFemirge_650	192	0.004143	JX090153.1.1811	Eukaryota;Amorphea;Obazoa;Opisthokonta;Holozoa;Choanozoa;Metazoa;Animalia;BCP clade;Bilateria;Protostomia;Lophotrochozoa;Mollusca;Bivalvia;Pteriomorphia;Mytiloida;Adipicola sp. JDF2008	99.4	1736	-1
CF15_gDNA.PFspades_12	191	1.25677	HM798879.1.1489	Bacteria;Proteobacteria;Gammaproteobacteria;UBA10353 marine group;uncultured gamma proteobacterium	97	1031	-1
CF1_gDNA.PFemirge_354	190	0.011467	KY081873.1.1345	Archaea;Crenarchaeota;Nitrososphaeria;Nitrosopumilales;Nitrosopumilaceae;Candidatus Nitrosopumilus;uncultured archaeon	98	1323	-1
CF1_gDNA.PFemirge_81	190	0.007959	JN166303.1.1525	Bacteria;Gemmatimonadota;BD2-11 terrestrial group;uncultured marine microorganism	98.8	1474	-1
SF1_gDNA.PFemirge_78	190	0.004447	HQ673064.1.1522	Bacteria;Marinimicrobia (SAR406 clade);uncultured bacterium	99.5	1512	-1
CF6_gDNA.PFemirge_195	190	0.008861	KX427992.1.1475	Bacteria;SAR324 clade(Marine group B);uncultured bacterium	92.9	1474	-1
CF1_gDNA.PFemirge_947	189	0.009931	HQ673719.1.1437	Bacteria;Proteobacteria;Alphaproteobacteria;SAR11 clade;Clade I;uncultured;uncultured bacterium	94.4	1433	-1
CF14_gDNA.PFemirge_43	189	0.00571	KY081823.1.1514	Bacteria;Proteobacteria;Gammaproteobacteria;HOC36;uncultured bacterium	97	1496	-1
CF8_gDNA.PFemirge_599	189	0.005519	KY194449.1.1516	Bacteria;Proteobacteria;Gammaproteobacteria;Pseudomonadales;Pseudohongiellaceae;Pseudohongiella;uncultured bacterium	98.5	1512	-1
CF15_gDNA.PFemirge_390	189	0.010051	JX090153.1.1811	Eukaryota;Amorphea;Obazoa;Opisthokonta;Holozoa;Choanozoa;Metazoa;Animalia;BCP clade;Bilateria;Protostomia;Lophotrochozoa;Mollusca;Bivalvia;Pteriomorphia;Mytiloida;Adipicola sp. JDF2008	99.2	1750	-1
SF4_gDNA.PFemirge_113	188	0.009476	HQ674189.1.1476	Bacteria;Actinobacteriota;Acidimicrobiia;Microtrichales;Microtrichaceae;Sva0996 marine group;uncultured bacterium	97.8	1437	-1
CF1_gDNA.PFemirge_482	188	0.009128	JN166351.1.1484	Bacteria;Nitrospinota;Nitrospinia;Nitrospinales;Nitrospinaceae;LS-NOB;uncultured marine microorganism	99	1469	-1
CF2_gDNA.PFemirge_109	187	0.007073	KY194430.1.1498	Bacteria;Marinimicrobia (SAR406 clade);uncultured bacterium	98.3	1437	-1
SF4_gDNA.PFspades_13	187	1.15186	HQ395196.1.1502	Bacteria;Proteobacteria;Gammaproteobacteria;Pseudomonadales;Marinobacteraceae;Marinobacter;bacterium enrichment culture clone ecb2	93.7	1210	-1
CF14_gDNA.PFemirge_15	186	0.005023	CETO01007979.484.1945	Archaea;Thermoplasmatota;Thermoplasmata;Marine Group III;marine metagenome	96	1439	-1
SF1_gDNA.PFemirge_262	185	0.005636	KY194454.1.1434	Bacteria;SAR324 clade(Marine group B);uncultured bacterium	96.5	1415	-1
CF14_gDNA.PFemirge_772	184	0.004104	HQ673164.1.1480	Bacteria;Actinobacteriota;Acidimicrobiia;Microtrichales;Microtrichaceae;Sva0996 marine group;uncultured bacterium	95	1414	-1
SF5_gDNA.PFemirge_185	184	0.009434	AQTZ01000015.13824.15302	Bacteria;Chloroflexi;Dehalococcoidia;SAR202 clade;SAR202 cluster bacterium SCGC AAA240-N13	99.8	1175	-1
SF1_gDNA.PFemirge_133	184	0.007095	KY194495.1.1465	Bacteria;SAR324 clade(Marine group B);uncultured bacterium	99.5	1462	-1
CF2_gDNA.PFemirge_241	183	0.00626	AB193958.1.1441	Archaea;Crenarchaeota;Nitrososphaeria;Nitrosopumilales;Nitrosopumilaceae;uncultured archaeon	98.2	1437	-1
CF14_gDNA.PFemirge_666	183	0.005783	HQ674091.1.1456	Bacteria;Actinobacteriota;Acidimicrobiia;Microtrichales;Microtrichaceae;Sva0996 marine group;uncultured bacterium	94.3	1363	-1
CF2_gDNA.PFemirge_87	183	0.006396	KY194436.1.1436	Bacteria;Proteobacteria;Alphaproteobacteria;SAR11 clade;Clade II;uncultured bacterium	98.6	1436	-1
CF14_gDNA.PFemirge_22	182	0.004746	HQ673431.1.1523	Bacteria;Marinimicrobia (SAR406 clade);uncultured bacterium	97.8	1525	-1
SF5_gDNA.PFemirge_93	182	0.004353	KY194383.1.1453	Bacteria;Proteobacteria;Gammaproteobacteria;Pseudomonadales;uncultured bacterium	95.6	1452	-1
CF1_gDNA.PFemirge_873	181	0.008107	JQ220558.1.915	Archaea;Crenarchaeota;Nitrososphaeria;Nitrosopumilales;Nitrosopumilaceae;Candidatus Nitrosopumilus;uncultured marine archaeon	94.9	910	-1
CF9_gDNA.PFemirge_279	181	0.005322	HQ673523.1.1504	Bacteria;Proteobacteria;Gammaproteobacteria;HOC36;uncultured bacterium	89.2	1499	-1
SF4_gDNA.PFemirge_417	181	0.009959	KX426927.1.1381	Bacteria;SAR324 clade(Marine group B);uncultured bacterium	98.2	1375	-1
SF1_gDNA.PFemirge_226	180	0.00575	KX427642.1.1435	Bacteria;Proteobacteria;Alphaproteobacteria;SAR11 clade;Clade II;uncultured bacterium	96.7	1425	-1
CF1_gDNA.PFemirge_240	180	0.010284	HQ674261.1.1518	Bacteria;Proteobacteria;Gammaproteobacteria;UBA10353 marine group;uncultured bacterium	98	1513	-1
CF14_gDNA.PFspades_13	180	1.1335	JX090153.1.1811	Eukaryota;Amorphea;Obazoa;Opisthokonta;Holozoa;Choanozoa;Metazoa;Animalia;BCP clade;Bilateria;Protostomia;Lophotrochozoa;Mollusca;Bivalvia;Pteriomorphia;Mytiloida;Adipicola sp. JDF2008	99	1252	-1
CF9_gDNA.PFemirge_526	179	0.0058	KJ881953.1.1438	Archaea;Crenarchaeota;Nitrososphaeria;Nitrosopumilales;Nitrosopumilaceae;uncultured archaeon	93.1	1438	-1
SF1_gDNA.PFemirge_937	179	0.008648	AB193978.1.1441	Archaea;Thermoplasmatota;Thermoplasmata;Marine Group II;uncultured archaeon	98.4	1437	-1
CF2_gDNA.PFemirge_84	179	0.006032	JN166351.1.1484	Bacteria;Nitrospinota;Nitrospinia;Nitrospinales;Nitrospinaceae;LS-NOB;uncultured marine microorganism	98.1	1468	-1
SF5_gDNA.PFemirge_393	179	0.004928	HQ672664.1.1517	Bacteria;Planctomycetota;Planctomycetes;Pirellulales;Pirellulaceae;uncultured;uncultured bacterium	99.1	1510	-1
CF2_gDNA.PFemirge_319	178	0.010282	JQ221919.1.916	Archaea;Crenarchaeota;Nitrososphaeria;Nitrosopumilales;Nitrosopumilaceae;Candidatus Nitrosopumilus;uncultured marine archaeon	96.9	906	-1
CF2_gDNA.PFemirge_91	178	0.009381	KX426454.1.1438	Bacteria;Proteobacteria;Alphaproteobacteria;Rhodospirillales;AEGEAN-169 marine group;uncultured bacterium	96.7	1428	-1
CF9_gDNA.PFemirge_140	178	0.005036	KY194577.1.1448	Bacteria;Proteobacteria;Alphaproteobacteria;SAR11 clade;Clade I;uncultured;uncultured bacterium	97.3	1429	-1
CF2_gDNA.PFemirge_166	178	0.007889	KY194133.1.1517	Bacteria;Proteobacteria;Gammaproteobacteria;HOC36;uncultured bacterium	93.2	1495	-1
CF6_gDNA.PFemirge_403	178	0.008378	KY194474.1.1517	Bacteria;Proteobacteria;Gammaproteobacteria;HOC36;uncultured bacterium	95.3	1513	-1
CF2_gDNA.PFemirge_575	178	0.00564	HQ673363.1.1503	Bacteria;Proteobacteria;Gammaproteobacteria;Steroidobacterales;Woeseiaceae;Woeseia;uncultured bacterium	95.3	1459	-1
CF15_gDNA.PFemirge_72	177	0.010823	HQ673682.1.1487	Bacteria;Bacteroidota;Bacteroidia;Flavobacteriales;NS9 marine group;uncultured bacterium	92.9	1471	-1
SF4_gDNA.PFemirge_9	177	0.012942	HQ673039.1.1523	Bacteria;Marinimicrobia (SAR406 clade);uncultured bacterium	94.8	1413	-1
CF1_gDNA.PFemirge_247	177	0.007745	KY194485.1.1340	Bacteria;Proteobacteria;Alphaproteobacteria;SAR11 clade;Clade I;uncultured;uncultured bacterium	95.7	1338	-1
SF1_gDNA.PFemirge_555	177	0.007966	KY194451.1.1436	Bacteria;Proteobacteria;Alphaproteobacteria;SAR11 clade;Clade I;uncultured;uncultured bacterium	96.5	1428	-1
SF4_gDNA.PFemirge_443	177	0.006632	DQ396214.1.1500	Bacteria;SAR324 clade(Marine group B);uncultured organism	92.3	1377	-1
CF14_gDNA.PFemirge_473	176	0.004498	HQ674189.1.1476	Bacteria;Actinobacteriota;Acidimicrobiia;Microtrichales;Microtrichaceae;Sva0996 marine group;uncultured bacterium	94.1	1443	-1
CF15_gDNA.PFemirge_183	175	0.010259	HQ673142.1.1517	Bacteria;Proteobacteria;Gammaproteobacteria;Methylococcales;Methylomonadaceae;Milano-WF1B-03;uncultured bacterium	95.5	1482	-1
SF1_gDNA.PFemirge_293	175	0.007051	JN166361.1.1514	Bacteria;Proteobacteria;Gammaproteobacteria;Pseudomonadales;Pseudohongiellaceae;Pseudohongiella;uncultured marine microorganism	99.4	1474	-1
SF1_gDNA.PFemirge_452	175	0.009091	KY194460.1.1442	Bacteria;Proteobacteria;Gammaproteobacteria;Pseudomonadales;uncultured bacterium	97.8	1440	-1
SF1_gDNA.PFemirge_187	175	0.00787	EU686612.24178.25713	Bacteria;Proteobacteria;Gammaproteobacteria;UBA10353 marine group;uncultured bacterium KM3-174-C5	96.3	1534	-1
CF14_gDNA.PFemirge_19	174	0.005617	KY194408.1.1508	Bacteria;Marinimicrobia (SAR406 clade);uncultured bacterium	97.3	1507	-1
CF1_gDNA.PFemirge_196	173	0.008293	CETO01007979.484.1945	Archaea;Thermoplasmatota;Thermoplasmata;Marine Group III;marine metagenome	97.6	1414	-1
CF1_gDNA.PFspades_8	173	1.12216	CEVK01003300.11.1554	Bacteria;Marinimicrobia (SAR406 clade);marine metagenome	99.9	1041	-1
CF14_gDNA.PFemirge_180	173	0.003842	KY194529.1.1502	Bacteria;Marinimicrobia (SAR406 clade);uncultured bacterium	98.2	1501	-1
CF8_gDNA.PFemirge_76	173	0.004344	KY194408.1.1508	Bacteria;Marinimicrobia (SAR406 clade);uncultured bacterium	97.9	1502	-1
CF8_gDNA.PFemirge_322	173	0.005353	HQ672664.1.1517	Bacteria;Planctomycetota;Planctomycetes;Pirellulales;Pirellulaceae;uncultured;uncultured bacterium	93	1319	-1
CF15_gDNA.PFemirge_20	173	0.009946	HQ672712.1.1447	Bacteria;Proteobacteria;Alphaproteobacteria;SAR11 clade;Clade I;uncultured;uncultured bacterium	96.7	1414	-1
CF9_gDNA.PFemirge_450	173	0.006329	KY194449.1.1516	Bacteria;Proteobacteria;Gammaproteobacteria;Pseudomonadales;Pseudohongiellaceae;Pseudohongiella;uncultured bacterium	97.9	1500	-1
SF1_gDNA.PFemirge_1000	172	0.007872	KY194366.1.1422	Bacteria;Proteobacteria;Alphaproteobacteria;Rhodospirillales;AEGEAN-169 marine group;uncultured bacterium	98.4	1410	-1
CF2_gDNA.PFemirge_69	172	0.005432	KY194577.1.1448	Bacteria;Proteobacteria;Alphaproteobacteria;SAR11 clade;Clade I;uncultured;uncultured bacterium	95	1443	-1
CF6_gDNA.PFemirge_508	171	0.007006	CETO01007979.484.1945	Archaea;Thermoplasmatota;Thermoplasmata;Marine Group III;marine metagenome	99.5	1457	-1
CF1_gDNA.PFemirge_352	171	0.009889	HM798653.1.1416	Bacteria;Proteobacteria;Alphaproteobacteria;SAR11 clade;Clade I;uncultured;uncultured Pelagibacterales bacterium	94.7	1412	-1
CF14_gDNA.PFemirge_854	171	0.007571	KX427829.1.1442	Bacteria;Proteobacteria;Alphaproteobacteria;SAR11 clade;Clade II;uncultured bacterium	97.4	1423	-1
CF1_gDNA.PFemirge_1031	171	0.00894	KY194436.1.1436	Bacteria;Proteobacteria;Alphaproteobacteria;SAR11 clade;Clade II;uncultured bacterium	98.7	1433	-1
CF15_gDNA.PFemirge_73	171	0.01136	HQ672585.1.1501	Bacteria;Proteobacteria;Gammaproteobacteria;UBA10353 marine group;uncultured bacterium	96.3	1413	-1
SF4_gDNA.PFemirge_677	171	0.011408	AB974096.1.1415	Bacteria;SAR324 clade(Marine group B);uncultured bacterium	99.3	1360	-1
CF14_gDNA.PFemirge_55	170	0.007068	KY194485.1.1340	Bacteria;Proteobacteria;Alphaproteobacteria;SAR11 clade;Clade I;uncultured;uncultured bacterium	98.1	1339	-1
CF2_gDNA.PFemirge_511	170	0.006714	JX441585.1.1504	Bacteria;Proteobacteria;Gammaproteobacteria;UBA10353 marine group;uncultured bacterium	95.8	1504	-1
CF14_gDNA.PFemirge_20	169	0.007378	JQ220653.1.915	Archaea;Crenarchaeota;Nitrososphaeria;Nitrosopumilales;Nitrosopumilaceae;Candidatus Nitrosopumilus;uncultured marine archaeon	97.7	914	-1
CF14_gDNA.PFemirge_173	169	0.007455	HQ673041.1.1519	Bacteria;Marinimicrobia (SAR406 clade);uncultured bacterium	97.6	1516	-1
CF8_gDNA.PFemirge_260	169	0.005049	KY194372.1.1511	Bacteria;Proteobacteria;Gammaproteobacteria;Pseudomonadales;Thioglobaceae;SUP05 cluster;uncultured bacterium	93.7	1514	-1
CF15_gDNA.PFemirge_237	168	0.013794	FJ150830.1.1353	Archaea;Crenarchaeota;Nitrososphaeria;Nitrosopumilales;Nitrosopumilaceae;Candidatus Nitrosopumilus;uncultured marine group I thaumarchaeote	99.1	1267	-1
CF15_gDNA.PFemirge_81	168	0.014584	HQ674189.1.1476	Bacteria;Actinobacteriota;Acidimicrobiia;Microtrichales;Microtrichaceae;Sva0996 marine group;uncultured bacterium	96.5	1438	-1
CF2_gDNA.PFemirge_154	168	0.006808	KY194018.1.1404	Bacteria;Proteobacteria;Alphaproteobacteria;Rickettsiales;S25-593;uncultured bacterium	98.3	1388	-1
CF1_gDNA.PFemirge_159	168	0.008721	KY081834.1.1427	Bacteria;Proteobacteria;Alphaproteobacteria;SAR11 clade;Clade I;uncultured;uncultured bacterium	96.7	1427	-1
CF8_gDNA.PFemirge_96	168	0.004391	KY194616.1.1475	Bacteria;SAR324 clade(Marine group B);uncultured bacterium	96.4	1474	-1
CF2_gDNA.PFemirge_346	167	0.008057	KX427657.1.1441	Archaea;Crenarchaeota;Nitrososphaeria;Nitrosopumilales;Nitrosopumilaceae;uncultured archaeon	93.7	1329	-1
SF5_gDNA.PFemirge_154	167	0.004519	KY194610.1.1522	Bacteria;Marinimicrobia (SAR406 clade);uncultured bacterium	98.1	1521	-1
CF8_gDNA.PFemirge_348	167	0.005353	HQ672802.1.1497	Bacteria;Proteobacteria;Gammaproteobacteria;Enterobacterales;Pseudoalteromonadaceae;Pseudoalteromonas;uncultured bacterium	94.8	1494	-1
CF6_gDNA.PFemirge_277	167	0.00899	KY194616.1.1475	Bacteria;SAR324 clade(Marine group B);uncultured bacterium	97.6	1473	-1
CF6_gDNA.PFemirge_203	166	0.008804	JQ222372.1.913	Archaea;Crenarchaeota;Nitrososphaeria;Marine Benthic Group A;uncultured marine archaeon	97.6	899	-1
CF6_gDNA.PFemirge_948	166	0.012226	JQ220653.1.915	Archaea;Crenarchaeota;Nitrososphaeria;Nitrosopumilales;Nitrosopumilaceae;Candidatus Nitrosopumilus;uncultured marine archaeon	99.2	895	-1
CF1_gDNA.PFemirge_101	166	0.012318	KX428002.1.1471	Archaea;Crenarchaeota;Nitrososphaeria;Nitrosopumilales;Nitrosopumilaceae;uncultured archaeon	92.1	1449	-1
CF6_gDNA.PFemirge_612	166	0.007228	KY194408.1.1508	Bacteria;Marinimicrobia (SAR406 clade);uncultured bacterium	98.4	1502	-1
CF2_gDNA.PFemirge_81	166	0.00583	AB974082.1.1445	Bacteria;Nitrospirota;Nitrospiria;Nitrospirales;Nitrospiraceae;Nitrospira;uncultured bacterium	98.1	1447	-1
SF5_gDNA.PFemirge_104	166	0.006678	HQ672592.1.1436	Bacteria;Proteobacteria;Alphaproteobacteria;SAR11 clade;Clade I;Clade Ib;uncultured bacterium	97.2	1360	-1
SF1_gDNA.PFemirge_562	166	0.007074	HQ673129.1.1436	Bacteria;Proteobacteria;Alphaproteobacteria;SAR11 clade;Clade II;uncultured bacterium	95.2	1262	-1
CF2_gDNA.PFemirge_27	165	0.006337	HQ674222.1.1525	Bacteria;Gemmatimonadota;BD2-11 terrestrial group;uncultured bacterium	97.7	1510	-1
CF8_gDNA.PFemirge_79	165	0.005051	AACY020275443.1466.2917	Bacteria;Proteobacteria;Alphaproteobacteria;SAR11 clade;Clade I;Clade Ia;marine metagenome	96.8	1426	-1
CF1_gDNA.PFemirge_861	165	0.009158	KX427888.1.1443	Bacteria;Proteobacteria;Alphaproteobacteria;SAR11 clade;uncultured;uncultured bacterium	95.6	1441	-1
CF15_gDNA.PFemirge_249	165	0.010534	KY194460.1.1442	Bacteria;Proteobacteria;Gammaproteobacteria;Pseudomonadales;uncultured bacterium	96.2	1422	-1
SF1_gDNA.PFemirge_619	165	0.005033	AB974101.1.1445	Bacteria;Proteobacteria;Gammaproteobacteria;Steroidobacterales;Woeseiaceae;Woeseia;uncultured bacterium	97	1410	-1
CF8_gDNA.PFemirge_158	165	0.002153	HQ672912.1.1480	Bacteria;SAR324 clade(Marine group B);uncultured bacterium	96.9	1469	-1
CF8_gDNA.PFemirge_366	164	0.004698	KX427628.1.1436	Bacteria;Proteobacteria;Alphaproteobacteria;SAR11 clade;Clade I;uncultured;uncultured bacterium	98.2	1433	-1
CF15_gDNA.PFemirge_84	164	0.008376	KY194383.1.1453	Bacteria;Proteobacteria;Gammaproteobacteria;Pseudomonadales;uncultured bacterium	95.6	1417	-1
CF8_gDNA.PFemirge_551	163	0.003812	KY081862.1.1471	Bacteria;Proteobacteria;Alphaproteobacteria;SAR11 clade;Clade I;uncultured;uncultured bacterium	95.6	1468	-1
CF14_gDNA.PFemirge_302	163	0.005524	KY194132.1.1438	Bacteria;SAR324 clade(Marine group B);uncultured bacterium	93	1340	-1
SF1_gDNA.PFemirge_151	163	0.004109	KY081819.1.1473	Bacteria;SAR324 clade(Marine group B);uncultured bacterium	93.9	1381	-1
CF1_gDNA.PFemirge_3369	162	0.008652	ARWO01000004.28655.30112	Archaea;Crenarchaeota;Nitrososphaeria;Nitrosopumilales;Nitrosopumilaceae;Thaumarchaeota archaeon SCGC AAA007-O23	94.8	1458	-1
CF1_gDNA.PFemirge_71	160	0.007159	KX427766.1.1407	Archaea;Crenarchaeota;Nitrososphaeria;Nitrosopumilales;Nitrosopumilaceae;Candidatus Nitrosopelagicus;uncultured archaeon	93.8	1330	-1
SF1_gDNA.PFemirge_295	160	0.008431	KU578648.1.1324	Bacteria;Proteobacteria;Alphaproteobacteria;SAR11 clade;Clade I;uncultured;uncultured bacterium	95.6	1326	-1
CF9_gDNA.PFemirge_942	159	0.00659	AB194000.1.1442	Archaea;Crenarchaeota;Nitrososphaeria;Nitrosopumilales;Nitrosopumilaceae;uncultured archaeon	95.8	1440	-1
CF2_gDNA.PFemirge_192	159	0.007695	CETO01007979.484.1945	Archaea;Thermoplasmatota;Thermoplasmata;Marine Group III;marine metagenome	99.2	1458	-1
CF2_gDNA.PFemirge_224	159	0.009901	AQTZ01000015.13824.15302	Bacteria;Chloroflexi;Dehalococcoidia;SAR202 clade;SAR202 cluster bacterium SCGC AAA240-N13	98.9	1403	-1
SF1_gDNA.PFemirge_101	159	0.004894	KY194404.1.1522	Bacteria;Marinimicrobia (SAR406 clade);uncultured bacterium	98.5	1513	-1
CF14_gDNA.PFspades_17	158	0.951503	AXVX01000020.1198.2740	Bacteria;Gemmatimonadota;BD2-11 terrestrial group;Gemmatimonadetes bacterium SCGC AAA240-J22	99.6	1103	-1
SF5_gDNA.PFemirge_555	158	0.007664	GQ337204.1.1522	Bacteria;Marinimicrobia (SAR406 clade);uncultured Candidatus Marinimicrobia bacterium	96.7	1496	-1
CF14_gDNA.PFemirge_183	158	0.002263	KX427662.1.1433	Bacteria;Proteobacteria;Alphaproteobacteria;SAR11 clade;Clade I;uncultured;uncultured bacterium	93.7	1352	-1
CF1_gDNA.PFemirge_27	156	0.016185	KX427610.1.1439	Archaea;Crenarchaeota;Nitrososphaeria;Nitrosopumilales;Nitrosopumilaceae;Candidatus Nitrosopelagicus;uncultured archaeon	97.3	1433	-1
CF1_gDNA.PFemirge_111	156	0.009274	KX426928.1.1429	Bacteria;Proteobacteria;Alphaproteobacteria;Rhodospirillales;AEGEAN-169 marine group;uncultured bacterium	94.5	1430	-1
SF5_gDNA.PFemirge_149	156	0.009853	KY194490.1.1444	Bacteria;SAR324 clade(Marine group B);uncultured bacterium	95.9	1439	-1
CF9_gDNA.PFemirge_1188	155	0.003787	KC872437.1.1336	Bacteria;Proteobacteria;Alphaproteobacteria;Micavibrionales;Micavibrionaceae;uncultured;uncultured bacterium	93.9	1294	-1
CF8_gDNA.PFemirge_1343	155	0.004571	KU578648.1.1324	Bacteria;Proteobacteria;Alphaproteobacteria;SAR11 clade;Clade I;uncultured;uncultured bacterium	96.5	1319	-1
CF8_gDNA.PFemirge_169	155	0.004177	GU235207.1.1377	Bacteria;Proteobacteria;Gammaproteobacteria;Pseudomonadales;Thioglobaceae;SUP05 cluster;uncultured marine bacterium	97.1	1373	-1
CF9_gDNA.PFemirge_44	155	0.005695	DQ396201.1.1531	Bacteria;Proteobacteria;Gammaproteobacteria;Pseudomonadales;Thioglobaceae;SUP05 cluster;uncultured organism	96	1513	-1
CF14_gDNA.PFemirge_514	155	0.002913	KR058214.1.1622	Eukaryota;SAR;Rhizaria;Retaria;Polycystinea;Collodaria;Collophidium;Collophidium ovatum	98.1	1505	-1
SF5_gDNA.PFemirge_155	154	0.008282	KY194430.1.1498	Bacteria;Marinimicrobia (SAR406 clade);uncultured bacterium	96.9	1489	-1
CF14_gDNA.PFemirge_189	153	0.015621	KX427657.1.1441	Archaea;Crenarchaeota;Nitrososphaeria;Nitrosopumilales;Nitrosopumilaceae;uncultured archaeon	96.2	1235	-1
SF5_gDNA.PFemirge_963	153	0.006599	JQ222528.1.914	Archaea;Crenarchaeota;Nitrososphaeria;Nitrosopumilales;Nitrosopumilaceae;uncultured marine archaeon	97.8	901	-1
CF8_gDNA.PFemirge_121	153	0.004493	KX426927.1.1381	Bacteria;SAR324 clade(Marine group B);uncultured bacterium	96.7	1385	-1
CF9_gDNA.PFemirge_57	153	0.004814	KY081819.1.1473	Bacteria;SAR324 clade(Marine group B);uncultured bacterium	97	1472	-1
CF9_gDNA.PFemirge_371	153	0.00326	JX090153.1.1811	Eukaryota;Amorphea;Obazoa;Opisthokonta;Holozoa;Choanozoa;Metazoa;Animalia;BCP clade;Bilateria;Protostomia;Lophotrochozoa;Mollusca;Bivalvia;Pteriomorphia;Mytiloida;Adipicola sp. JDF2008	99.5	1712	-1
CF8_gDNA.PFspades_15	152	0.874803	LWDU01033394.28748.30240	Bacteria;Planctomycetota;Planctomycetes;Pirellulales;Pirellulaceae;Rhodopirellula;hydrothermal vent metagenome	98.5	1235	-1
SF4_gDNA.PFemirge_424	152	0.009104	HQ672664.1.1517	Bacteria;Planctomycetota;Planctomycetes;Pirellulales;Pirellulaceae;uncultured;uncultured bacterium	99.2	1464	-1
SF1_gDNA.PFemirge_45	151	0.004837	KX427610.1.1439	Archaea;Crenarchaeota;Nitrososphaeria;Nitrosopumilales;Nitrosopumilaceae;Candidatus Nitrosopelagicus;uncultured archaeon	95.9	1426	-1
CF6_gDNA.PFemirge_64	151	0.010361	KY194430.1.1498	Bacteria;Marinimicrobia (SAR406 clade);uncultured bacterium	97.3	1483	-1
SF4_gDNA.PFemirge_124	150	0.008119	EU686588.13514.15011	Bacteria;Actinobacteriota;Acidimicrobiia;Microtrichales;Microtrichaceae;Sva0996 marine group;uncultured bacterium AD12-A11	97.6	1475	-1
SF1_gDNA.PFemirge_149	150	0.007188	GQ337229.1.1461	Bacteria;Chloroflexi;Dehalococcoidia;SAR202 clade;uncultured Chloroflexi bacterium	98.5	1441	-1
SF1_gDNA.PFemirge_286	150	0.007344	HQ673149.1.1435	Bacteria;Proteobacteria;Alphaproteobacteria;SAR11 clade;Clade I;uncultured;uncultured bacterium	95.5	1446	-1
SF5_gDNA.PFemirge_230	150	0.006765	KY194485.1.1340	Bacteria;Proteobacteria;Alphaproteobacteria;SAR11 clade;Clade I;uncultured;uncultured bacterium	96.4	1340	-1
SF5_gDNA.PFemirge_303	149	0.005089	KF170424.460.2002	Bacteria;Marinimicrobia (SAR406 clade);uncultured bacterium 405006-B04	97.1	1541	-1
CF15_gDNA.PFspades_11	149	0.879747	JX090153.1.1811	Eukaryota;Amorphea;Obazoa;Opisthokonta;Holozoa;Choanozoa;Metazoa;Animalia;BCP clade;Bilateria;Protostomia;Lophotrochozoa;Mollusca;Bivalvia;Pteriomorphia;Mytiloida;Adipicola sp. JDF2008	98.2	1278	-1
CF2_gDNA.PFemirge_25	148	0.002343	AY316120.23792.25263	Archaea;Crenarchaeota;Nitrososphaeria;Nitrosopumilales;Nitrosopumilaceae;uncultured crenarchaeote DeepAnt-EC39	91.9	1422	-1
CF9_gDNA.PFemirge_442	148	0.003286	AXVX01000020.1198.2740	Bacteria;Gemmatimonadota;BD2-11 terrestrial group;Gemmatimonadetes bacterium SCGC AAA240-J22	97.7	1508	-1
SF1_gDNA.PFemirge_127	148	0.005542	KX426928.1.1429	Bacteria;Proteobacteria;Alphaproteobacteria;Rhodospirillales;AEGEAN-169 marine group;uncultured bacterium	96.8	1429	-1
CF14_gDNA.PFemirge_630	148	0.007258	HQ673719.1.1437	Bacteria;Proteobacteria;Alphaproteobacteria;SAR11 clade;Clade I;uncultured;uncultured bacterium	96.5	1416	-1
SF1_gDNA.PFemirge_207	148	0.004457	EU795217.16682.18162	Bacteria;SAR324 clade(Marine group B);uncultured bacterium HF0200_39L23	99.5	1475	-1
CF14_gDNA.PFemirge_1081	148	0.004274	KC682737.1.1527	Bacteria;Verrucomicrobiota;Verrucomicrobiae;Arctic97B-4 marine group;uncultured bacterium	98.7	1506	-1
CF14_gDNA.PFemirge_565	147	0.006512	HQ672761.1.1499	Bacteria;Proteobacteria;Gammaproteobacteria;Ga0077536;uncultured bacterium	95.6	1461	-1
CF1_gDNA.PFemirge_750	147	0.006488	HQ673140.1.1515	Bacteria;Proteobacteria;Gammaproteobacteria;Pseudomonadales;SAR86 clade;uncultured bacterium	97.2	1504	-1
CF14_gDNA.PFemirge_193	146	0.005948	AQTZ01000015.13824.15302	Bacteria;Chloroflexi;Dehalococcoidia;SAR202 clade;SAR202 cluster bacterium SCGC AAA240-N13	97.7	1385	-1
CF8_gDNA.PFemirge_49	146	0.003549	KY194485.1.1340	Bacteria;Proteobacteria;Alphaproteobacteria;SAR11 clade;Clade I;uncultured;uncultured bacterium	98	1326	-1
SF5_gDNA.PFemirge_170	146	0.00603	KX426927.1.1381	Bacteria;SAR324 clade(Marine group B);uncultured bacterium	96.7	1384	-1
CF2_gDNA.PFemirge_785	145	0.005567	KX427802.1.1346	Archaea;Crenarchaeota;Nitrososphaeria;Nitrosopumilales;Nitrosopumilaceae;Candidatus Nitrosopelagicus;uncultured archaeon	96.3	1340	-1
CF1_gDNA.PFemirge_35	145	0.007284	KX427657.1.1441	Archaea;Crenarchaeota;Nitrososphaeria;Nitrosopumilales;Nitrosopumilaceae;uncultured archaeon	96.8	1316	-1
CF8_gDNA.PFemirge_122	145	0.003329	GQ351216.1.1487	Bacteria;Bacteroidota;Bacteroidia;Flavobacteriales;NS9 marine group;uncultured bacterium	94.6	1487	-1
CF14_gDNA.PFemirge_75	145	0.006124	KX426911.1.1452	Bacteria;Proteobacteria;Alphaproteobacteria;SAR11 clade;Clade I;uncultured;uncultured bacterium	96.4	1427	-1
SF1_gDNA.PFemirge_580	145	0.005202	KY194372.1.1511	Bacteria;Proteobacteria;Gammaproteobacteria;Pseudomonadales;Thioglobaceae;SUP05 cluster;uncultured bacterium	94.5	1506	-1
CF6_gDNA.PFemirge_481	144	0.00378	KF954235.1.1070	Archaea;Crenarchaeota;Nitrososphaeria;Nitrosopumilales;Nitrosopumilaceae;uncultured thaumarchaeote	92.6	1046	-1
SF1_gDNA.PFemirge_313	144	0.004461	HQ672793.1.1475	Bacteria;Chloroflexi;Dehalococcoidia;SAR202 clade;uncultured bacterium	99.1	1467	-1
SF4_gDNA.PFemirge_294	144	0.009249	GQ351232.1.1504	Bacteria;Proteobacteria;Gammaproteobacteria;HOC36;uncultured bacterium	97.8	1435	-1
SF1_gDNA.PFemirge_178	143	0.005622	KJ881973.1.1438	Archaea;Crenarchaeota;Nitrososphaeria;Nitrosopumilales;Nitrosopumilaceae;Candidatus Nitrosopelagicus;uncultured archaeon	96.9	1436	-1
CF14_gDNA.PFemirge_38	143	0.00655	HQ673329.1.1498	Bacteria;Proteobacteria;Gammaproteobacteria;Methylococcales;Methylomonadaceae;Milano-WF1B-03;uncultured bacterium	95.7	1488	-1
CF2_gDNA.PFemirge_111	143	0.006366	JN166361.1.1514	Bacteria;Proteobacteria;Gammaproteobacteria;Pseudomonadales;Pseudohongiellaceae;Pseudohongiella;uncultured marine microorganism	99.2	1499	-1
CF8_gDNA.PFemirge_651	142	0.006258	KY194508.1.1437	Bacteria;Proteobacteria;Alphaproteobacteria;SAR11 clade;Clade I;uncultured;uncultured bacterium	97.6	1437	-1
CF15_gDNA.PFemirge_809	142	0.00872	KX426927.1.1381	Bacteria;SAR324 clade(Marine group B);uncultured bacterium	96.6	1379	-1
CF8_gDNA.PFemirge_332	141	0.002901	HQ672276.1.1435	Bacteria;Proteobacteria;Alphaproteobacteria;SAR11 clade;Clade I;uncultured;uncultured bacterium	93.3	1409	-1
SF4_gDNA.PFspades_15	140	1.01841	CETO01007979.484.1945	Archaea;Thermoplasmatota;Thermoplasmata;Marine Group III;marine metagenome	99.2	1064	-1
SF1_gDNA.PFemirge_109	140	0.008565	KY194057.1.1460	Bacteria;Marinimicrobia (SAR406 clade);uncultured bacterium	97.1	1430	-1
CF1_gDNA.PFemirge_585	140	0.006525	KP638890.1.1497	Bacteria;Proteobacteria;Gammaproteobacteria;Pseudomonadales;KI89A clade;uncultured bacterium	97.5	1470	-1
CF8_gDNA.PFemirge_982	140	0.0043	EU686612.24178.25713	Bacteria;Proteobacteria;Gammaproteobacteria;UBA10353 marine group;uncultured bacterium KM3-174-C5	94.7	1366	-1
CF8_gDNA.PFemirge_28	140	0.006541	KY081819.1.1473	Bacteria;SAR324 clade(Marine group B);uncultured bacterium	92.8	1470	-1
CF9_gDNA.PFemirge_115	139	0.00357	HQ672664.1.1517	Bacteria;Planctomycetota;Planctomycetes;Pirellulales;Pirellulaceae;uncultured;uncultured bacterium	96.6	1481	-1
CF9_gDNA.PFemirge_31	139	0.006127	KY194362.1.1451	Bacteria;Proteobacteria;Alphaproteobacteria;Rhodospirillales;AEGEAN-169 marine group;uncultured bacterium	97.9	1056	-1
CF9_gDNA.PFemirge_321	139	0.004053	HQ674256.1.1502	Bacteria;Proteobacteria;Gammaproteobacteria;Arenicellales;Arenicellaceae;uncultured;uncultured bacterium	97.5	1491	-1
CF9_gDNA.PFemirge_315	138	0.004764	EU686612.24178.25713	Bacteria;Proteobacteria;Gammaproteobacteria;UBA10353 marine group;uncultured bacterium KM3-174-C5	96.4	1535	-1
CF6_gDNA.PFemirge_84	138	0.011348	KY194365.1.1480	Bacteria;SAR324 clade(Marine group B);uncultured bacterium	94.5	1430	-1
CF2_gDNA.PFemirge_446	137	0.005835	JQ220653.1.915	Archaea;Crenarchaeota;Nitrososphaeria;Nitrosopumilales;Nitrosopumilaceae;Candidatus Nitrosopumilus;uncultured marine archaeon	99	909	-1
CF2_gDNA.PFemirge_3806	137	0.007772	KY194679.1.1436	Bacteria;Proteobacteria;Alphaproteobacteria;SAR11 clade;Clade I;uncultured;uncultured bacterium	95.7	1427	-1
CF6_gDNA.PFemirge_182	137	0.007126	KY194381.1.1445	Bacteria;Proteobacteria;Alphaproteobacteria;SAR11 clade;Clade I;uncultured;uncultured bacterium	96.6	1441	-1
CF2_gDNA.PFemirge_812	137	0.006521	KX426401.1.1437	Bacteria;Proteobacteria;Alphaproteobacteria;SAR11 clade;Clade II;uncultured bacterium	96.6	1416	-1
CF6_gDNA.PFemirge_1058	137	0.009809	HQ674321.1.1438	Bacteria;Proteobacteria;Alphaproteobacteria;SAR11 clade;Clade II;uncultured bacterium	96.9	1431	-1
CF1_gDNA.PFemirge_17	137	0.0063	HQ672383.1.1501	Bacteria;Proteobacteria;Gammaproteobacteria;Arenicellales;Arenicellaceae;uncultured;uncultured bacterium	98.6	1492	-1
SF5_gDNA.PFemirge_917	136	0.004549	HQ672896.1.1513	Bacteria;Marinimicrobia (SAR406 clade);uncultured bacterium	98.9	1508	-1
CF8_gDNA.PFemirge_127	136	0.006262	KY081834.1.1427	Bacteria;Proteobacteria;Alphaproteobacteria;SAR11 clade;Clade I;uncultured;uncultured bacterium	97.1	1368	-1
CF6_gDNA.PFemirge_655	136	0.005556	KY081823.1.1514	Bacteria;Proteobacteria;Gammaproteobacteria;HOC36;uncultured bacterium	95.6	1495	-1
SF5_gDNA.PFemirge_916	135	0.007082	JQ220653.1.915	Archaea;Crenarchaeota;Nitrososphaeria;Nitrosopumilales;Nitrosopumilaceae;Candidatus Nitrosopumilus;uncultured marine archaeon	99	910	-1
CF2_gDNA.PFemirge_308	135	0.009094	KX427906.1.1471	Archaea;Crenarchaeota;Nitrososphaeria;Nitrosopumilales;Nitrosopumilaceae;uncultured archaeon	97	1455	-1
SF5_gDNA.PFemirge_873	135	0.006734	GQ351175.1.1503	Bacteria;Proteobacteria;Gammaproteobacteria;Pseudomonadales;Thioglobaceae;SUP05 cluster;uncultured bacterium	96.9	1498	-1
SF5_gDNA.PFemirge_441	134	0.005042	KY194474.1.1517	Bacteria;Proteobacteria;Gammaproteobacteria;HOC36;uncultured bacterium	95.5	1495	-1
CF9_gDNA.PFemirge_234	134	0.004125	KX426927.1.1381	Bacteria;SAR324 clade(Marine group B);uncultured bacterium	93	1381	-1
CF14_gDNA.PFemirge_828	133	0.00261	KY194623.1.1431	Bacteria;Proteobacteria;Alphaproteobacteria;SAR11 clade;Clade I;uncultured;uncultured bacterium	95.9	1426	-1
CF14_gDNA.PFemirge_1548	132	0.006485	GQ351216.1.1487	Bacteria;Bacteroidota;Bacteroidia;Flavobacteriales;NS9 marine group;uncultured bacterium	92.3	1481	-1
CF1_gDNA.PFemirge_62	132	0.009301	AQTZ01000015.13824.15302	Bacteria;Chloroflexi;Dehalococcoidia;SAR202 clade;SAR202 cluster bacterium SCGC AAA240-N13	99	1162	-1
CF6_gDNA.PFemirge_353	132	0.007731	AQTZ01000015.13824.15302	Bacteria;Chloroflexi;Dehalococcoidia;SAR202 clade;SAR202 cluster bacterium SCGC AAA240-N13	99.7	1184	-1
CF9_gDNA.PFemirge_77	132	0.004281	KY194057.1.1460	Bacteria;Marinimicrobia (SAR406 clade);uncultured bacterium	97.3	1455	-1
CF1_gDNA.PFemirge_399	132	0.009759	KU578648.1.1324	Bacteria;Proteobacteria;Alphaproteobacteria;SAR11 clade;Clade I;uncultured;uncultured bacterium	96.4	1317	-1
SF5_gDNA.PFemirge_595	132	0.004913	KY081862.1.1471	Bacteria;Proteobacteria;Alphaproteobacteria;SAR11 clade;Clade I;uncultured;uncultured bacterium	96.6	1470	-1
SF4_gDNA.PFemirge_22	132	0.008708	HQ672912.1.1480	Bacteria;SAR324 clade(Marine group B);uncultured bacterium	95.1	1455	-1
CF9_gDNA.PFemirge_451	131	0.003764	KY194485.1.1340	Bacteria;Proteobacteria;Alphaproteobacteria;SAR11 clade;Clade I;uncultured;uncultured bacterium	97.8	1337	-1
SF4_gDNA.PFemirge_130	131	0.007505	KY194474.1.1517	Bacteria;Proteobacteria;Gammaproteobacteria;HOC36;uncultured bacterium	95.4	1517	-1
CF8_gDNA.PFemirge_616	131	0.007312	JN166281.1.1530	Bacteria;Verrucomicrobiota;Verrucomicrobiae;Arctic97B-4 marine group;uncultured marine microorganism	99.6	899	-1
CF9_gDNA.PFemirge_51	130	0.005957	HQ673064.1.1522	Bacteria;Marinimicrobia (SAR406 clade);uncultured bacterium	97.8	1506	-1
SF5_gDNA.PFemirge_308	130	0.004812	HQ674155.1.1523	Bacteria;Marinimicrobia (SAR406 clade);uncultured bacterium	97.8	1505	-1
CF6_gDNA.PFspades_13	130	0.832096	JYMV01043872.92.1647	Bacteria;Verrucomicrobiota;Verrucomicrobiae;Arctic97B-4 marine group;hydrothermal vent metagenome	99	998	-1
CF6_gDNA.PFemirge_598	129	0.004869	AB193959.1.1439	Archaea;Crenarchaeota;Nitrososphaeria;Nitrosopumilales;Nitrosopumilaceae;uncultured archaeon	94.4	1437	-1
SF1_gDNA.PFemirge_410	129	0.005415	KX427672.1.1474	Archaea;Crenarchaeota;Nitrososphaeria;Nitrosopumilales;Nitrosopumilaceae;uncultured archaeon	96.4	1434	-1
SF1_gDNA.PFemirge_498	129	0.006412	GQ337204.1.1522	Bacteria;Marinimicrobia (SAR406 clade);uncultured Candidatus Marinimicrobia bacterium	95.8	1491	-1
SF1_gDNA.PFemirge_618	129	0.006089	KY194419.1.1438	Bacteria;Proteobacteria;Alphaproteobacteria;Rhodospirillales;Magnetospiraceae;uncultured;uncultured bacterium	99.2	1425	-1
SF1_gDNA.PFemirge_221	129	0.005555	KY194436.1.1436	Bacteria;Proteobacteria;Alphaproteobacteria;SAR11 clade;Clade II;uncultured bacterium	98.1	1435	-1
SF1_gDNA.PFemirge_306	129	0.00523	KX935833.1.1434	Bacteria;Proteobacteria;Alphaproteobacteria;SAR11 clade;Clade II;uncultured marine bacterium	95	1391	-1
CF6_gDNA.PFemirge_83	129	0.008273	KY194076.1.1281	Bacteria;Proteobacteria;Alphaproteobacteria;Sphingomonadales;Sphingomonadaceae;Altererythrobacter;uncultured bacterium	95.1	1265	-1
SF4_gDNA.PFemirge_100	129	0.00594	GQ351192.1.1517	Bacteria;Proteobacteria;Gammaproteobacteria;Arenicellales;Arenicellaceae;uncultured;uncultured bacterium	94	1517	-1
CF2_gDNA.PFemirge_167	129	0.004511	KP638890.1.1497	Bacteria;Proteobacteria;Gammaproteobacteria;Pseudomonadales;KI89A clade;uncultured bacterium	98	1489	-1
CF8_gDNA.PFemirge_1210	129	0.004623	HQ674025.1.1449	Bacteria;SAR324 clade(Marine group B);uncultured bacterium	97.3	1446	-1
CF8_gDNA.PFemirge_391	128	0.004447	KX426928.1.1429	Bacteria;Proteobacteria;Alphaproteobacteria;Rhodospirillales;AEGEAN-169 marine group;uncultured bacterium	94.9	1427	-1
CF14_gDNA.PFemirge_395	128	0.005503	HQ673741.1.1446	Bacteria;Proteobacteria;Alphaproteobacteria;SAR11 clade;Clade I;uncultured;uncultured bacterium	96.5	1444	-1
CF9_gDNA.PFemirge_705	128	0.003092	DQ513029.1.1499	Bacteria;Proteobacteria;Gammaproteobacteria;Pseudomonadales;KI89A clade;uncultured bacterium	99.3	1480	-1
CF6_gDNA.PFemirge_486	128	0.005771	KY194449.1.1516	Bacteria;Proteobacteria;Gammaproteobacteria;Pseudomonadales;Pseudohongiellaceae;Pseudohongiella;uncultured bacterium	97	1507	-1
SF5_gDNA.PFemirge_450	128	0.005115	KX427988.1.1490	Bacteria;SAR324 clade(Marine group B);uncultured bacterium	95.7	1482	-1
SF1_gDNA.PFemirge_298	127	0.005078	HQ672811.1.1511	Bacteria;Marinimicrobia (SAR406 clade);uncultured bacterium	92.5	1508	-1
CF2_gDNA.PFemirge_510	127	0.00464	HQ672985.1.1500	Bacteria;Proteobacteria;Gammaproteobacteria;Steroidobacterales;Woeseiaceae;Woeseia;uncultured bacterium	94.3	1491	-1
CF9_gDNA.PFemirge_136	126	0.002975	KY194145.1.1466	Bacteria;Bacteroidota;Bacteroidia;Cytophagales;Cyclobacteriaceae;Marinoscillum;uncultured bacterium	96.6	1373	-1
CF9_gDNA.PFemirge_511	125	0.0045	AQTZ01000015.13824.15302	Bacteria;Chloroflexi;Dehalococcoidia;SAR202 clade;SAR202 cluster bacterium SCGC AAA240-N13	97.7	1477	-1
CF14_gDNA.PFemirge_665	125	0.003166	HQ673658.1.1521	Bacteria;Marinimicrobia (SAR406 clade);uncultured bacterium	97.8	1521	-1
SF1_gDNA.PFemirge_223	125	0.005316	HQ673039.1.1523	Bacteria;Marinimicrobia (SAR406 clade);uncultured bacterium	97.7	1516	-1
CF14_gDNA.PFemirge_1123	125	0.003276	KX427608.1.1454	Bacteria;Proteobacteria;Alphaproteobacteria;SAR11 clade;Clade II;uncultured bacterium	96.5	1366	-1
CF1_gDNA.PFemirge_503	125	0.006923	LUQU01000007.51209.52742	Bacteria;Proteobacteria;Gammaproteobacteria;Pseudomonadales;SAR86 clade;SAR86 cluster bacterium REDSEA-S09_B4	93.9	1386	-1
CF14_gDNA.PFemirge_502	125	0.002754	KX426927.1.1381	Bacteria;SAR324 clade(Marine group B);uncultured bacterium	94.2	1355	-1
CF8_gDNA.PFemirge_575	124	0.00304	KJ881973.1.1438	Archaea;Crenarchaeota;Nitrososphaeria;Nitrosopumilales;Nitrosopumilaceae;Candidatus Nitrosopelagicus;uncultured archaeon	91.3	1420	-1
CF2_gDNA.PFemirge_433	124	0.004769	KY194145.1.1466	Bacteria;Bacteroidota;Bacteroidia;Cytophagales;Cyclobacteriaceae;Marinoscillum;uncultured bacterium	95.8	1414	-1
CF9_gDNA.PFemirge_948	124	0.003571	HQ672805.1.1482	Bacteria;Chloroflexi;Dehalococcoidia;SAR202 clade;uncultured bacterium	96.6	1480	-1
CF14_gDNA.PFemirge_842	124	0.00355	HQ673633.1.1513	Bacteria;Marinimicrobia (SAR406 clade);uncultured bacterium	93.3	1512	-1
CF15_gDNA.PFemirge_856	124	0.005116	HQ672746.1.1512	Bacteria;Marinimicrobia (SAR406 clade);uncultured bacterium	97.4	1501	-1
CF9_gDNA.PFemirge_743	124	0.001523	HQ673442.1.1509	Bacteria;Marinimicrobia (SAR406 clade);uncultured bacterium	95.7	1502	-1
SF1_gDNA.PFemirge_590	124	0.003093	EU686604.16726.18273	Bacteria;Verrucomicrobiota;Verrucomicrobiae;Arctic97B-4 marine group;uncultured bacterium AD243-C9	95.9	1444	-1
CF2_gDNA.PFemirge_340	122	0.005472	EU686605.12228.13769	Bacteria;Marinimicrobia (SAR406 clade);uncultured bacterium AD261-B2	97.1	1495	-1
CF2_gDNA.PFemirge_779	122	0.007017	KY194495.1.1465	Bacteria;SAR324 clade(Marine group B);uncultured bacterium	99.3	1459	-1
CF2_gDNA.PFemirge_182	122	0.002512	GU474883.24693.26200	Bacteria;SAR324 clade(Marine group B);uncultured delta proteobacterium HF0200_39N20	92.4	1448	-1
SF4_gDNA.PFemirge_3621	121	0.010012	EU686642.21788.23258	Archaea;Crenarchaeota;Nitrososphaeria;Nitrosopumilales;Nitrosopumilaceae;uncultured marine crenarchaeote SAT1000-49-D2	91.7	1440	-1
SF4_gDNA.PFemirge_337	121	0.007834	HQ652527.1.1419	Bacteria;Marinimicrobia (SAR406 clade);uncultured bacterium	98.3	1390	-1
CF14_gDNA.PFemirge_111	121	0.003395	LWDU01042499.49138.50666	Bacteria;Planctomycetota;Pla3 lineage;hydrothermal vent metagenome	99.1	1461	-1
SF1_gDNA.PFemirge_492	121	0.007931	KY194485.1.1340	Bacteria;Proteobacteria;Alphaproteobacteria;SAR11 clade;Clade I;uncultured;uncultured bacterium	98.7	1336	-1
CF8_gDNA.PFemirge_252	121	0.004677	EU686595.20741.22274	Bacteria;Proteobacteria;Gammaproteobacteria;Pseudomonadales;SAR86 clade;uncultured bacterium AD235-B9	97.5	1523	-1
CF1_gDNA.PFemirge_60	120	0.004404	KX427725.1.1353	Archaea;Crenarchaeota;Nitrososphaeria;Nitrosopumilales;Nitrosopumilaceae;uncultured archaeon	91.2	1277	-1
CF8_gDNA.PFemirge_434	120	0.006421	JQ678445.1.1523	Bacteria;NB1-j;uncultured bacterium	98.3	1446	-1
CF8_gDNA.PFemirge_549	120	0.002888	LWDU01042499.49138.50666	Bacteria;Planctomycetota;Pla3 lineage;hydrothermal vent metagenome	98.4	1523	-1
SF4_gDNA.PFemirge_1084	120	0.0116	KY194097.1.1453	Bacteria;Proteobacteria;Alphaproteobacteria;SAR11 clade;Clade II;uncultured bacterium	95	1433	-1
SF1_gDNA.PFemirge_504	119	0.004187	KX427657.1.1441	Archaea;Crenarchaeota;Nitrososphaeria;Nitrosopumilales;Nitrosopumilaceae;uncultured archaeon	91.8	1433	-1
SF5_gDNA.PFemirge_864	119	0.005647	DQ156348.18592.20063	Archaea;Thermoplasmatota;Thermoplasmata;Marine Group II;uncultured marine group II euryarchaeote HF70_59C08	97.6	1405	-1
CF1_gDNA.PFemirge_49	119	0.009837	KY194097.1.1453	Bacteria;Proteobacteria;Alphaproteobacteria;SAR11 clade;Clade II;uncultured bacterium	94.8	1225	-1
CF1_gDNA.PFemirge_483	119	0.005723	GU474891.23044.24522	Bacteria;Proteobacteria;Gammaproteobacteria;Pseudomonadales;SAR86 clade;uncultured gamma proteobacterium HF4000_19M20	96.8	1453	-1
SF1_gDNA.PFemirge_370	118	0.004256	AB193901.1.1435	Bacteria;Proteobacteria;Alphaproteobacteria;Rickettsiales;S25-593;uncultured bacterium	95.5	1371	-1
CF2_gDNA.PFemirge_518	118	0.0056	KY194623.1.1431	Bacteria;Proteobacteria;Alphaproteobacteria;SAR11 clade;Clade I;uncultured;uncultured bacterium	95.9	1431	-1
SF1_gDNA.PFemirge_997	118	0.004173	KX427893.1.1445	Bacteria;Proteobacteria;Alphaproteobacteria;SAR11 clade;Clade I;uncultured;uncultured bacterium	96	1430	-1
SF1_gDNA.PFemirge_1021	118	0.005003	KP638890.1.1497	Bacteria;Proteobacteria;Gammaproteobacteria;Pseudomonadales;KI89A clade;uncultured bacterium	95.7	1406	-1
CF8_gDNA.PFemirge_25	117	0.003103	AXVX01000020.1198.2740	Bacteria;Gemmatimonadota;BD2-11 terrestrial group;Gemmatimonadetes bacterium SCGC AAA240-J22	98.8	1527	-1
CF9_gDNA.PFemirge_212	117	0.005666	HQ674272.1.1557	Bacteria;Proteobacteria;Gammaproteobacteria;Pseudomonadales;Thioglobaceae;SUP05 cluster;uncultured bacterium	92.6	1555	-1
SF1_gDNA.PFemirge_219	116	0.004033	HQ673220.1.1523	Bacteria;Marinimicrobia (SAR406 clade);uncultured bacterium	99	1518	-1
CF14_gDNA.PFemirge_425	115	0.007433	JQ220634.1.915	Archaea;Thermoplasmatota;Thermoplasmata;Marine Group III;uncultured marine archaeon	99.8	807	-1
CF8_gDNA.PFemirge_606	115	0.002721	HQ163177.1.1363	Bacteria;Planctomycetota;Planctomycetes;Pirellulales;Pirellulaceae;Rhodopirellula;uncultured planctomycete	98.9	1322	-1
CF14_gDNA.PFemirge_1097	115	0.004079	HQ672671.1.1502	Bacteria;Proteobacteria;Gammaproteobacteria;Arenicellales;Arenicellaceae;uncultured;uncultured bacterium	95.2	1501	-1
SF4_gDNA.PFemirge_135	115	0.006585	KY194449.1.1516	Bacteria;Proteobacteria;Gammaproteobacteria;Pseudomonadales;Pseudohongiellaceae;Pseudohongiella;uncultured bacterium	96.2	1468	-1
CF9_gDNA.PFemirge_601	115	0.004567	HQ673140.1.1515	Bacteria;Proteobacteria;Gammaproteobacteria;Pseudomonadales;SAR86 clade;uncultured bacterium	95.9	1512	-1
CF1_gDNA.PFemirge_150	114	0.005167	DQ396038.1.1519	Bacteria;Bacteroidota;Bacteroidia;Cytophagales;Cyclobacteriaceae;Marinoscillum;uncultured organism	97.4	1411	-1
CF9_gDNA.PFemirge_535	114	0.005282	HQ672250.1.1447	Bacteria;Proteobacteria;Alphaproteobacteria;SAR11 clade;uncultured;uncultured bacterium	96.7	1415	-1
SF5_gDNA.PFemirge_118	114	0.006309	KY194449.1.1516	Bacteria;Proteobacteria;Gammaproteobacteria;Pseudomonadales;Pseudohongiellaceae;Pseudohongiella;uncultured bacterium	96.8	1466	-1
CF14_gDNA.PFemirge_1594	114	0.003755	GQ337220.1.1506	Bacteria;Proteobacteria;Gammaproteobacteria;UBA10353 marine group;uncultured gamma proteobacterium	94	1422	-1
CF9_gDNA.PFemirge_1256	114	0.003523	KX428001.1.1470	Bacteria;Verrucomicrobiota;Verrucomicrobiae;Arctic97B-4 marine group;uncultured bacterium	99.3	1462	-1
SF4_gDNA.PFemirge_101	113	0.006514	KY194408.1.1508	Bacteria;Marinimicrobia (SAR406 clade);uncultured bacterium	94.8	1491	-1
CF14_gDNA.PFemirge_635	113	0.005611	JQ678445.1.1523	Bacteria;NB1-j;uncultured bacterium	98.7	1492	-1
CF14_gDNA.PFemirge_237	113	0.003767	HQ673140.1.1515	Bacteria;Proteobacteria;Gammaproteobacteria;Pseudomonadales;SAR86 clade;uncultured bacterium	95.5	1508	-1
CF8_gDNA.PFemirge_426	113	0.003676	AM851093.1.1494	Bacteria;Proteobacteria;Gammaproteobacteria;Pseudomonadales;Thioglobaceae;SUP05 cluster;Mytilidae sp. morphotype BC 288 gill symbiont	94.7	1415	-1
CF9_gDNA.PFspades_21	112	0.816575	AXVX01000020.1198.2740	Bacteria;Gemmatimonadota;BD2-11 terrestrial group;Gemmatimonadetes bacterium SCGC AAA240-J22	90.7	998	-1
CF2_gDNA.PFemirge_29	112	0.006045	AB974097.1.1415	Bacteria;Nitrospinota;Nitrospinia;Nitrospinales;Nitrospinaceae;LS-NOB;uncultured bacterium	98	1353	-1
CF14_gDNA.PFemirge_164	112	0.005006	KX426928.1.1429	Bacteria;Proteobacteria;Alphaproteobacteria;Rhodospirillales;AEGEAN-169 marine group;uncultured bacterium	93.7	1421	-1
CF14_gDNA.PFemirge_39	112	0.004044	KY194636.1.1463	Bacteria;Proteobacteria;Alphaproteobacteria;SAR11 clade;Clade II;uncultured bacterium	91.8	1468	-1
CF9_gDNA.PFemirge_46	112	0.004448	KY081822.1.1509	Bacteria;Proteobacteria;Gammaproteobacteria;Arenicellales;Arenicellaceae;uncultured;uncultured bacterium	94.9	1489	-1
SF4_gDNA.PFemirge_309	112	0.00892	JQ678377.1.1516	Bacteria;Proteobacteria;Gammaproteobacteria;Methylococcales;Methylomonadaceae;Milano-WF1B-03;uncultured bacterium	93.3	1441	-1
CF9_gDNA.PFemirge_223	111	0.003232	KF954272.1.1439	Archaea;Crenarchaeota;Nitrososphaeria;Nitrosopumilales;Nitrosopumilaceae;Candidatus Nitrosopumilus;uncultured thaumarchaeote	96.2	1332	-1
CF14_gDNA.PFemirge_797	111	0.005294	JQ220648.1.914	Archaea;Crenarchaeota;Nitrososphaeria;Nitrosopumilales;Nitrosopumilaceae;uncultured marine archaeon	96.1	908	-1
CF2_gDNA.PFemirge_563	111	0.005386	AACY020071651.1282.2723	Archaea;Thermoplasmatota;Thermoplasmata;Marine Group II;marine metagenome	98.5	1434	-1
CF9_gDNA.PFspades_19	111	0.849505	CERL01010433.10638.12138	Bacteria;Bacteroidota;Bacteroidia;Cytophagales;Cyclobacteriaceae;Marinoscillum;marine metagenome	96.3	1102	-1
CF9_gDNA.PFemirge_737	111	0.003306	KY194404.1.1522	Bacteria;Marinimicrobia (SAR406 clade);uncultured bacterium	96.8	1513	-1
SF5_gDNA.PFemirge_645	110	0.007793	JQ678445.1.1523	Bacteria;NB1-j;uncultured bacterium	97.9	1452	-1
CF2_gDNA.PFemirge_243	110	0.003621	JX441548.1.1451	Bacteria;Proteobacteria;Alphaproteobacteria;Rhodospirillales;AEGEAN-169 marine group;uncultured bacterium	96.9	1404	-1
CF14_gDNA.PFemirge_359	110	0.005009	KY194076.1.1281	Bacteria;Proteobacteria;Alphaproteobacteria;Sphingomonadales;Sphingomonadaceae;Altererythrobacter;uncultured bacterium	93.9	1246	-1
CF6_gDNA.PFemirge_542	110	0.005994	KY194444.1.1478	Bacteria;Proteobacteria;Gammaproteobacteria;HOC36;uncultured bacterium	95.1	1448	-1
CF9_gDNA.PFemirge_155	110	0.003944	KJ763480.1.1793	Eukaryota;Amorphea;Obazoa;Opisthokonta;Holozoa;Choanozoa;Metazoa;Animalia;BCP clade;Cnidaria;Hydrozoa;Hydroidolina;Siphonophorae;uncultured eukaryote	97.2	1479	-1
CF14_gDNA.PFemirge_53	109	0.002723	HQ672664.1.1517	Bacteria;Planctomycetota;Planctomycetes;Pirellulales;Pirellulaceae;uncultured;uncultured bacterium	98.1	1453	-1
SF1_gDNA.PFemirge_508	108	0.003119	AB193958.1.1441	Archaea;Crenarchaeota;Nitrososphaeria;Nitrosopumilales;Nitrosopumilaceae;uncultured archaeon	98.5	1435	-1
CF14_gDNA.PFemirge_305	108	0.002346	HQ674222.1.1525	Bacteria;Gemmatimonadota;BD2-11 terrestrial group;uncultured bacterium	97	1520	-1
CF9_gDNA.PFemirge_263	108	0.003437	LWDU01033394.28748.30240	Bacteria;Planctomycetota;Planctomycetes;Pirellulales;Pirellulaceae;Rhodopirellula;hydrothermal vent metagenome	98.7	1451	-1
CF1_gDNA.PFemirge_116	108	0.006238	KY194385.1.1445	Bacteria;Proteobacteria;Alphaproteobacteria;Rhodospirillales;AEGEAN-169 marine group;uncultured bacterium	95.5	1309	-1
SF1_gDNA.PFemirge_166	108	0.005764	KY081864.1.1441	Bacteria;Proteobacteria;Alphaproteobacteria;Rhodospirillales;AEGEAN-169 marine group;uncultured bacterium	93.3	1441	-1
CF9_gDNA.PFemirge_609	107	0.002361	KX427595.1.1468	Bacteria;Proteobacteria;Alphaproteobacteria;SAR11 clade;Clade II;uncultured bacterium	96.2	1436	-1
CF9_gDNA.PFemirge_38	106	0.003813	KY194408.1.1508	Bacteria;Marinimicrobia (SAR406 clade);uncultured bacterium	92.5	1503	-1
CF9_gDNA.PFemirge_120	106	0.003004	LWDU01042499.49138.50666	Bacteria;Planctomycetota;Pla3 lineage;hydrothermal vent metagenome	98.3	1518	-1
CF1_gDNA.PFemirge_64	106	0.006807	KY194385.1.1445	Bacteria;Proteobacteria;Alphaproteobacteria;Rhodospirillales;AEGEAN-169 marine group;uncultured bacterium	96.8	1423	-1
CF8_gDNA.PFemirge_604	106	0.004401	KY194363.1.1436	Bacteria;Proteobacteria;Alphaproteobacteria;SAR11 clade;Clade II;uncultured bacterium	97.3	1347	-1
SF1_gDNA.PFemirge_277	106	0.004134	KY194455.1.1436	Bacteria;Proteobacteria;Alphaproteobacteria;SAR11 clade;Clade II;uncultured bacterium	98	1421	-1
SF5_gDNA.PFemirge_334	106	0.007174	KY194076.1.1281	Bacteria;Proteobacteria;Alphaproteobacteria;Sphingomonadales;Sphingomonadaceae;Altererythrobacter;uncultured bacterium	95.4	1249	-1
CF6_gDNA.PFemirge_319	106	0.005239	AB974096.1.1415	Bacteria;SAR324 clade(Marine group B);uncultured bacterium	98	1162	-1
SF1_gDNA.PFemirge_614	105	0.004611	KY241530.1.1503	Bacteria;Marinimicrobia (SAR406 clade);uncultured bacterium	93.3	1501	-1
CF8_gDNA.PFemirge_115	105	0.003403	KX426915.1.1452	Bacteria;Proteobacteria;Alphaproteobacteria;SAR11 clade;Clade I;uncultured;uncultured bacterium	95.9	1432	-1
SF5_gDNA.PFemirge_371	105	0.005493	HQ673329.1.1498	Bacteria;Proteobacteria;Gammaproteobacteria;Methylococcales;Methylomonadaceae;Milano-WF1B-03;uncultured bacterium	93.8	1403	-1
CF15_gDNA.PFemirge_132	105	0.005077	HQ674226.1.1497	Bacteria;Proteobacteria;Gammaproteobacteria;Pseudomonadales;KI89A clade;uncultured bacterium	93.7	1500	-1
SF1_gDNA.PFemirge_33	105	0.00528	JX441585.1.1504	Bacteria;Proteobacteria;Gammaproteobacteria;UBA10353 marine group;uncultured bacterium	93.8	1494	-1
CF14_gDNA.PFemirge_4512	104	0.007996	KX427672.1.1474	Archaea;Crenarchaeota;Nitrososphaeria;Nitrosopumilales;Nitrosopumilaceae;uncultured archaeon	95.5	1442	-1
CF14_gDNA.PFemirge_156	104	0.003803	HQ673808.1.1478	Bacteria;Actinobacteriota;Acidimicrobiia;Microtrichales;Microtrichaceae;Sva0996 marine group;uncultured bacterium	93.5	1184	-1
CF8_gDNA.PFemirge_91	104	0.002978	DQ513029.1.1499	Bacteria;Proteobacteria;Gammaproteobacteria;Pseudomonadales;KI89A clade;uncultured bacterium	99.1	1479	-1
CF1_gDNA.PFemirge_37	103	0.00736	KX427906.1.1471	Archaea;Crenarchaeota;Nitrososphaeria;Nitrosopumilales;Nitrosopumilaceae;uncultured archaeon	93	1211	-1
CF9_gDNA.PFemirge_632	103	0.00701	KX427657.1.1441	Archaea;Crenarchaeota;Nitrososphaeria;Nitrosopumilales;Nitrosopumilaceae;uncultured archaeon	97.7	1316	-1
CF9_gDNA.PFemirge_111	102	0.003658	JQ221038.1.914	Archaea;Crenarchaeota;Nitrososphaeria;Marine Benthic Group A;uncultured marine archaeon	98.5	911	-1
CF8_gDNA.PFemirge_675	102	0.004502	JQ221919.1.916	Archaea;Crenarchaeota;Nitrososphaeria;Nitrosopumilales;Nitrosopumilaceae;Candidatus Nitrosopumilus;uncultured marine archaeon	97.2	914	-1
CF8_gDNA.PFemirge_771	102	0.004641	HQ674189.1.1476	Bacteria;Actinobacteriota;Acidimicrobiia;Microtrichales;Microtrichaceae;Sva0996 marine group;uncultured bacterium	95.3	1458	-1
CF15_gDNA.PFemirge_256	102	0.005396	KY194408.1.1508	Bacteria;Marinimicrobia (SAR406 clade);uncultured bacterium	96.3	1476	-1
SF1_gDNA.PFemirge_142	102	0.004492	HQ673364.1.1501	Bacteria;Proteobacteria;Gammaproteobacteria;Arenicellales;Arenicellaceae;uncultured;uncultured bacterium	91.6	1489	-1
SF1_gDNA.PFemirge_163	102	0.0052	KX426927.1.1381	Bacteria;SAR324 clade(Marine group B);uncultured bacterium	94.7	1382	-1
CF2_gDNA.PFemirge_149	101	0.006796	JQ221960.1.909	Archaea;Crenarchaeota;Nitrososphaeria;Nitrosopumilales;Nitrosopumilaceae;uncultured marine archaeon	98.4	891	-1
CF2_gDNA.PFemirge_960	101	0.006219	HQ674512.1.1523	Bacteria;Marinimicrobia (SAR406 clade);uncultured bacterium	98	1510	-1
CF8_gDNA.PFemirge_1033	101	0.005847	KY194404.1.1522	Bacteria;Marinimicrobia (SAR406 clade);uncultured bacterium	97.9	1512	-1
SF5_gDNA.PFemirge_253	101	0.002932	KY194404.1.1522	Bacteria;Marinimicrobia (SAR406 clade);uncultured bacterium	96.8	1512	-1
CF2_gDNA.PFemirge_654	101	0.003308	KX426928.1.1429	Bacteria;Proteobacteria;Alphaproteobacteria;Rhodospirillales;AEGEAN-169 marine group;uncultured bacterium	94.3	1428	-1
SF1_gDNA.PFemirge_14	101	0.005081	EF575159.1.1439	Bacteria;Proteobacteria;Alphaproteobacteria;SAR11 clade;Clade I;Clade Ib;uncultured bacterium	95	1362	-1
CF1_gDNA.PFemirge_154	101	0.006653	KY194485.1.1340	Bacteria;Proteobacteria;Alphaproteobacteria;SAR11 clade;Clade I;uncultured;uncultured bacterium	95.7	1331	-1
CF2_gDNA.PFemirge_405	101	0.00627	KY194364.1.1446	Bacteria;Proteobacteria;Alphaproteobacteria;SAR11 clade;uncultured;uncultured bacterium	95.3	1243	-1
CF15_gDNA.PFemirge_286	101	0.003867	AF018162.1.1798	Eukaryota;SAR;Rhizaria;Retaria;Polycystinea;Collodaria;Collophidium;Collophidium serpentinum	99.9	1691	-1
SF1_gDNA.PFemirge_159	100	0.005834	KX427657.1.1441	Archaea;Crenarchaeota;Nitrososphaeria;Nitrosopumilales;Nitrosopumilaceae;uncultured archaeon	98.3	1321	-1
CF9_gDNA.PFemirge_650	100	0.006317	JQ678445.1.1523	Bacteria;NB1-j;uncultured bacterium	98	1487	-1
CF14_gDNA.PFemirge_376	100	0.005577	HQ674256.1.1502	Bacteria;Proteobacteria;Gammaproteobacteria;Arenicellales;Arenicellaceae;uncultured;uncultured bacterium	93.9	1476	-1
CF1_gDNA.PFemirge_195	100	0.004963	HQ674271.1.1518	Bacteria;Proteobacteria;Gammaproteobacteria;UBA10353 marine group;uncultured bacterium	94.8	1493	-1
CF2_gDNA.PFspades_9	100	0.613346	JN166281.1.1530	Bacteria;Verrucomicrobiota;Verrucomicrobiae;Arctic97B-4 marine group;uncultured marine microorganism	99.5	1102	-1
CF2_gDNA.PFemirge_423	99	0.004447	KY081873.1.1345	Archaea;Crenarchaeota;Nitrososphaeria;Nitrosopumilales;Nitrosopumilaceae;Candidatus Nitrosopumilus;uncultured archaeon	98.2	1329	-1
SF4_gDNA.PFemirge_65	99	0.005925	FJ615474.1.915	Archaea;Crenarchaeota;Nitrososphaeria;Nitrosopumilales;Nitrosopumilaceae;uncultured marine crenarchaeote	91.9	778	-1
CF14_gDNA.PFemirge_761	99	0.002808	AXVX01000020.1198.2740	Bacteria;Gemmatimonadota;BD2-11 terrestrial group;Gemmatimonadetes bacterium SCGC AAA240-J22	97.5	1536	-1
SF4_gDNA.PFemirge_87	99	0.00515	HQ674256.1.1502	Bacteria;Proteobacteria;Gammaproteobacteria;Arenicellales;Arenicellaceae;uncultured;uncultured bacterium	95.5	1498	-1
CF14_gDNA.PFemirge_310	99	0.008181	KY194383.1.1453	Bacteria;Proteobacteria;Gammaproteobacteria;Pseudomonadales;uncultured bacterium	95.6	1419	-1
SF5_gDNA.PFemirge_327	98	0.007553	AB193968.1.1440	Archaea;Crenarchaeota;Nitrososphaeria;Nitrosopumilales;Nitrosopumilaceae;uncultured archaeon	98.6	1437	-1
CF2_gDNA.PFemirge_283	98	0.002983	KF954238.1.1443	Archaea;Crenarchaeota;Nitrososphaeria;Nitrosopumilales;Nitrosopumilaceae;uncultured thaumarchaeote	97.6	1434	-1
CF8_gDNA.PFemirge_981	98	0.004193	GQ351232.1.1504	Bacteria;Proteobacteria;Gammaproteobacteria;HOC36;uncultured bacterium	98.1	1489	-1
CF1_gDNA.PFemirge_96	98	0.005383	JN166361.1.1514	Bacteria;Proteobacteria;Gammaproteobacteria;Pseudomonadales;Pseudohongiellaceae;Pseudohongiella;uncultured marine microorganism	98.9	1485	-1
SF1_gDNA.PFemirge_73	97	0.003922	KX427850.1.1437	Bacteria;Proteobacteria;Alphaproteobacteria;SAR11 clade;Clade I;uncultured;uncultured bacterium	96.3	1232	-1
SF1_gDNA.PFemirge_407	97	0.005951	JN166281.1.1530	Bacteria;Verrucomicrobiota;Verrucomicrobiae;Arctic97B-4 marine group;uncultured marine microorganism	99.4	904	-1
SF4_gDNA.PFemirge_491	96	0.008947	KY081854.1.1316	Bacteria;Chloroflexi;Dehalococcoidia;SAR202 clade;uncultured bacterium	98.9	1145	-1
SF4_gDNA.PFemirge_196	96	0.006392	KY194404.1.1522	Bacteria;Marinimicrobia (SAR406 clade);uncultured bacterium	96.2	1512	-1
CF6_gDNA.PFemirge_201	96	0.004432	JQ678478.1.1495	Bacteria;Planctomycetota;Planctomycetes;Pirellulales;Pirellulaceae;Rhodopirellula;uncultured bacterium	99.6	1427	-1
CF6_gDNA.PFemirge_217	95	0.003844	KF954247.1.1442	Archaea;Crenarchaeota;Nitrososphaeria;Marine Benthic Group A;uncultured thaumarchaeote	93.3	1426	-1
CF8_gDNA.PFemirge_335	95	0.009355	AB193960.1.1440	Archaea;Crenarchaeota;Nitrososphaeria;Nitrosopumilales;Nitrosopumilaceae;uncultured archaeon	98.7	1437	-1
CF6_gDNA.PFemirge_306	95	0.013112	GU234582.1.1332	Archaea;Crenarchaeota;Nitrososphaeria;Nitrosopumilales;Nitrosopumilaceae;uncultured marine archaeon	97.2	1304	-1
SF1_gDNA.PFemirge_482	95	0.004002	KX427612.1.1472	Archaea;Thermoplasmatota;Thermoplasmata;Marine Group II;uncultured archaeon	98.4	1433	-1
SF5_gDNA.PFemirge_207	95	0.003302	LWDU01042499.49138.50666	Bacteria;Planctomycetota;Pla3 lineage;hydrothermal vent metagenome	99.1	1486	-1
CF15_gDNA.PFemirge_3491	95	0.010305	KY241497.1.1434	Bacteria;Proteobacteria;Alphaproteobacteria;SAR11 clade;Clade I;uncultured;uncultured bacterium	95.7	1434	-1
CF2_gDNA.PFemirge_18	95	0.004553	HQ672734.1.1436	Bacteria;Proteobacteria;Alphaproteobacteria;SAR11 clade;Clade I;uncultured;uncultured bacterium	95.3	1431	-1
CF8_gDNA.PFemirge_710	95	0.002323	JX879043.1.1437	Bacteria;Proteobacteria;Alphaproteobacteria;SAR11 clade;Clade I;uncultured;uncultured bacterium	96.6	1422	-1
CF8_gDNA.PFemirge_574	95	0.002031	HQ673105.1.1482	Bacteria;Proteobacteria;Gammaproteobacteria;Methylococcales;Methylomonadaceae;Milano-WF1B-03;uncultured bacterium	96.7	1480	-1
CF15_gDNA.PFemirge_441	95	0.005064	KY194449.1.1516	Bacteria;Proteobacteria;Gammaproteobacteria;Pseudomonadales;Pseudohongiellaceae;Pseudohongiella;uncultured bacterium	99	1505	-1
CF14_gDNA.PFemirge_1112	94	0.003342	HQ672805.1.1482	Bacteria;Chloroflexi;Dehalococcoidia;SAR202 clade;uncultured bacterium	94.2	1468	-1
CF8_gDNA.PFemirge_416	94	0.002671	JQ678431.1.1528	Bacteria;Marinimicrobia (SAR406 clade);uncultured bacterium	98.6	1509	-1
CF1_gDNA.PFemirge_517	94	0.00667	HQ672719.1.1436	Bacteria;Proteobacteria;Alphaproteobacteria;SAR11 clade;Clade II;uncultured bacterium	95.4	1424	-1
SF5_gDNA.PFemirge_103	94	0.009346	KY194403.1.1480	Bacteria;Proteobacteria;Gammaproteobacteria;Pseudomonadales;Thioglobaceae;SUP05 cluster;uncultured bacterium	98.5	1470	-1
CF8_gDNA.PFemirge_1246	93	0.002396	KY194558.1.1466	Archaea;Thermoplasmatota;Thermoplasmata;Marine Group II;uncultured archaeon	97.9	1436	-1
CF8_gDNA.PFemirge_126	93	0.001621	HQ673682.1.1487	Bacteria;Bacteroidota;Bacteroidia;Flavobacteriales;NS9 marine group;uncultured bacterium	97.6	1479	-1
CF14_gDNA.PFemirge_315	93	0.002847	KY194387.1.1494	Bacteria;Marinimicrobia (SAR406 clade);uncultured bacterium	98.9	1454	-1
CF14_gDNA.PFemirge_1078	93	0.008241	KY194385.1.1445	Bacteria;Proteobacteria;Alphaproteobacteria;Rhodospirillales;AEGEAN-169 marine group;uncultured bacterium	96.9	1369	-1
CF6_gDNA.PFemirge_352	93	0.005819	KX426928.1.1429	Bacteria;Proteobacteria;Alphaproteobacteria;Rhodospirillales;AEGEAN-169 marine group;uncultured bacterium	94.1	1425	-1
CF14_gDNA.PFemirge_51	93	0.003039	KY194474.1.1517	Bacteria;Proteobacteria;Gammaproteobacteria;HOC36;uncultured bacterium	95.6	1509	-1
CF2_gDNA.PFemirge_752	92	0.007281	KY081864.1.1441	Bacteria;Proteobacteria;Alphaproteobacteria;Rhodospirillales;AEGEAN-169 marine group;uncultured bacterium	95	1433	-1
CF8_gDNA.PFemirge_186	92	0.002548	JX530772.1.1459	Bacteria;Proteobacteria;Gammaproteobacteria;Pseudomonadales;SAR86 clade;uncultured SAR86 cluster bacterium	98.7	1426	-1
CF8_gDNA.PFemirge_22	92	0.004565	GU567991.23165.24642	Bacteria;Verrucomicrobiota;Verrucomicrobiae;Arctic97B-4 marine group;uncultured verrucomicrobium HF0500_16O23	97.8	1472	-1
SF5_gDNA.PFemirge_532	91	0.003909	HQ674232.1.1463	Bacteria;Chloroflexi;Dehalococcoidia;SAR202 clade;uncultured bacterium	98.6	1420	-1
CF14_gDNA.PFemirge_441	91	0.004749	KY194057.1.1460	Bacteria;Marinimicrobia (SAR406 clade);uncultured bacterium	97	1451	-1
CF6_gDNA.PFemirge_123	91	0.003974	KY194529.1.1502	Bacteria;Marinimicrobia (SAR406 clade);uncultured bacterium	94.2	1489	-1
SF1_gDNA.PFemirge_500	91	0.003029	KY194387.1.1494	Bacteria;Marinimicrobia (SAR406 clade);uncultured bacterium	99.1	1494	-1
SF4_gDNA.PFemirge_3622	91	0.009321	KY194355.1.1435	Bacteria;Proteobacteria;Alphaproteobacteria;SAR11 clade;Clade I;uncultured;uncultured bacterium	95.4	1435	-1
CF8_gDNA.PFemirge_161	91	0.00138	KY194403.1.1480	Bacteria;Proteobacteria;Gammaproteobacteria;Pseudomonadales;Thioglobaceae;SUP05 cluster;uncultured bacterium	92.7	1443	-1
CF14_gDNA.PFemirge_608	91	0.002928	HQ672334.1.1461	Bacteria;SAR324 clade(Marine group B);uncultured bacterium	95.2	1407	-1
CF2_gDNA.PFemirge_239	90	0.003383	KX427612.1.1472	Archaea;Thermoplasmatota;Thermoplasmata;Marine Group II;uncultured archaeon	97.2	1434	-1
CF2_gDNA.PFemirge_54	90	0.006227	KY194477.1.1464	Bacteria;Proteobacteria;Gammaproteobacteria;Pseudomonadales;SAR86 clade;uncultured bacterium	96.1	1371	-1
CF15_gDNA.PFemirge_121	89	0.0046	LWDU01042499.49138.50666	Bacteria;Planctomycetota;Pla3 lineage;hydrothermal vent metagenome	99.3	1447	-1
CF6_gDNA.PFemirge_922	89	0.009073	HQ674097.1.1531	Bacteria;Verrucomicrobiota;Verrucomicrobiae;Arctic97B-4 marine group;uncultured bacterium	98.9	969	-1
CF9_gDNA.PFemirge_783	88	0.003055	HQ673682.1.1487	Bacteria;Bacteroidota;Bacteroidia;Flavobacteriales;NS9 marine group;uncultured bacterium	96.4	1480	-1
SF5_gDNA.PFemirge_73	88	0.003477	HQ673064.1.1522	Bacteria;Marinimicrobia (SAR406 clade);uncultured bacterium	97	1503	-1
SF5_gDNA.PFemirge_348	88	0.004253	HQ674226.1.1497	Bacteria;Proteobacteria;Gammaproteobacteria;Pseudomonadales;KI89A clade;uncultured bacterium	99.4	1399	-1
CF2_gDNA.PFemirge_352	88	0.005498	EU686604.16726.18273	Bacteria;Verrucomicrobiota;Verrucomicrobiae;Arctic97B-4 marine group;uncultured bacterium AD243-C9	99.6	899	-1
SF4_gDNA.PFemirge_611	87	0.007225	JQ678445.1.1523	Bacteria;NB1-j;uncultured bacterium	98.4	1510	-1
CF8_gDNA.PFemirge_94	87	0.004445	KY194076.1.1281	Bacteria;Proteobacteria;Alphaproteobacteria;Sphingomonadales;Sphingomonadaceae;Altererythrobacter;uncultured bacterium	94	1255	-1
SF1_gDNA.PFspades_18	86	0.672508	CERL01010433.10638.12138	Bacteria;Bacteroidota;Bacteroidia;Cytophagales;Cyclobacteriaceae;Marinoscillum;marine metagenome	99.8	997	-1
SF5_gDNA.PFemirge_429	86	0.002956	KY194145.1.1466	Bacteria;Bacteroidota;Bacteroidia;Cytophagales;Cyclobacteriaceae;Marinoscillum;uncultured bacterium	98.1	1460	-1
CF14_gDNA.PFemirge_126	86	0.002872	JQ678431.1.1528	Bacteria;Marinimicrobia (SAR406 clade);uncultured bacterium	98.8	1511	-1
CF9_gDNA.PFemirge_252	86	0.002678	HQ673876.1.1437	Bacteria;Proteobacteria;Alphaproteobacteria;SAR11 clade;Clade II;uncultured bacterium	93.7	1437	-1
CF8_gDNA.PFemirge_1099	86	0.003225	HQ673142.1.1517	Bacteria;Proteobacteria;Gammaproteobacteria;Methylococcales;Methylomonadaceae;Milano-WF1B-03;uncultured bacterium	92.8	1521	-1
CF1_gDNA.PFemirge_699	85	0.00472	KT318661.1.1373	Bacteria;Actinobacteriota;Acidimicrobiia;Microtrichales;Microtrichaceae;Sva0996 marine group;uncultured bacterium	95.7	1129	-1
CF14_gDNA.PFemirge_706	85	0.002684	HQ674241.1.1528	Bacteria;Marinimicrobia (SAR406 clade);uncultured bacterium	99.5	1332	-1
CF9_gDNA.PFemirge_221	85	0.001483	KY194474.1.1517	Bacteria;Proteobacteria;Gammaproteobacteria;HOC36;uncultured bacterium	94.5	1510	-1
SF5_gDNA.PFemirge_126	84	0.004068	KY081852.1.1521	Bacteria;Marinimicrobia (SAR406 clade);uncultured bacterium	97.8	1517	-1
SF5_gDNA.PFemirge_315	84	0.003211	KY241561.1.1522	Bacteria;Marinimicrobia (SAR406 clade);uncultured bacterium	97.1	1519	-1
SF5_gDNA.PFemirge_336	84	0.003397	JQ678431.1.1528	Bacteria;Marinimicrobia (SAR406 clade);uncultured bacterium	98.7	1510	-1
SF4_gDNA.PFemirge_16	83	0.005972	KY194144.1.1500	Bacteria;Marinimicrobia (SAR406 clade);uncultured bacterium	91.6	1462	-1
CF14_gDNA.PFemirge_9	83	0.002924	GQ351220.1.1437	Bacteria;Proteobacteria;Alphaproteobacteria;SAR11 clade;Clade I;uncultured;uncultured bacterium	94.3	1427	-1
SF1_gDNA.PFemirge_51	83	0.003281	KY194616.1.1475	Bacteria;SAR324 clade(Marine group B);uncultured bacterium	97.4	1470	-1
CF9_gDNA.PFemirge_180	82	0.002722	KY081852.1.1521	Bacteria;Marinimicrobia (SAR406 clade);uncultured bacterium	92.2	1518	-1
CF9_gDNA.PFemirge_786	82	0.002939	AZHQ01000013.3641.5097	Bacteria;Proteobacteria;Alphaproteobacteria;SAR11 clade;Clade I;uncultured;alpha proteobacterium SCGC AAA288-E13	96.8	1451	-1
CF14_gDNA.PFemirge_37	82	0.002324	HQ674226.1.1497	Bacteria;Proteobacteria;Gammaproteobacteria;Pseudomonadales;KI89A clade;uncultured bacterium	99.6	1348	-1
CF2_gDNA.PFemirge_702	81	0.002474	KX427766.1.1407	Archaea;Crenarchaeota;Nitrososphaeria;Nitrosopumilales;Nitrosopumilaceae;Candidatus Nitrosopelagicus;uncultured archaeon	91.9	1401	-1
CF9_gDNA.PFemirge_567	81	0.003549	KX427701.1.1423	Bacteria;Chloroflexi;Dehalococcoidia;SAR202 clade;uncultured bacterium	98.4	1279	-1
SF1_gDNA.PFemirge_550	81	0.003054	KY081852.1.1521	Bacteria;Marinimicrobia (SAR406 clade);uncultured bacterium	93.5	1497	-1
CF6_gDNA.PFemirge_151	81	0.00596	KY241531.1.1460	Bacteria;Proteobacteria;Alphaproteobacteria;Rhodospirillales;AEGEAN-169 marine group;uncultured bacterium	93.3	1191	-1
CF14_gDNA.PFemirge_550	81	0.003041	KX427744.1.1438	Bacteria;Proteobacteria;Alphaproteobacteria;SAR11 clade;Clade I;uncultured;uncultured bacterium	96.8	1428	-1
CF1_gDNA.PFemirge_717	81	0.005122	HQ673932.1.1438	Bacteria;Proteobacteria;Alphaproteobacteria;SAR11 clade;Clade I;uncultured;uncultured bacterium	96.4	1429	-1
CF1_gDNA.PFemirge_204	80	0.006994	KX427649.1.1366	Archaea;Crenarchaeota;Nitrososphaeria;Nitrosopumilales;Nitrosopumilaceae;Candidatus Nitrosopelagicus;uncultured archaeon	95.9	1362	-1
CF2_gDNA.PFemirge_391	80	0.005624	KJ881973.1.1438	Archaea;Crenarchaeota;Nitrososphaeria;Nitrosopumilales;Nitrosopumilaceae;Candidatus Nitrosopelagicus;uncultured archaeon	93.3	1410	-1
CF14_gDNA.PFemirge_554	80	0.00341	HQ673841.1.1523	Bacteria;Marinimicrobia (SAR406 clade);uncultured bacterium	95.5	1509	-1
CF1_gDNA.PFemirge_432	80	0.003947	KY194076.1.1281	Bacteria;Proteobacteria;Alphaproteobacteria;Sphingomonadales;Sphingomonadaceae;Altererythrobacter;uncultured bacterium	93.8	1248	-1
CF15_gDNA.PFemirge_266	80	0.005555	KY081822.1.1509	Bacteria;Proteobacteria;Gammaproteobacteria;Arenicellales;Arenicellaceae;uncultured;uncultured bacterium	94.5	1495	-1
CF9_gDNA.PFemirge_301	80	0.0034	HQ673142.1.1517	Bacteria;Proteobacteria;Gammaproteobacteria;Methylococcales;Methylomonadaceae;Milano-WF1B-03;uncultured bacterium	94.2	1509	-1
SF5_gDNA.PFemirge_550	80	0.008706	KY194454.1.1434	Bacteria;SAR324 clade(Marine group B);uncultured bacterium	98.5	1418	-1
SF5_gDNA.PFemirge_187	79	0.003049	KY194372.1.1511	Bacteria;Proteobacteria;Gammaproteobacteria;Pseudomonadales;Thioglobaceae;SUP05 cluster;uncultured bacterium	97	1509	-1
CF9_gDNA.PFemirge_338	79	0.004384	KX426927.1.1381	Bacteria;SAR324 clade(Marine group B);uncultured bacterium	90.9	1375	-1
SF4_gDNA.PFemirge_253	78	0.007578	JQ221958.1.916	Archaea;Thermoplasmatota;Thermoplasmata;Marine Group II;uncultured marine archaeon	98.4	877	-1
CF15_gDNA.PFemirge_347	78	0.005983	JQ678445.1.1523	Bacteria;NB1-j;uncultured bacterium	98.3	1490	-1
CF9_gDNA.PFemirge_762	78	0.00199	KY194519.1.1449	Bacteria;Proteobacteria;Alphaproteobacteria;SAR11 clade;Clade I;uncultured;uncultured bacterium	94.8	1444	-1
SF5_gDNA.PFemirge_201	78	0.004343	KY081822.1.1509	Bacteria;Proteobacteria;Gammaproteobacteria;Arenicellales;Arenicellaceae;uncultured;uncultured bacterium	94.1	1503	-1
SF4_gDNA.PFemirge_202	78	0.006145	HQ673140.1.1515	Bacteria;Proteobacteria;Gammaproteobacteria;Pseudomonadales;SAR86 clade;uncultured bacterium	97.2	1469	-1
SF4_gDNA.PFemirge_199	78	0.005594	KY194372.1.1511	Bacteria;Proteobacteria;Gammaproteobacteria;Pseudomonadales;Thioglobaceae;SUP05 cluster;uncultured bacterium	93.3	1499	-1
SF4_gDNA.PFemirge_84	78	0.003783	KR058214.1.1622	Eukaryota;SAR;Rhizaria;Retaria;Polycystinea;Collodaria;Collophidium;Collophidium ovatum	99.5	1600	-1
SF5_gDNA.PFemirge_0	77	0.006714	ARWO01000004.28655.30112	Archaea;Crenarchaeota;Nitrososphaeria;Nitrosopumilales;Nitrosopumilaceae;Thaumarchaeota archaeon SCGC AAA007-O23	96.2	972	-1
SF1_gDNA.PFemirge_326	77	0.002448	HQ673841.1.1523	Bacteria;Marinimicrobia (SAR406 clade);uncultured bacterium	96.4	1497	-1
SF5_gDNA.PFemirge_51	77	0.002254	EU686605.12228.13769	Bacteria;Marinimicrobia (SAR406 clade);uncultured bacterium AD261-B2	93.9	1516	-1
CF15_gDNA.PFemirge_825	77	0.009395	JN166281.1.1530	Bacteria;Verrucomicrobiota;Verrucomicrobiae;Arctic97B-4 marine group;uncultured marine microorganism	99	873	-1
CF9_gDNA.PFemirge_546	77	0.004256	JN166281.1.1530	Bacteria;Verrucomicrobiota;Verrucomicrobiae;Arctic97B-4 marine group;uncultured marine microorganism	98.7	913	-1
CF15_gDNA.PFemirge_6	76	0.007457	KY194430.1.1498	Bacteria;Marinimicrobia (SAR406 clade);uncultured bacterium	97.8	1443	-1
CF9_gDNA.PFemirge_367	76	0.002819	KY081864.1.1441	Bacteria;Proteobacteria;Alphaproteobacteria;Rhodospirillales;AEGEAN-169 marine group;uncultured bacterium	94	1440	-1
CF2_gDNA.PFemirge_730	76	0.003186	HQ672365.1.1464	Bacteria;Proteobacteria;Alphaproteobacteria;Rickettsiales;uncultured bacterium	99.1	1396	-1
SF5_gDNA.PFemirge_374	76	0.003296	HQ673142.1.1517	Bacteria;Proteobacteria;Gammaproteobacteria;Methylococcales;Methylomonadaceae;Milano-WF1B-03;uncultured bacterium	95.8	1472	-1
SF1_gDNA.PFemirge_333	76	0.003496	KU898233.1.1480	Bacteria;Verrucomicrobiota;Verrucomicrobiae;Arctic97B-4 marine group;uncultured bacterium	98.1	1464	-1
SF4_gDNA.PFemirge_1132	76	0.007277	AY726979.1.1214	Bacteria;Verrucomicrobiota;Verrucomicrobiae;Arctic97B-4 marine group;uncultured bacterium	99.1	896	-1
SF4_gDNA.PFemirge_109	75	0.005265	HQ672811.1.1511	Bacteria;Marinimicrobia (SAR406 clade);uncultured bacterium	91.8	1510	-1
SF1_gDNA.PFemirge_634	75	0.004349	JX441548.1.1451	Bacteria;Proteobacteria;Alphaproteobacteria;Rhodospirillales;AEGEAN-169 marine group;uncultured bacterium	92.4	1403	-1
CF15_gDNA.PFemirge_855	75	0.005119	KY194076.1.1281	Bacteria;Proteobacteria;Alphaproteobacteria;Sphingomonadales;Sphingomonadaceae;Altererythrobacter;uncultured bacterium	92.6	1251	-1
SF4_gDNA.PFemirge_131	75	0.004837	GQ351139.1.1519	Bacteria;Proteobacteria;Gammaproteobacteria;Pseudomonadales;Thioglobaceae;SUP05 cluster;uncultured bacterium	92.1	1503	-1
CF15_gDNA.PFemirge_66	75	0.004793	KX428001.1.1470	Bacteria;Verrucomicrobiota;Verrucomicrobiae;Arctic97B-4 marine group;uncultured bacterium	96.9	1456	-1
CF2_gDNA.PFemirge_196	74	0.003128	KX427725.1.1353	Archaea;Crenarchaeota;Nitrososphaeria;Nitrosopumilales;Nitrosopumilaceae;uncultured archaeon	95.1	1149	-1
SF1_gDNA.PFemirge_340	74	0.003428	KY194403.1.1480	Bacteria;Proteobacteria;Gammaproteobacteria;Pseudomonadales;Thioglobaceae;SUP05 cluster;uncultured bacterium	96	1477	-1
CF1_gDNA.PFemirge_522	74	0.00445	KY194495.1.1465	Bacteria;SAR324 clade(Marine group B);uncultured bacterium	98.9	1424	-1
CF14_gDNA.PFemirge_1051	73	0.003802	KU898208.1.1479	Bacteria;Verrucomicrobiota;Verrucomicrobiae;Arctic97B-4 marine group;uncultured bacterium	97.7	1418	-1
CF14_gDNA.PFemirge_32	72	0.004717	KY194404.1.1522	Bacteria;Marinimicrobia (SAR406 clade);uncultured bacterium	97.3	1418	-1
SF5_gDNA.PFemirge_548	72	0.002933	HQ673270.1.1522	Bacteria;Marinimicrobia (SAR406 clade);uncultured bacterium	99.4	1503	-1
SF1_gDNA.PFemirge_1038	72	0.004177	AB974097.1.1415	Bacteria;Nitrospinota;Nitrospinia;Nitrospinales;Nitrospinaceae;LS-NOB;uncultured bacterium	93.1	1353	-1
CF2_gDNA.PFemirge_666	72	0.004209	KX935762.1.1444	Bacteria;Proteobacteria;Alphaproteobacteria;Parvibaculales;OCS116 clade;uncultured marine bacterium	95	1312	-1
CF2_gDNA.PFemirge_1061	72	0.003634	AB974099.1.1395	Bacteria;Proteobacteria;Alphaproteobacteria;Rhodospirillales;AEGEAN-169 marine group;uncultured bacterium	94.3	1323	-1
CF8_gDNA.PFemirge_52	72	0.002364	KY194383.1.1453	Bacteria;Proteobacteria;Gammaproteobacteria;Pseudomonadales;uncultured bacterium	88.4	1456	-1
CF15_gDNA.PFemirge_543	71	0.006417	JQ221919.1.916	Archaea;Crenarchaeota;Nitrososphaeria;Nitrosopumilales;Nitrosopumilaceae;Candidatus Nitrosopumilus;uncultured marine archaeon	97.2	893	-1
SF1_gDNA.PFemirge_52	71	0.006121	JQ220558.1.915	Archaea;Crenarchaeota;Nitrososphaeria;Nitrosopumilales;Nitrosopumilaceae;Candidatus Nitrosopumilus;uncultured marine archaeon	95.7	910	-1
SF4_gDNA.PFemirge_571	71	0.004444	KY194387.1.1494	Bacteria;Marinimicrobia (SAR406 clade);uncultured bacterium	98.6	1480	-1
CF1_gDNA.PFemirge_473	71	0.003201	LUQU01000007.51209.52742	Bacteria;Proteobacteria;Gammaproteobacteria;Pseudomonadales;SAR86 clade;SAR86 cluster bacterium REDSEA-S09_B4	96.1	1418	-1
SF5_gDNA.PFemirge_227	71	0.002994	JYMV01035563.8065.9560	Bacteria;SAR324 clade(Marine group B);hydrothermal vent metagenome	94.1	1479	-1
CF2_gDNA.PFemirge_170	71	0.002939	KU898233.1.1480	Bacteria;Verrucomicrobiota;Verrucomicrobiae;Arctic97B-4 marine group;uncultured bacterium	98.1	1454	-1
CF9_gDNA.PFemirge_1186	71	0.001859	HQ674039.1.1470	Bacteria;Verrucomicrobiota;Verrucomicrobiae;Arctic97B-4 marine group;uncultured bacterium	95.7	1440	-1
SF4_gDNA.PFemirge_238	70	0.003672	HQ673633.1.1513	Bacteria;Marinimicrobia (SAR406 clade);uncultured bacterium	95.6	1493	-1
CF14_gDNA.PFemirge_1682	70	0.002052	KX426516.1.1436	Bacteria;Proteobacteria;Alphaproteobacteria;Rhodospirillales;AEGEAN-169 marine group;uncultured bacterium	92.8	1427	-1
CF9_gDNA.PFemirge_1011	70	0.001607	HQ672671.1.1502	Bacteria;Proteobacteria;Gammaproteobacteria;Arenicellales;Arenicellaceae;uncultured;uncultured bacterium	89.8	1484	-1
SF4_gDNA.PFemirge_961	69	0.005007	HQ673164.1.1480	Bacteria;Actinobacteriota;Acidimicrobiia;Microtrichales;Microtrichaceae;Sva0996 marine group;uncultured bacterium	95.2	1385	-1
SF1_gDNA.PFemirge_1066	69	0.003002	KT229616.1.1375	Bacteria;Bacteroidota;Bacteroidia;Cytophagales;Cyclobacteriaceae;Roseivirga;Fabivirga thermotolerans	96.6	1192	-1
CF14_gDNA.PFemirge_627	69	0.00295	HQ163177.1.1363	Bacteria;Planctomycetota;Planctomycetes;Pirellulales;Pirellulaceae;Rhodopirellula;uncultured planctomycete	95.5	1358	-1
CF9_gDNA.PFemirge_1191	69	0.006391	KY194076.1.1281	Bacteria;Proteobacteria;Alphaproteobacteria;Sphingomonadales;Sphingomonadaceae;Altererythrobacter;uncultured bacterium	95.2	1250	-1
CF2_gDNA.PFemirge_421	68	0.005526	EU795186.1137.2679	Bacteria;Marinimicrobia (SAR406 clade);uncultured bacterium HF0500_01L02	96.7	1409	-1
CF2_gDNA.PFemirge_123	67	0.004489	KX427649.1.1366	Archaea;Crenarchaeota;Nitrososphaeria;Nitrosopumilales;Nitrosopumilaceae;Candidatus Nitrosopelagicus;uncultured archaeon	98.3	1347	-1
CF9_gDNA.PFemirge_176	67	0.001743	HQ674222.1.1525	Bacteria;Gemmatimonadota;BD2-11 terrestrial group;uncultured bacterium	97	1488	-1
CF9_gDNA.PFemirge_35	67	0.002273	HQ673220.1.1523	Bacteria;Marinimicrobia (SAR406 clade);uncultured bacterium	98.2	1510	-1
SF5_gDNA.PFemirge_1086	67	0.004734	HQ673767.1.1523	Bacteria;Marinimicrobia (SAR406 clade);uncultured bacterium	97.6	1521	-1
CF14_gDNA.PFemirge_590	67	0.003687	HQ673159.1.1516	Bacteria;Proteobacteria;Alphaproteobacteria;Rhodospirillales;Magnetospiraceae;uncultured;uncultured bacterium	95.4	1471	-1
CF9_gDNA.PFemirge_425	67	0.00351	KY194477.1.1464	Bacteria;Proteobacteria;Gammaproteobacteria;Pseudomonadales;SAR86 clade;uncultured bacterium	95.7	1396	-1
CF2_gDNA.PFemirge_761	67	0.004219	KY194675.1.1420	Bacteria;Proteobacteria;Gammaproteobacteria;UBA10353 marine group;uncultured bacterium	94.9	1415	-1
CF14_gDNA.PFemirge_769	67	0.003882	KY081819.1.1473	Bacteria;SAR324 clade(Marine group B);uncultured bacterium	94.8	1473	-1
CF1_gDNA.PFemirge_61	66	0.006884	KT454292.1.914	Archaea;Crenarchaeota;Nitrososphaeria;Nitrosopumilales;Nitrosopumilaceae;uncultured archaeon	93	866	-1
CF2_gDNA.PFemirge_285	66	0.004285	KY194057.1.1460	Bacteria;Marinimicrobia (SAR406 clade);uncultured bacterium	95.7	1438	-1
SF5_gDNA.PFemirge_694	66	0.00434	KY194410.1.1503	Bacteria;Marinimicrobia (SAR406 clade);uncultured bacterium	98.4	1492	-1
CF9_gDNA.PFemirge_461	66	0.00243	KX427992.1.1475	Bacteria;SAR324 clade(Marine group B);uncultured bacterium	94.6	1472	-1
CF9_gDNA.PFemirge_370	65	0.004085	HQ529888.1.911	Archaea;Crenarchaeota;Nitrososphaeria;Nitrosopumilales;Nitrosopumilaceae;uncultured archaeon	94.4	894	-1
SF5_gDNA.PFemirge_37	65	0.003348	HQ529888.1.911	Archaea;Crenarchaeota;Nitrososphaeria;Nitrosopumilales;Nitrosopumilaceae;uncultured archaeon	94.8	893	-1
CF14_gDNA.PFemirge_330	65	0.004282	JYMV01035563.8065.9560	Bacteria;SAR324 clade(Marine group B);hydrothermal vent metagenome	95.5	1456	-1
SF1_gDNA.PFemirge_534	64	0.002337	KY194408.1.1508	Bacteria;Marinimicrobia (SAR406 clade);uncultured bacterium	94.2	1494	-1
CF1_gDNA.PFemirge_218	64	0.002777	HQ672474.1.1438	Bacteria;Proteobacteria;Alphaproteobacteria;SAR11 clade;Clade II;uncultured bacterium	96.9	1413	-1
CF14_gDNA.PFemirge_98	63	0.002567	HQ672793.1.1475	Bacteria;Chloroflexi;Dehalococcoidia;SAR202 clade;uncultured bacterium	99.5	1204	-1
SF4_gDNA.PFemirge_240	63	0.00588	HQ673220.1.1523	Bacteria;Marinimicrobia (SAR406 clade);uncultured bacterium	97.5	1523	-1
CF9_gDNA.PFemirge_904	63	0.002154	JX879067.1.1433	Bacteria;Proteobacteria;Alphaproteobacteria;Rickettsiales;S25-593;uncultured bacterium	98.3	1377	-1
SF1_gDNA.PFemirge_421	63	0.002824	KY194056.1.1430	Bacteria;Proteobacteria;Alphaproteobacteria;Rickettsiales;S25-593;uncultured bacterium	93.4	1369	-1
SF1_gDNA.PFemirge_485	63	0.003747	HM798949.1.1380	Bacteria;Proteobacteria;Alphaproteobacteria;Rickettsiales;S25-593;uncultured Rickettsiales bacterium	98	1372	-1
CF2_gDNA.PFemirge_232	62	0.004544	GQ337229.1.1461	Bacteria;Chloroflexi;Dehalococcoidia;SAR202 clade;uncultured Chloroflexi bacterium	98.6	1386	-1
SF1_gDNA.PFemirge_735	62	0.002148	GQ337221.1.1465	Bacteria;Chloroflexi;Dehalococcoidia;SAR202 clade;uncultured Chloroflexi bacterium	98.9	1279	-1
SF5_gDNA.PFemirge_242	62	0.002988	HQ673442.1.1509	Bacteria;Marinimicrobia (SAR406 clade);uncultured bacterium	95.9	1497	-1
CF2_gDNA.PFemirge_385	62	0.005033	KY194385.1.1445	Bacteria;Proteobacteria;Alphaproteobacteria;Rhodospirillales;AEGEAN-169 marine group;uncultured bacterium	94.9	1400	-1
CF8_gDNA.PFemirge_834	62	0.002549	HQ672365.1.1464	Bacteria;Proteobacteria;Alphaproteobacteria;Rickettsiales;uncultured bacterium	96.7	1362	-1
CF6_gDNA.PFemirge_340	62	0.003609	KY081847.1.1445	Bacteria;Proteobacteria;Alphaproteobacteria;SAR11 clade;Clade I;uncultured;uncultured bacterium	96.6	1336	-1
CF15_gDNA.PFemirge_51	62	0.003217	GQ351232.1.1504	Bacteria;Proteobacteria;Gammaproteobacteria;HOC36;uncultured bacterium	95.5	1497	-1
CF8_gDNA.PFemirge_632	62	0.002747	HQ672334.1.1461	Bacteria;SAR324 clade(Marine group B);uncultured bacterium	96.7	1391	-1
CF9_gDNA.PFemirge_813	61	0.00188	KY194404.1.1522	Bacteria;Marinimicrobia (SAR406 clade);uncultured bacterium	95.6	1512	-1
SF1_gDNA.PFemirge_113	61	0.002884	KF170424.460.2002	Bacteria;Marinimicrobia (SAR406 clade);uncultured bacterium 405006-B04	96.4	1530	-1
CF9_gDNA.PFemirge_4787	61	0.006083	KY194383.1.1453	Bacteria;Proteobacteria;Gammaproteobacteria;Pseudomonadales;uncultured bacterium	92.9	1454	-1
CF14_gDNA.PFemirge_1104	61	0.002659	KY194616.1.1475	Bacteria;SAR324 clade(Marine group B);uncultured bacterium	93.7	1473	-1
CF6_gDNA.PFemirge_707	60	0.003538	HQ672811.1.1511	Bacteria;Marinimicrobia (SAR406 clade);uncultured bacterium	95.5	1490	-1
SF1_gDNA.PFemirge_196	60	0.002881	KX427597.1.1535	Bacteria;Marinimicrobia (SAR406 clade);uncultured bacterium	97.6	1517	-1
SF4_gDNA.PFemirge_104	60	0.003499	LWDU01042499.49138.50666	Bacteria;Planctomycetota;Pla3 lineage;hydrothermal vent metagenome	98.1	1521	-1
SF1_gDNA.PFemirge_240	60	0.002085	HQ672365.1.1464	Bacteria;Proteobacteria;Alphaproteobacteria;Rickettsiales;uncultured bacterium	99.2	1413	-1
CF9_gDNA.PFemirge_731	60	0.003216	KU578648.1.1324	Bacteria;Proteobacteria;Alphaproteobacteria;SAR11 clade;Clade I;uncultured;uncultured bacterium	96.8	1319	-1
CF9_gDNA.PFemirge_110	60	0.0027	JX530772.1.1459	Bacteria;Proteobacteria;Gammaproteobacteria;Pseudomonadales;SAR86 clade;uncultured SAR86 cluster bacterium	98.3	1429	-1
CF14_gDNA.PFemirge_97	60	0.001649	KY194403.1.1480	Bacteria;Proteobacteria;Gammaproteobacteria;Pseudomonadales;Thioglobaceae;SUP05 cluster;uncultured bacterium	91.5	1460	-1
SF4_gDNA.PFemirge_251	60	0.007131	KY194403.1.1480	Bacteria;Proteobacteria;Gammaproteobacteria;Pseudomonadales;Thioglobaceae;SUP05 cluster;uncultured bacterium	97.1	1470	-1
CF1_gDNA.PFemirge_451	59	0.002828	HQ672365.1.1464	Bacteria;Proteobacteria;Alphaproteobacteria;Rickettsiales;uncultured bacterium	98.9	1315	-1
CF15_gDNA.PFemirge_357	58	0.004627	HQ529888.1.911	Archaea;Crenarchaeota;Nitrososphaeria;Nitrosopumilales;Nitrosopumilaceae;uncultured archaeon	97.1	905	-1
CF8_gDNA.PFemirge_485	58	0.00149	JQ678478.1.1495	Bacteria;Planctomycetota;Planctomycetes;Pirellulales;Pirellulaceae;Rhodopirellula;uncultured bacterium	97.1	1469	-1
SF1_gDNA.PFemirge_877	58	0.002928	KY194385.1.1445	Bacteria;Proteobacteria;Alphaproteobacteria;Rhodospirillales;AEGEAN-169 marine group;uncultured bacterium	95.3	1412	-1
SF1_gDNA.PFemirge_290	58	0.002013	KY081822.1.1509	Bacteria;Proteobacteria;Gammaproteobacteria;Arenicellales;Arenicellaceae;uncultured;uncultured bacterium	92.9	1498	-1
CF2_gDNA.PFemirge_487	58	0.003597	KX426927.1.1381	Bacteria;SAR324 clade(Marine group B);uncultured bacterium	93.4	1367	-1
CF6_gDNA.PFemirge_704	57	0.002871	LWDU01042499.49138.50666	Bacteria;Planctomycetota;Pla3 lineage;hydrothermal vent metagenome	99.3	1314	-1
CF14_gDNA.PFemirge_748	57	0.001991	JQ678478.1.1495	Bacteria;Planctomycetota;Planctomycetes;Pirellulales;Pirellulaceae;Rhodopirellula;uncultured bacterium	98.8	1408	-1
CF6_gDNA.PFemirge_6	57	0.00365	KY081865.1.1392	Bacteria;Proteobacteria;Alphaproteobacteria;Rickettsiales;S25-593;uncultured bacterium	97.9	1355	-1
SF1_gDNA.PFemirge_637	57	0.00256	GQ351232.1.1504	Bacteria;Proteobacteria;Gammaproteobacteria;HOC36;uncultured bacterium	95.3	1438	-1
SF5_gDNA.PFemirge_220	56	0.002121	LWDU01033394.28748.30240	Bacteria;Planctomycetota;Planctomycetes;Pirellulales;Pirellulaceae;Rhodopirellula;hydrothermal vent metagenome	97.2	1473	-1
CF8_gDNA.PFemirge_432	56	0.001672	JX879067.1.1433	Bacteria;Proteobacteria;Alphaproteobacteria;Rickettsiales;S25-593;uncultured bacterium	95.1	1327	-1
SF5_gDNA.PFemirge_183	56	0.005035	HQ674039.1.1470	Bacteria;Verrucomicrobiota;Verrucomicrobiae;Arctic97B-4 marine group;uncultured bacterium	95.9	1450	-1
CF8_gDNA.PFemirge_962	55	0.001755	HQ672805.1.1482	Bacteria;Chloroflexi;Dehalococcoidia;SAR202 clade;uncultured bacterium	93.1	1478	-1
SF1_gDNA.PFemirge_74	55	0.002082	HQ673270.1.1522	Bacteria;Marinimicrobia (SAR406 clade);uncultured bacterium	96	1513	-1
SF5_gDNA.PFemirge_461	55	0.004024	KY241531.1.1460	Bacteria;Proteobacteria;Alphaproteobacteria;Rhodospirillales;AEGEAN-169 marine group;uncultured bacterium	97.9	955	-1
SF5_gDNA.PFemirge_437	55	0.002367	JX530772.1.1459	Bacteria;Proteobacteria;Gammaproteobacteria;Pseudomonadales;SAR86 clade;uncultured SAR86 cluster bacterium	98.9	1421	-1
SF5_gDNA.PFemirge_194	55	0.003162	KY194460.1.1442	Bacteria;Proteobacteria;Gammaproteobacteria;Pseudomonadales;uncultured bacterium	97.7	1416	-1
CF2_gDNA.PFemirge_202	54	0.0027	KX427658.1.1439	Archaea;Crenarchaeota;Nitrososphaeria;Nitrosopumilales;Nitrosopumilaceae;Candidatus Nitrosopelagicus;uncultured archaeon	92.9	1211	-1
CF9_gDNA.PFemirge_282	54	0.001654	AB193960.1.1440	Archaea;Crenarchaeota;Nitrososphaeria;Nitrosopumilales;Nitrosopumilaceae;uncultured archaeon	96.4	1438	-1
CF9_gDNA.PFemirge_971	54	0.003124	HQ672365.1.1464	Bacteria;Proteobacteria;Alphaproteobacteria;Rickettsiales;uncultured bacterium	94.7	1364	-1
SF5_gDNA.PFemirge_687	53	0.002668	HQ674155.1.1523	Bacteria;Marinimicrobia (SAR406 clade);uncultured bacterium	97.1	1417	-1
CF1_gDNA.PFemirge_133	53	0.005152	HQ672775.1.1495	Bacteria;Proteobacteria;Alphaproteobacteria;AT-s3-44;uncultured bacterium	95.6	1425	-1
CF8_gDNA.PFemirge_560	53	0.001115	KY194133.1.1517	Bacteria;Proteobacteria;Gammaproteobacteria;HOC36;uncultured bacterium	90	1505	-1
CF14_gDNA.PFemirge_41	53	0.000919	KY081819.1.1473	Bacteria;SAR324 clade(Marine group B);uncultured bacterium	90.1	1469	-1
SF1_gDNA.PFemirge_1095	52	0.002592	JQ220944.1.913	Archaea;Thermoplasmatota;Thermoplasmata;Marine Group III;uncultured marine archaeon	95.7	892	-1
SF4_gDNA.PFemirge_622	52	0.005663	KY194383.1.1453	Bacteria;Proteobacteria;Gammaproteobacteria;Pseudomonadales;uncultured bacterium	95.2	1440	-1
CF9_gDNA.PFemirge_322	51	0.000421	ARWO01000004.28655.30112	Archaea;Crenarchaeota;Nitrososphaeria;Nitrosopumilales;Nitrosopumilaceae;Thaumarchaeota archaeon SCGC AAA007-O23	88.9	973	-1
CF6_gDNA.PFemirge_1309	51	0.004828	KY194519.1.1449	Bacteria;Proteobacteria;Alphaproteobacteria;SAR11 clade;Clade I;uncultured;uncultured bacterium	97	1420	-1
CF8_gDNA.PFemirge_1783	51	0.002706	HQ672383.1.1501	Bacteria;Proteobacteria;Gammaproteobacteria;Arenicellales;Arenicellaceae;uncultured;uncultured bacterium	96.6	1426	-1
SF5_gDNA.PFemirge_519	51	0.003513	KY194081.1.1475	Bacteria;SAR324 clade(Marine group B);uncultured bacterium	95.4	1463	-1
CF2_gDNA.PFemirge_153	50	0.001799	KT229616.1.1375	Bacteria;Bacteroidota;Bacteroidia;Cytophagales;Cyclobacteriaceae;Roseivirga;Fabivirga thermotolerans	99.6	1281	-1
CF8_gDNA.PFemirge_1095	50	0.002103	EU686605.12228.13769	Bacteria;Marinimicrobia (SAR406 clade);uncultured bacterium AD261-B2	95.1	1531	-1
SF5_gDNA.PFemirge_78	50	0.003146	GQ351232.1.1504	Bacteria;Proteobacteria;Gammaproteobacteria;HOC36;uncultured bacterium	96.2	1461	-1
CF8_gDNA.PFemirge_897	49	0.001943	KF954247.1.1442	Archaea;Crenarchaeota;Nitrososphaeria;Marine Benthic Group A;uncultured thaumarchaeote	94.9	1355	-1
CF1_gDNA.PFemirge_32	49	0.003479	ARWO01000004.28655.30112	Archaea;Crenarchaeota;Nitrososphaeria;Nitrosopumilales;Nitrosopumilaceae;Thaumarchaeota archaeon SCGC AAA007-O23	94.3	970	-1
CF9_gDNA.PFemirge_1143	49	0.001697	KU898233.1.1480	Bacteria;Verrucomicrobiota;Verrucomicrobiae;Arctic97B-4 marine group;uncultured bacterium	96.2	1442	-1
CF8_gDNA.PFemirge_534	49	0.002737	KJ757736.1.2061	Eukaryota;Discoba;Discicristata;Euglenozoa;Diplonemea;SCM38C39 marine group;uncultured eukaryote	94.7	1973	-1
CF2_gDNA.PFemirge_183	48	0.002393	KF954247.1.1442	Archaea;Crenarchaeota;Nitrososphaeria;Marine Benthic Group A;uncultured thaumarchaeote	97.9	1344	-1
CF2_gDNA.PFemirge_376	46	0.002782	JQ220558.1.915	Archaea;Crenarchaeota;Nitrososphaeria;Nitrosopumilales;Nitrosopumilaceae;Candidatus Nitrosopumilus;uncultured marine archaeon	92.4	909	-1
CF14_gDNA.PFemirge_29	46	0.00267	KY081837.1.1484	Bacteria;Marinimicrobia (SAR406 clade);uncultured bacterium	95.5	1414	-1
SF1_gDNA.PFemirge_31	46	0.00197	KY194474.1.1517	Bacteria;Proteobacteria;Gammaproteobacteria;HOC36;uncultured bacterium	96.5	1511	-1
CF9_gDNA.PFemirge_889	46	0.001288	HQ672334.1.1461	Bacteria;SAR324 clade(Marine group B);uncultured bacterium	95.6	1339	-1
CF2_gDNA.PFemirge_547	45	0.00197	HQ673669.1.1435	Bacteria;Proteobacteria;Alphaproteobacteria;SAR11 clade;Clade I;uncultured;uncultured bacterium	93.2	1341	-1
CF14_gDNA.PFemirge_661	45	0.001234	HQ672343.1.1480	Bacteria;SAR324 clade(Marine group B);uncultured bacterium	90.6	1481	-1
SF1_gDNA.PFemirge_1019	44	0.002886	JQ221960.1.909	Archaea;Crenarchaeota;Nitrososphaeria;Nitrosopumilales;Nitrosopumilaceae;uncultured marine archaeon	97.4	897	-1
CF2_gDNA.PFemirge_572	43	0.002803	KX427593.1.1439	Archaea;Crenarchaeota;Nitrososphaeria;Nitrosopumilales;Nitrosopumilaceae;Candidatus Nitrosopelagicus;uncultured archaeon	92.9	910	-1
CF9_gDNA.PFemirge_157	43	0.000851	KY194403.1.1480	Bacteria;Proteobacteria;Gammaproteobacteria;Pseudomonadales;Thioglobaceae;SUP05 cluster;uncultured bacterium	91.9	1418	-1
CF9_gDNA.PFemirge_124	42	0.002069	KY194454.1.1434	Bacteria;SAR324 clade(Marine group B);uncultured bacterium	93.8	1429	-1
CF9_gDNA.PFemirge_96	42	0.001508	DQ490028.1.1501	Bacteria;Verrucomicrobiota;Verrucomicrobiae;Arctic97B-4 marine group;uncultured bacterium	97.8	1206	-1
SF1_gDNA.PFemirge_572	41	0.001982	HQ674232.1.1463	Bacteria;Chloroflexi;Dehalococcoidia;SAR202 clade;uncultured bacterium	93.7	1291	-1
CF8_gDNA.PFemirge_1277	41	0.001287	KY081827.1.1513	Bacteria;Marinimicrobia (SAR406 clade);uncultured bacterium	93	1488	-1
CF14_gDNA.PFemirge_89	41	0.001548	AZHQ01000013.3641.5097	Bacteria;Proteobacteria;Alphaproteobacteria;SAR11 clade;Clade I;uncultured;alpha proteobacterium SCGC AAA288-E13	89	1451	-1
SF1_gDNA.PFemirge_283	41	0.001764	HQ673105.1.1482	Bacteria;Proteobacteria;Gammaproteobacteria;Methylococcales;Methylomonadaceae;Milano-WF1B-03;uncultured bacterium	93.8	1472	-1
CF14_gDNA.PFemirge_1057	40	0.002568	KY081862.1.1471	Bacteria;Proteobacteria;Alphaproteobacteria;SAR11 clade;Clade I;uncultured;uncultured bacterium	92.4	1419	-1
CF1_gDNA.PFemirge_290	39	0.002787	KX427612.1.1472	Archaea;Thermoplasmatota;Thermoplasmata;Marine Group II;uncultured archaeon	97.1	1317	-1
CF14_gDNA.PFemirge_272	39	0.002617	KX426915.1.1452	Bacteria;Proteobacteria;Alphaproteobacteria;SAR11 clade;Clade I;uncultured;uncultured bacterium	93	1423	-1
CF8_gDNA.PFemirge_171	39	0.001422	KY241489.1.1486	Bacteria;SAR324 clade(Marine group B);uncultured bacterium	92.5	1484	-1
CF14_gDNA.PFemirge_227	37	0.001091	KY081852.1.1521	Bacteria;Marinimicrobia (SAR406 clade);uncultured bacterium	94.1	1452	-1
CF6_gDNA.PFemirge_68	36	0.004371	HQ529888.1.911	Archaea;Crenarchaeota;Nitrososphaeria;Nitrosopumilales;Nitrosopumilaceae;uncultured archaeon	95.4	911	-1
CF2_gDNA.PFemirge_571	36	0.003187	KU578590.1.1363	Bacteria;Nitrospinota;Nitrospinia;Nitrospinales;Nitrospinaceae;LS-NOB;uncultured bacterium	95.6	1351	-1
SF4_gDNA.PFemirge_182	36	0.003869	KY194460.1.1442	Bacteria;Proteobacteria;Gammaproteobacteria;Pseudomonadales;uncultured bacterium	94.6	1340	-1
CF14_gDNA.PFemirge_897	36	0.000658	HQ672912.1.1480	Bacteria;SAR324 clade(Marine group B);uncultured bacterium	93.4	1475	-1
CF2_gDNA.PFemirge_336	36	0.001239	KY194616.1.1475	Bacteria;SAR324 clade(Marine group B);uncultured bacterium	90.1	1429	-1
SF5_gDNA.PFemirge_458	35	0.002236	KY194210.1.1436	Archaea;Crenarchaeota;Nitrososphaeria;Nitrosopumilales;Nitrosopumilaceae;uncultured archaeon	94.1	902	-1
CF14_gDNA.PFemirge_34	34	0.002677	HQ672746.1.1512	Bacteria;Marinimicrobia (SAR406 clade);uncultured bacterium	96.1	1503	-1
CF15_gDNA.PFemirge_296	34	0.002875	HQ673442.1.1509	Bacteria;Marinimicrobia (SAR406 clade);uncultured bacterium	95.3	1469	-1
CF9_gDNA.PFemirge_152	33	0.002862	JQ220558.1.915	Archaea;Crenarchaeota;Nitrososphaeria;Nitrosopumilales;Nitrosopumilaceae;Candidatus Nitrosopumilus;uncultured marine archaeon	96	908	-1
SF5_gDNA.PFemirge_502	33	0.001245	JQ221945.1.914	Archaea;Crenarchaeota;Nitrososphaeria;Nitrosopumilales;Nitrosopumilaceae;Candidatus Nitrosopumilus;uncultured marine archaeon	96.7	911	-1
CF2_gDNA.PFemirge_715	33	0.003148	CP008725.1526615.1528157	Bacteria;Proteobacteria;Gammaproteobacteria;Pseudomonadales;Thioglobaceae;SUP05 cluster;Candidatus Thioglobus singularis	90	1320	-1
SF1_gDNA.PFemirge_312	32	0.001654	HQ674271.1.1518	Bacteria;Proteobacteria;Gammaproteobacteria;UBA10353 marine group;uncultured bacterium	87.1	1149	-1
SF1_gDNA.PFemirge_415	32	0.001336	KY194672.1.1487	Bacteria;SAR324 clade(Marine group B);uncultured bacterium	90.2	1484	-1
SF1_gDNA.PFemirge_673	31	0.002073	EU795186.1137.2679	Bacteria;Marinimicrobia (SAR406 clade);uncultured bacterium HF0500_01L02	96.5	1519	-1
CF8_gDNA.PFemirge_594	31	0.001023	HQ674233.1.1518	Bacteria;Planctomycetota;Planctomycetes;Planctomycetales;uncultured;uncultured bacterium	97.9	1447	-1
SF1_gDNA.PFemirge_169	31	0.00111	HQ674233.1.1518	Bacteria;Planctomycetota;Planctomycetes;Planctomycetales;uncultured;uncultured bacterium	90.2	1333	-1
SF1_gDNA.PFemirge_72	31	0.004211	HQ674256.1.1502	Bacteria;Proteobacteria;Gammaproteobacteria;Arenicellales;Arenicellaceae;uncultured;uncultured bacterium	94	1460	-1
CF14_gDNA.PFemirge_423	30	0.001101	HQ672812.1.1511	Bacteria;Marinimicrobia (SAR406 clade);uncultured bacterium	92.6	1468	-1
SF4_gDNA.PFemirge_79	30	0.003575	KY194658.1.1521	Bacteria;Marinimicrobia (SAR406 clade);uncultured bacterium	96.1	1508	-1
CF8_gDNA.PFemirge_340	30	0.000932	KY194159.1.1456	Bacteria;Proteobacteria;Alphaproteobacteria;SAR11 clade;Clade II;uncultured bacterium	93.2	1448	-1
SF4_gDNA.PFemirge_17	30	0.001936	KY081822.1.1509	Bacteria;Proteobacteria;Gammaproteobacteria;Arenicellales;Arenicellaceae;uncultured;uncultured bacterium	94.1	1464	-1
CF8_gDNA.PFemirge_59	30	0.001475	KY194454.1.1434	Bacteria;SAR324 clade(Marine group B);uncultured bacterium	93.9	1436	-1
CF14_gDNA.PFemirge_290	29	0.001013	KY194206.1.1513	Bacteria;Marinimicrobia (SAR406 clade);uncultured bacterium	93.3	1517	-1
CF9_gDNA.PFemirge_590	29	0.001143	HQ672526.1.1481	Bacteria;SAR324 clade(Marine group B);uncultured bacterium	93.5	1451	-1
SF1_gDNA.PFemirge_517	28	0.004315	KX427753.1.1372	Archaea;Crenarchaeota;Nitrososphaeria;Nitrosopumilales;Nitrosopumilaceae;Candidatus Nitrosopelagicus;uncultured archaeon	94	1322	-1
CF14_gDNA.PFemirge_1	28	0.001655	HQ674233.1.1518	Bacteria;Planctomycetota;Planctomycetes;Planctomycetales;uncultured;uncultured bacterium	92.3	1463	-1
CF6_gDNA.PFemirge_31	26	0.001638	JQ220653.1.915	Archaea;Crenarchaeota;Nitrososphaeria;Nitrosopumilales;Nitrosopumilaceae;Candidatus Nitrosopumilus;uncultured marine archaeon	93.9	815	-1
SF1_gDNA.PFemirge_270	26	0.001015	KF954235.1.1070	Archaea;Crenarchaeota;Nitrososphaeria;Nitrosopumilales;Nitrosopumilaceae;uncultured thaumarchaeote	91.9	1059	-1
CF8_gDNA.PFemirge_1624	26	0.000749	KY081815.1.1507	Bacteria;Marinimicrobia (SAR406 clade);uncultured bacterium	87.1	1501	-1
CF8_gDNA.PFemirge_1284	26	0.001544	KY194477.1.1464	Bacteria;Proteobacteria;Gammaproteobacteria;Pseudomonadales;SAR86 clade;uncultured bacterium	96.5	1415	-1
CF9_gDNA.PFemirge_357	26	0.001277	KY194460.1.1442	Bacteria;Proteobacteria;Gammaproteobacteria;Pseudomonadales;uncultured bacterium	96	1387	-1
CF9_gDNA.PFemirge_162	25	0.001429	HQ672746.1.1512	Bacteria;Marinimicrobia (SAR406 clade);uncultured bacterium	94.8	1507	-1
CF1_gDNA.PFemirge_72	25	0.003506	KY194460.1.1442	Bacteria;Proteobacteria;Gammaproteobacteria;Pseudomonadales;uncultured bacterium	94.9	1432	-1
CF6_gDNA.PFemirge_381	24	0.000719	JQ221944.1.914	Archaea;Crenarchaeota;Nitrososphaeria;Nitrosopumilales;Nitrosopumilaceae;uncultured marine archaeon	92.4	900	-1
SF5_gDNA.PFemirge_510	24	0.002101	GQ337095.1.1485	Bacteria;SAR324 clade(Marine group B);uncultured delta proteobacterium	96.9	1485	-1
CF14_gDNA.PFemirge_1114	22	0.000412	HQ673442.1.1509	Bacteria;Marinimicrobia (SAR406 clade);uncultured bacterium	92.6	1509	-1
CF8_gDNA.PFemirge_909	21	0.001059	HQ673228.1.1451	Bacteria;SAR324 clade(Marine group B);uncultured bacterium	94.2	1443	-1
SF5_gDNA.PFemirge_541	20	0.003074	HQ673140.1.1515	Bacteria;Proteobacteria;Gammaproteobacteria;Pseudomonadales;SAR86 clade;uncultured bacterium	95.8	1507	-1
SF4_gDNA.PFemirge_218	19	0.005804	JQ220558.1.915	Archaea;Crenarchaeota;Nitrososphaeria;Nitrosopumilales;Nitrosopumilaceae;Candidatus Nitrosopumilus;uncultured marine archaeon	98.2	909	-1
CF8_gDNA.PFemirge_774	19	0.000769	KY194474.1.1517	Bacteria;Proteobacteria;Gammaproteobacteria;HOC36;uncultured bacterium	95	1505	-1
CF8_gDNA.PFemirge_120	19	0.000561	HQ673536.1.1466	Bacteria;SAR324 clade(Marine group B);uncultured bacterium	94.3	1457	-1
CF2_gDNA.PFemirge_463	17	0.001703	JQ221038.1.914	Archaea;Crenarchaeota;Nitrososphaeria;Marine Benthic Group A;uncultured marine archaeon	96.4	908	-1
CF1_gDNA.PFemirge_131	17	0.003422	HQ529877.1.911	Archaea;Crenarchaeota;Nitrososphaeria;Nitrosopumilales;Nitrosopumilaceae;uncultured archaeon	92.9	907	-1
SF1_gDNA.PFemirge_137	16	0.000921	KY194535.1.1489	Bacteria;Proteobacteria;Gammaproteobacteria;Arenicellales;Arenicellaceae;uncultured;uncultured bacterium	88.5	1331	-1
SF5_gDNA.PFemirge_449	15	0.001387	HQ674233.1.1518	Bacteria;Planctomycetota;Planctomycetes;Planctomycetales;uncultured;uncultured bacterium	95.8	1416	-1
CF14_gDNA.PFemirge_212	13	0.000379	KY081822.1.1509	Bacteria;Proteobacteria;Gammaproteobacteria;Arenicellales;Arenicellaceae;uncultured;uncultured bacterium	90.2	1501	-1
SF5_gDNA.PFemirge_817	12	0.001054	JQ220558.1.915	Archaea;Crenarchaeota;Nitrososphaeria;Nitrosopumilales;Nitrosopumilaceae;Candidatus Nitrosopumilus;uncultured marine archaeon	88.8	902	-1
CF8_gDNA.PFemirge_173	11	0.001159	JQ220558.1.915	Archaea;Crenarchaeota;Nitrososphaeria;Nitrosopumilales;Nitrosopumilaceae;Candidatus Nitrosopumilus;uncultured marine archaeon	94	912	-1
CF9_gDNA.PFemirge_351	8	0.000482	KF954247.1.1442	Archaea;Crenarchaeota;Nitrososphaeria;Marine Benthic Group A;uncultured thaumarchaeote	92.6	1329	-1
CF15_gDNA.PFemirge_117	7	0.001	JQ220558.1.915	Archaea;Crenarchaeota;Nitrososphaeria;Nitrosopumilales;Nitrosopumilaceae;Candidatus Nitrosopumilus;uncultured marine archaeon	89.5	875	-1

## Sheet: phyloFlash_summary
Accession	Taxonomy	Sum of mapped reads across libraries
ARWO01000004.28655.30112	Archaea;Crenarchaeota;Nitrososphaeria;Nitrosopumilales;Nitrosopumilaceae;Thaumarchaeota archaeon SCGC AAA007-O23	24672
HQ674272.1.1557	Bacteria;Proteobacteria;Gammaproteobacteria;Pseudomonadales;Thioglobaceae;SUP05 cluster;uncultured bacterium	22738
AQVX01000192.63283.64779	Bacteria;SAR324 clade(Marine group B);SAR324 cluster bacterium SCGC AB-629-O05	18148
GU474883.24693.26200	Bacteria;SAR324 clade(Marine group B);uncultured delta proteobacterium HF0200_39N20	13029
KF901022.32876.34346	Archaea;Crenarchaeota;Nitrososphaeria;Nitrosopumilales;Nitrosopumilaceae;uncultured marine thaumarchaeote KM3_69_H10	10407
JX090153.1.1811	Eukaryota;Amorphea;Obazoa;Opisthokonta;Holozoa;Choanozoa;Metazoa;Animalia;BCP clade;Bilateria;Protostomia;Lophotrochozoa;Mollusca;Bivalvia;Pteriomorphia;Mytiloida;Adipicola sp. JDF2008	9242
KX427595.1.1468	Bacteria;Proteobacteria;Alphaproteobacteria;SAR11 clade;Clade II;uncultured bacterium	8308
FAXC01000432.4183.5737	Bacteria;Marinimicrobia (SAR406 clade);hydrothermal vent metagenome	7008
HQ672480.1.1480	Bacteria;Actinobacteriota;Acidimicrobiia;Microtrichales;Microtrichaceae;Sva0996 marine group;uncultured bacterium	6769
KX426911.1.1452	Bacteria;Proteobacteria;Alphaproteobacteria;SAR11 clade;Clade I;uncultured;uncultured bacterium	6539
EU686618.3359.4826	Archaea;Thermoplasmatota;Thermoplasmata;Marine Group II;uncultured marine group II euryarchaeote KM3-72-G3	5996
AJXC01000443.5756.7214	Archaea;Crenarchaeota;Nitrososphaeria;Nitrosopumilales;Nitrosopumilaceae;Candidatus Nitrosopumilus;uncultured Nitrosopumilales archaeon	5416
EU686605.12228.13769	Bacteria;Marinimicrobia (SAR406 clade);uncultured bacterium AD261-B2	4670
EU686622.29985.31518	Bacteria;Proteobacteria;Gammaproteobacteria;Pseudomonadales;SAR86 clade;uncultured bacterium SAT24-G11	4303
GQ351239.1.1448	Bacteria;Proteobacteria;Alphaproteobacteria;Rhodospirillales;AEGEAN-169 marine group;uncultured bacterium	4226
KX427672.1.1474	Archaea;Crenarchaeota;Nitrososphaeria;Nitrosopumilales;Nitrosopumilaceae;uncultured archaeon	4204
JN832719.1.1724	Eukaryota;Amorphea;Obazoa;Opisthokonta;Holozoa;Choanozoa;Metazoa;Animalia;BCP clade;Bilateria;Protostomia;Ecdysozoa;Arthropoda;Crustacea;Maxillopoda;Copepoda;Calanoida;uncultured eukaryote	3394
CETO01007979.484.1945	Archaea;Thermoplasmatota;Thermoplasmata;Marine Group III;marine metagenome	3380
EU686643.5839.7313	Archaea;Thermoplasmatota;Thermoplasmata;Marine Group II;uncultured marine group II euryarchaeote AD1000-18-D2	3309
KY081819.1.1473	Bacteria;SAR324 clade(Marine group B);uncultured bacterium	3290
CP003873.41380.42913	Bacteria;Proteobacteria;Gammaproteobacteria;Enterobacterales;Alteromonadaceae;Alteromonas;Alteromonas macleodii str. 'Balearic Sea AD45'	3258
EU686612.24178.25713	Bacteria;Proteobacteria;Gammaproteobacteria;UBA10353 marine group;uncultured bacterium KM3-174-C5	2982
AY354808.1.1486	Bacteria;Bacteroidota;Bacteroidia;Flavobacteriales;Cryomorphaceae;uncultured;uncultured Bacteroidetes bacterium	2941
FPHW01000160.1003.2549	Bacteria;Proteobacteria;Gammaproteobacteria;Pseudomonadales;Thioglobaceae;SUP05 cluster;hydrothermal vent metagenome	2857
KY194460.1.1442	Bacteria;Proteobacteria;Gammaproteobacteria;Pseudomonadales;uncultured bacterium	2815
GQ351257.1.1447	Bacteria;Proteobacteria;Alphaproteobacteria;SAR11 clade;Clade I;uncultured;uncultured bacterium	2743
KY081823.1.1514	Bacteria;Proteobacteria;Gammaproteobacteria;HOC36;uncultured bacterium	2697
KY194383.1.1453	Bacteria;Proteobacteria;Gammaproteobacteria;Pseudomonadales;uncultured bacterium	2636
EU795196.15381.16884	Bacteria;Nitrospinota;Nitrospinia;Nitrospinales;Nitrospinaceae;Nitrospina;uncultured bacterium HF0770_08F21	2585
KX426907.1.1452	Bacteria;Proteobacteria;Alphaproteobacteria;SAR11 clade;Clade II;uncultured bacterium	2581
HQ673719.1.1437	Bacteria;Proteobacteria;Alphaproteobacteria;SAR11 clade;Clade I;uncultured;uncultured bacterium	2507
LUQU01000007.51209.52742	Bacteria;Proteobacteria;Gammaproteobacteria;Pseudomonadales;SAR86 clade;SAR86 cluster bacterium REDSEA-S09_B4	2487
HQ673216.1.1501	Bacteria;Proteobacteria;Gammaproteobacteria;Methylococcales;Methylomonadaceae;IheB2-23;uncultured bacterium	2365
HQ672343.1.1480	Bacteria;SAR324 clade(Marine group B);uncultured bacterium	2360
KY194372.1.1511	Bacteria;Proteobacteria;Gammaproteobacteria;Pseudomonadales;Thioglobaceae;SUP05 cluster;uncultured bacterium	2273
KJ762782.1.1808	Eukaryota;SAR;Rhizaria;Retaria;Polycystinea;Spumellaria;uncultured;uncultured eukaryote	2235
KY194671.1.1467	Bacteria;Proteobacteria;Alphaproteobacteria;SAR11 clade;Clade II;uncultured bacterium	2216
KC872437.1.1336	Bacteria;Proteobacteria;Alphaproteobacteria;Micavibrionales;Micavibrionaceae;uncultured;uncultured bacterium	2195
KX427662.1.1433	Bacteria;Proteobacteria;Alphaproteobacteria;SAR11 clade;Clade I;uncultured;uncultured bacterium	2147
EU686595.20741.22274	Bacteria;Proteobacteria;Gammaproteobacteria;Pseudomonadales;SAR86 clade;uncultured bacterium AD235-B9	2143
AQTZ01000015.13824.15302	Bacteria;Chloroflexi;Dehalococcoidia;SAR202 clade;SAR202 cluster bacterium SCGC AAA240-N13	2084
HQ674125.1.1502	Bacteria;Proteobacteria;Gammaproteobacteria;Pseudomonadales;Thioglobaceae;SUP05 cluster;uncultured bacterium	2062
KY241531.1.1460	Bacteria;Proteobacteria;Alphaproteobacteria;Rhodospirillales;AEGEAN-169 marine group;uncultured bacterium	2045
KY194430.1.1498	Bacteria;Marinimicrobia (SAR406 clade);uncultured bacterium	1973
HQ674256.1.1502	Bacteria;Proteobacteria;Gammaproteobacteria;Arenicellales;Arenicellaceae;uncultured;uncultured bacterium	1944
KY194529.1.1502	Bacteria;Marinimicrobia (SAR406 clade);uncultured bacterium	1895
KX428002.1.1471	Archaea;Crenarchaeota;Nitrososphaeria;Nitrosopumilales;Nitrosopumilaceae;uncultured archaeon	1879
AB193974.1.1440	Archaea;Crenarchaeota;Nitrososphaeria;Nitrosopumilales;Nitrosopumilaceae;uncultured archaeon	1870
KY194403.1.1480	Bacteria;Proteobacteria;Gammaproteobacteria;Pseudomonadales;Thioglobaceae;SUP05 cluster;uncultured bacterium	1825
HQ673916.1.1435	Bacteria;Proteobacteria;Alphaproteobacteria;SAR11 clade;Clade I;uncultured;uncultured bacterium	1804
AB973966.1.1342	Archaea;Thermoplasmatota;Thermoplasmata;Marine Group II;uncultured archaeon	1797
HQ673369.1.1436	Bacteria;Proteobacteria;Alphaproteobacteria;SAR11 clade;Clade I;uncultured;uncultured bacterium	1764
KJ757417.1.1776	Eukaryota;SAR;Rhizaria;Retaria;Acantharia;Acantharea Group I;uncultured eukaryote	1748
MF571806.1.1479	Bacteria;Actinobacteriota;Acidimicrobiia;Microtrichales;Microtrichaceae;Sva0996 marine group;uncultured bacterium	1721
AB193968.1.1440	Archaea;Crenarchaeota;Nitrososphaeria;Nitrosopumilales;Nitrosopumilaceae;uncultured archaeon	1716
HQ673658.1.1521	Bacteria;Marinimicrobia (SAR406 clade);uncultured bacterium	1701
HQ672746.1.1512	Bacteria;Marinimicrobia (SAR406 clade);uncultured bacterium	1682
HQ672929.1.1437	Bacteria;Proteobacteria;Alphaproteobacteria;SAR11 clade;Clade I;uncultured;uncultured bacterium	1672
CEVK01003300.11.1554	Bacteria;Marinimicrobia (SAR406 clade);marine metagenome	1641
KY194365.1.1480	Bacteria;SAR324 clade(Marine group B);uncultured bacterium	1587
DQ396214.1.1500	Bacteria;SAR324 clade(Marine group B);uncultured organism	1583
HQ672912.1.1480	Bacteria;SAR324 clade(Marine group B);uncultured bacterium	1560
HQ673076.1.1480	Bacteria;Actinobacteriota;Acidimicrobiia;Microtrichales;Microtrichaceae;Sva0996 marine group;uncultured bacterium	1508
KJ757098.1.1804	Eukaryota;SAR;Alveolata;Protalveolata;Syndiniales;Syndiniales Group II;uncultured eukaryote	1505
FJ150831.1.1353	Archaea;Crenarchaeota;Nitrososphaeria;Nitrosopumilales;Nitrosopumilaceae;uncultured marine group I thaumarchaeote	1476
HQ673149.1.1435	Bacteria;Proteobacteria;Alphaproteobacteria;SAR11 clade;Clade I;uncultured;uncultured bacterium	1475
HQ674189.1.1476	Bacteria;Actinobacteriota;Acidimicrobiia;Microtrichales;Microtrichaceae;Sva0996 marine group;uncultured bacterium	1464
KX427599.1.1436	Bacteria;Proteobacteria;Alphaproteobacteria;SAR11 clade;Clade I;uncultured;uncultured bacterium	1433
KY194132.1.1438	Bacteria;SAR324 clade(Marine group B);uncultured bacterium	1419
AB919386.1.1312	Archaea;Crenarchaeota;Nitrososphaeria;Nitrosopumilales;Nitrosopumilaceae;uncultured marine group I thaumarchaeote	1379
KX426927.1.1381	Bacteria;SAR324 clade(Marine group B);uncultured bacterium	1359
HQ673140.1.1515	Bacteria;Proteobacteria;Gammaproteobacteria;Pseudomonadales;SAR86 clade;uncultured bacterium	1280
AACY020275443.1466.2917	Bacteria;Proteobacteria;Alphaproteobacteria;SAR11 clade;Clade I;Clade Ia;marine metagenome	1259
KX427657.1.1441	Archaea;Crenarchaeota;Nitrososphaeria;Nitrosopumilales;Nitrosopumilaceae;uncultured archaeon	1254
JQ220653.1.915	Archaea;Crenarchaeota;Nitrososphaeria;Nitrosopumilales;Nitrosopumilaceae;Candidatus Nitrosopumilus;uncultured marine archaeon	1209
HQ673442.1.1509	Bacteria;Marinimicrobia (SAR406 clade);uncultured bacterium	1187
KJ757170.1.1803	Eukaryota;SAR;Alveolata;Protalveolata;Syndiniales;Syndiniales Group II;uncultured eukaryote	1179
EU795202.6061.7596	Bacteria;Proteobacteria;Gammaproteobacteria;HOC36;uncultured bacterium HF0770_27E13	1165
KY194408.1.1508	Bacteria;Marinimicrobia (SAR406 clade);uncultured bacterium	1101
HQ673164.1.1480	Bacteria;Actinobacteriota;Acidimicrobiia;Microtrichales;Microtrichaceae;Sva0996 marine group;uncultured bacterium	1093
GQ337216.1.1436	Bacteria;Proteobacteria;Alphaproteobacteria;SAR11 clade;Clade I;uncultured Alphaproteobacteria bacterium	1037
KY194449.1.1516	Bacteria;Proteobacteria;Gammaproteobacteria;Pseudomonadales;Pseudohongiellaceae;Pseudohongiella;uncultured bacterium	1007
CP011028.1398034.1399557	Bacteria;Proteobacteria;Gammaproteobacteria;Enterobacterales;Pseudoalteromonadaceae;Pseudoalteromonas;Pseudoalteromonas espejiana	998
KY194485.1.1340	Bacteria;Proteobacteria;Alphaproteobacteria;SAR11 clade;Clade I;uncultured;uncultured bacterium	996
AB194000.1.1442	Archaea;Crenarchaeota;Nitrososphaeria;Nitrosopumilales;Nitrosopumilaceae;uncultured archaeon	985
KJ758741.1.1802	Eukaryota;SAR;Alveolata;Protalveolata;Syndiniales;Syndiniales Group II;uncultured eukaryote	970
ABEF01054107.3077.4560	Bacteria;SAR324 clade(Marine group B);marine metagenome	956
KY194426.1.1481	Bacteria;Actinobacteriota;Acidimicrobiia;Microtrichales;Microtrichaceae;Sva0996 marine group;uncultured bacterium	948
HQ673142.1.1517	Bacteria;Proteobacteria;Gammaproteobacteria;Methylococcales;Methylomonadaceae;Milano-WF1B-03;uncultured bacterium	946
HQ674168.1.1516	Bacteria;Proteobacteria;Gammaproteobacteria;UBA10353 marine group;uncultured bacterium	913
HQ672818.1.1436	Bacteria;Proteobacteria;Alphaproteobacteria;SAR11 clade;Clade I;uncultured;uncultured bacterium	889
KX427642.1.1435	Bacteria;Proteobacteria;Alphaproteobacteria;SAR11 clade;Clade II;uncultured bacterium	878
GQ337204.1.1522	Bacteria;Marinimicrobia (SAR406 clade);uncultured Candidatus Marinimicrobia bacterium	876
JX441585.1.1504	Bacteria;Proteobacteria;Gammaproteobacteria;UBA10353 marine group;uncultured bacterium	855
KY194069.1.1435	Bacteria;Proteobacteria;Alphaproteobacteria;SAR11 clade;Clade I;uncultured;uncultured bacterium	848
KM820501.1.1447	Bacteria;Proteobacteria;Alphaproteobacteria;Micavibrionales;Micavibrionaceae;uncultured;uncultured bacterium	842
HQ674061.1.1437	Bacteria;Proteobacteria;Alphaproteobacteria;SAR11 clade;Clade I;uncultured;uncultured bacterium	838
KY194159.1.1456	Bacteria;Proteobacteria;Alphaproteobacteria;SAR11 clade;Clade II;uncultured bacterium	834
KY194444.1.1478	Bacteria;Proteobacteria;Gammaproteobacteria;HOC36;uncultured bacterium	828
KJ548908.1.1441	Bacteria;Proteobacteria;Alphaproteobacteria;Rhodobacterales;Rhodobacteraceae;Paracoccus;uncultured bacterium	815
KY081864.1.1441	Bacteria;Proteobacteria;Alphaproteobacteria;Rhodospirillales;AEGEAN-169 marine group;uncultured bacterium	809
KY081833.1.1446	Bacteria;Proteobacteria;Alphaproteobacteria;SAR11 clade;Clade I;Clade Ia;uncultured bacterium	807
AB193960.1.1440	Archaea;Crenarchaeota;Nitrososphaeria;Nitrosopumilales;Nitrosopumilaceae;uncultured archaeon	787
JN166281.1.1530	Bacteria;Verrucomicrobiota;Verrucomicrobiae;Arctic97B-4 marine group;uncultured marine microorganism	775
HQ673041.1.1519	Bacteria;Marinimicrobia (SAR406 clade);uncultured bacterium	768
HQ673031.1.1480	Bacteria;Nitrospinota;Nitrospinia;Nitrospinales;Nitrospinaceae;Nitrospina;uncultured bacterium	759
HQ672671.1.1502	Bacteria;Proteobacteria;Gammaproteobacteria;Arenicellales;Arenicellaceae;uncultured;uncultured bacterium	756
HQ672664.1.1517	Bacteria;Planctomycetota;Planctomycetes;Pirellulales;Pirellulaceae;uncultured;uncultured bacterium	752
KY081862.1.1471	Bacteria;Proteobacteria;Alphaproteobacteria;SAR11 clade;Clade I;uncultured;uncultured bacterium	751
KX426928.1.1429	Bacteria;Proteobacteria;Alphaproteobacteria;Rhodospirillales;AEGEAN-169 marine group;uncultured bacterium	738
GQ351192.1.1517	Bacteria;Proteobacteria;Gammaproteobacteria;Arenicellales;Arenicellaceae;uncultured;uncultured bacterium	736
GQ351228.1.1436	Bacteria;Proteobacteria;Alphaproteobacteria;SAR11 clade;Clade I;Clade Ib;uncultured bacterium	730
GU223379.1.1470	Bacteria;Proteobacteria;Gammaproteobacteria;Pseudomonadales;Marinobacteraceae;Marinobacter;Marinobacter sp. EM492	730
KY194366.1.1422	Bacteria;Proteobacteria;Alphaproteobacteria;Rhodospirillales;AEGEAN-169 marine group;uncultured bacterium	724
JYMV01035563.8065.9560	Bacteria;SAR324 clade(Marine group B);hydrothermal vent metagenome	714
KJ881973.1.1438	Archaea;Crenarchaeota;Nitrososphaeria;Nitrosopumilales;Nitrosopumilaceae;Candidatus Nitrosopelagicus;uncultured archaeon	708
KY194057.1.1460	Bacteria;Marinimicrobia (SAR406 clade);uncultured bacterium	708
HQ673282.1.1505	Bacteria;Verrucomicrobiota;Verrucomicrobiae;Arctic97B-4 marine group;uncultured bacterium	706
KY241506.1.1444	Bacteria;SAR324 clade(Marine group B);uncultured bacterium	703
KY194404.1.1522	Bacteria;Marinimicrobia (SAR406 clade);uncultured bacterium	701
HQ672538.1.1436	Bacteria;Proteobacteria;Alphaproteobacteria;SAR11 clade;Clade I;uncultured;uncultured bacterium	698
HQ672383.1.1501	Bacteria;Proteobacteria;Gammaproteobacteria;Arenicellales;Arenicellaceae;uncultured;uncultured bacterium	697
JN166351.1.1484	Bacteria;Nitrospinota;Nitrospinia;Nitrospinales;Nitrospinaceae;LS-NOB;uncultured marine microorganism	694
KY194474.1.1517	Bacteria;Proteobacteria;Gammaproteobacteria;HOC36;uncultured bacterium	686
KJ760921.1.1800	Eukaryota;SAR;Rhizaria;Retaria;Polycystinea;Spumellaria;Cladococcus;uncultured eukaryote	681
KY194014.1.1506	Bacteria;SAR324 clade(Marine group B);uncultured bacterium	677
HQ674261.1.1518	Bacteria;Proteobacteria;Gammaproteobacteria;UBA10353 marine group;uncultured bacterium	670
KX427753.1.1372	Archaea;Crenarchaeota;Nitrososphaeria;Nitrosopumilales;Nitrosopumilaceae;Candidatus Nitrosopelagicus;uncultured archaeon	669
KJ762846.1.1796	Eukaryota;SAR;Alveolata;Dinoflagellata;Dinophyceae;Gymnodiniphycidae;Gyrodinium;uncultured eukaryote	666
CP023464.3372021.3373536	Bacteria;Proteobacteria;Gammaproteobacteria;Enterobacterales;Pseudoalteromonadaceae;Pseudoalteromonas;Pseudoalteromonas atlantica	661
KY081839.1.1436	Bacteria;Proteobacteria;Alphaproteobacteria;SAR11 clade;Clade I;uncultured;uncultured bacterium	661
GQ351232.1.1504	Bacteria;Proteobacteria;Gammaproteobacteria;HOC36;uncultured bacterium	660
HQ672856.1.1497	Bacteria;Proteobacteria;Gammaproteobacteria;Enterobacterales;Pseudoalteromonadaceae;Pseudoalteromonas;uncultured bacterium	658
KY194076.1.1281	Bacteria;Proteobacteria;Alphaproteobacteria;Sphingomonadales;Sphingomonadaceae;Altererythrobacter;uncultured bacterium	656
EU686604.16726.18273	Bacteria;Verrucomicrobiota;Verrucomicrobiae;Arctic97B-4 marine group;uncultured bacterium AD243-C9	654
LWDU01042499.49138.50666	Bacteria;Planctomycetota;Pla3 lineage;hydrothermal vent metagenome	648
KY081873.1.1345	Archaea;Crenarchaeota;Nitrososphaeria;Nitrosopumilales;Nitrosopumilaceae;Candidatus Nitrosopumilus;uncultured archaeon	643
AXVX01000020.1198.2740	Bacteria;Gemmatimonadota;BD2-11 terrestrial group;Gemmatimonadetes bacterium SCGC AAA240-J22	634
FJ545636.1.1509	Bacteria;SAR324 clade(Marine group B);uncultured bacterium	625
KY194577.1.1448	Bacteria;Proteobacteria;Alphaproteobacteria;SAR11 clade;Clade I;uncultured;uncultured bacterium	623
JQ678445.1.1523	Bacteria;NB1-j;uncultured bacterium	608
KX427725.1.1353	Archaea;Crenarchaeota;Nitrososphaeria;Nitrosopumilales;Nitrosopumilaceae;uncultured archaeon	603
KY194454.1.1434	Bacteria;SAR324 clade(Marine group B);uncultured bacterium	602
HQ672765.1.1517	Bacteria;Proteobacteria;Gammaproteobacteria;UBA10353 marine group;uncultured bacterium	600
KX427610.1.1439	Archaea;Crenarchaeota;Nitrososphaeria;Nitrosopumilales;Nitrosopumilaceae;Candidatus Nitrosopelagicus;uncultured archaeon	598
KY194010.1.1410	Bacteria;Proteobacteria;Gammaproteobacteria;Pseudomonadales;SAR86 clade;uncultured bacterium	596
HQ672625.1.1437	Bacteria;Proteobacteria;Alphaproteobacteria;SAR11 clade;Clade I;uncultured;uncultured bacterium	584
JQ222490.1.914	Archaea;Crenarchaeota;Nitrososphaeria;Nitrosopumilales;Nitrosopumilaceae;uncultured marine archaeon	564
AB194005.1.1440	Archaea;Crenarchaeota;Nitrososphaeria;Nitrosopumilales;Nitrosopumilaceae;uncultured archaeon	551
KX427757.1.1440	Archaea;Crenarchaeota;Nitrososphaeria;Nitrosopumilales;Nitrosopumilaceae;uncultured archaeon	546
AB974096.1.1415	Bacteria;SAR324 clade(Marine group B);uncultured bacterium	537
HQ672474.1.1438	Bacteria;Proteobacteria;Alphaproteobacteria;SAR11 clade;Clade II;uncultured bacterium	535
HQ673841.1.1523	Bacteria;Marinimicrobia (SAR406 clade);uncultured bacterium	523
KJ882222.1.1438	Archaea;Crenarchaeota;Nitrososphaeria;Nitrosopumilales;Nitrosopumilaceae;uncultured archaeon	520
KY194616.1.1475	Bacteria;SAR324 clade(Marine group B);uncultured bacterium	515
JX441513.1.1477	Bacteria;SAR324 clade(Marine group B);uncultured bacterium	509
KU578648.1.1324	Bacteria;Proteobacteria;Alphaproteobacteria;SAR11 clade;Clade I;uncultured;uncultured bacterium	507
AB193958.1.1441	Archaea;Crenarchaeota;Nitrososphaeria;Nitrosopumilales;Nitrosopumilaceae;uncultured archaeon	501
KJ757124.1.1800	Eukaryota;SAR;Alveolata;Dinoflagellata;Dinophyceae;Gymnodiniphycidae;Incertae Sedis;Akashiwo;uncultured eukaryote	496
KY194437.1.1394	Bacteria;Proteobacteria;Alphaproteobacteria;SAR11 clade;Clade II;uncultured bacterium	493
GQ351139.1.1519	Bacteria;Proteobacteria;Gammaproteobacteria;Pseudomonadales;Thioglobaceae;SUP05 cluster;uncultured bacterium	491
LWDU01000453.2395.3912	Bacteria;Marinimicrobia (SAR406 clade);hydrothermal vent metagenome	485
KY194436.1.1436	Bacteria;Proteobacteria;Alphaproteobacteria;SAR11 clade;Clade II;uncultured bacterium	483
HQ673872.1.1478	Bacteria;Nitrospinota;Nitrospinia;Nitrospinales;Nitrospinaceae;Nitrospina;uncultured bacterium	482
HQ673994.1.1476	Bacteria;SAR324 clade(Marine group B);uncultured bacterium	477
HQ672847.1.1483	Bacteria;Nitrospinota;Nitrospinia;Nitrospinales;Nitrospinaceae;Nitrospina;uncultured bacterium	469
KX189156.1.1939	Eukaryota;Discoba;Discicristata;Euglenozoa;Diplonemea;SCM38C39 marine group;uncultured marine diplonemid	460
HQ672592.1.1436	Bacteria;Proteobacteria;Alphaproteobacteria;SAR11 clade;Clade I;Clade Ib;uncultured bacterium	457
HQ672811.1.1511	Bacteria;Marinimicrobia (SAR406 clade);uncultured bacterium	457
KY194508.1.1437	Bacteria;Proteobacteria;Alphaproteobacteria;SAR11 clade;Clade I;uncultured;uncultured bacterium	453
JQ753122.1.1503	Bacteria;Proteobacteria;Gammaproteobacteria;Enterobacterales;Colwelliaceae;Colwellia;uncultured gamma proteobacterium	448
HQ673329.1.1498	Bacteria;Proteobacteria;Gammaproteobacteria;Methylococcales;Methylomonadaceae;Milano-WF1B-03;uncultured bacterium	444
KY081831.1.1455	Bacteria;Proteobacteria;Alphaproteobacteria;SAR11 clade;Clade II;uncultured bacterium	439
KU862000.1.1434	Bacteria;SAR324 clade(Marine group B);uncultured bacterium	435
KY194636.1.1463	Bacteria;Proteobacteria;Alphaproteobacteria;SAR11 clade;Clade II;uncultured bacterium	429
KY194385.1.1445	Bacteria;Proteobacteria;Alphaproteobacteria;Rhodospirillales;AEGEAN-169 marine group;uncultured bacterium	427
KC682720.1.1503	Bacteria;Proteobacteria;Gammaproteobacteria;Pseudomonadales;Thioglobaceae;SUP05 cluster;uncultured bacterium	426
HQ673431.1.1523	Bacteria;Marinimicrobia (SAR406 clade);uncultured bacterium	418
KJ757576.1.2061	Eukaryota;Discoba;Discicristata;Euglenozoa;Diplonemea;SCM38C39 marine group;uncultured eukaryote	417
JN166361.1.1514	Bacteria;Proteobacteria;Gammaproteobacteria;Pseudomonadales;Pseudohongiellaceae;Pseudohongiella;uncultured marine microorganism	416
KX426913.1.1452	Bacteria;Proteobacteria;Alphaproteobacteria;SAR11 clade;Clade I;uncultured;uncultured bacterium	413
AB974082.1.1445	Bacteria;Nitrospirota;Nitrospiria;Nitrospirales;Nitrospiraceae;Nitrospira;uncultured bacterium	413
HQ674155.1.1523	Bacteria;Marinimicrobia (SAR406 clade);uncultured bacterium	408
HQ673064.1.1522	Bacteria;Marinimicrobia (SAR406 clade);uncultured bacterium	408
KM820511.1.1502	Bacteria;Proteobacteria;Gammaproteobacteria;Enterobacterales;Alteromonadaceae;Alteromonas;uncultured bacterium	402
KY194376.1.1436	Bacteria;Proteobacteria;Alphaproteobacteria;SAR11 clade;Clade II;uncultured bacterium	394
KY194610.1.1522	Bacteria;Marinimicrobia (SAR406 clade);uncultured bacterium	392
HQ673363.1.1503	Bacteria;Proteobacteria;Gammaproteobacteria;Steroidobacterales;Woeseiaceae;Woeseia;uncultured bacterium	390
EU686588.13514.15011	Bacteria;Actinobacteriota;Acidimicrobiia;Microtrichales;Microtrichaceae;Sva0996 marine group;uncultured bacterium AD12-A11	388
KP638890.1.1497	Bacteria;Proteobacteria;Gammaproteobacteria;Pseudomonadales;KI89A clade;uncultured bacterium	387
KY194495.1.1465	Bacteria;SAR324 clade(Marine group B);uncultured bacterium	380
JQ220558.1.915	Archaea;Crenarchaeota;Nitrososphaeria;Nitrosopumilales;Nitrosopumilaceae;Candidatus Nitrosopumilus;uncultured marine archaeon	380
KY081822.1.1509	Bacteria;Proteobacteria;Gammaproteobacteria;Arenicellales;Arenicellaceae;uncultured;uncultured bacterium	371
AM944022.1.1520	Bacteria;Proteobacteria;Gammaproteobacteria;Enterobacterales;Pseudoalteromonadaceae;Pseudoalteromonas;Pseudoalteromonas sp. R-25603	370
KF798487.1.1506	Bacteria;Proteobacteria;Gammaproteobacteria;Enterobacterales;Colwelliaceae;Colwellia;uncultured bacterium	369
KC682737.1.1527	Bacteria;Verrucomicrobiota;Verrucomicrobiae;Arctic97B-4 marine group;uncultured bacterium	369
EU686642.21788.23258	Archaea;Crenarchaeota;Nitrososphaeria;Nitrosopumilales;Nitrosopumilaceae;uncultured marine crenarchaeote SAT1000-49-D2	368
HQ673682.1.1487	Bacteria;Bacteroidota;Bacteroidia;Flavobacteriales;NS9 marine group;uncultured bacterium	358
AY458633.8036.9502	Bacteria;Proteobacteria;Alphaproteobacteria;SAR11 clade;Clade II;uncultured marine bacterium 313	354
KY081847.1.1445	Bacteria;Proteobacteria;Alphaproteobacteria;SAR11 clade;Clade I;uncultured;uncultured bacterium	354
JYMV01043872.92.1647	Bacteria;Verrucomicrobiota;Verrucomicrobiae;Arctic97B-4 marine group;hydrothermal vent metagenome	354
JQ221919.1.916	Archaea;Crenarchaeota;Nitrososphaeria;Nitrosopumilales;Nitrosopumilaceae;Candidatus Nitrosopumilus;uncultured marine archaeon	351
GU246579.1.1774	Eukaryota;SAR;Rhizaria;Retaria;Acantharia;Acantharea Group I;uncultured marine eukaryote	345
AZHQ01000013.3641.5097	Bacteria;Proteobacteria;Alphaproteobacteria;SAR11 clade;Clade I;uncultured;alpha proteobacterium SCGC AAA288-E13	342
HQ674222.1.1525	Bacteria;Gemmatimonadota;BD2-11 terrestrial group;uncultured bacterium	340
HQ673060.1.1447	Bacteria;Proteobacteria;Alphaproteobacteria;SAR11 clade;Clade I;uncultured;uncultured bacterium	338
KJ757290.1.2057	Eukaryota;Discoba;Discicristata;Euglenozoa;Diplonemea;SCM38C39 marine group;uncultured eukaryote	338
KY194145.1.1466	Bacteria;Bacteroidota;Bacteroidia;Cytophagales;Cyclobacteriaceae;Marinoscillum;uncultured bacterium	336
KY194652.1.1377	Bacteria;Proteobacteria;Alphaproteobacteria;SAR11 clade;Clade II;uncultured bacterium	332
JX879067.1.1433	Bacteria;Proteobacteria;Alphaproteobacteria;Rickettsiales;S25-593;uncultured bacterium	332
HQ672258.1.1436	Bacteria;Proteobacteria;Alphaproteobacteria;SAR11 clade;Clade II;uncultured bacterium	330
GU474900.19987.21453	Bacteria;Proteobacteria;Alphaproteobacteria;SAR11 clade;Clade II;uncultured SAR11 cluster bacterium HF4000_37C10	327
JQ221038.1.914	Archaea;Crenarchaeota;Nitrososphaeria;Marine Benthic Group A;uncultured marine archaeon	326
GQ351229.1.1436	Bacteria;Proteobacteria;Alphaproteobacteria;SAR11 clade;Clade I;uncultured;uncultured bacterium	324
HQ672985.1.1500	Bacteria;Proteobacteria;Gammaproteobacteria;Steroidobacterales;Woeseiaceae;Woeseia;uncultured bacterium	320
KY193991.1.1436	Bacteria;Proteobacteria;Alphaproteobacteria;SAR11 clade;Clade I;uncultured;uncultured bacterium	318
LWDU01033394.28748.30240	Bacteria;Planctomycetota;Planctomycetes;Pirellulales;Pirellulaceae;Rhodopirellula;hydrothermal vent metagenome	316
HQ673767.1.1523	Bacteria;Marinimicrobia (SAR406 clade);uncultured bacterium	314
KY194530.1.1456	Bacteria;Proteobacteria;Alphaproteobacteria;SAR11 clade;uncultured bacterium	312
HQ672365.1.1464	Bacteria;Proteobacteria;Alphaproteobacteria;Rickettsiales;uncultured bacterium	311
HQ672277.1.1436	Bacteria;Proteobacteria;Alphaproteobacteria;SAR11 clade;Clade II;uncultured bacterium	308
KX426481.1.1434	Bacteria;Proteobacteria;Alphaproteobacteria;SAR11 clade;Clade I;uncultured;uncultured bacterium	304
KY081834.1.1427	Bacteria;Proteobacteria;Alphaproteobacteria;SAR11 clade;Clade I;uncultured;uncultured bacterium	304
HQ673039.1.1523	Bacteria;Marinimicrobia (SAR406 clade);uncultured bacterium	302
EU287345.1.1503	Bacteria;Proteobacteria;Gammaproteobacteria;Enterobacterales;Colwelliaceae;Colwellia;uncultured bacterium	296
JX441594.1.1509	Bacteria;Nitrospinota;Nitrospinia;Nitrospinales;Nitrospinaceae;Nitrospina;uncultured bacterium	295
HQ673071.1.1436	Bacteria;Proteobacteria;Alphaproteobacteria;SAR11 clade;Clade I;uncultured;uncultured bacterium	295
HQ673874.1.1436	Bacteria;Proteobacteria;Alphaproteobacteria;SAR11 clade;Clade I;uncultured;uncultured bacterium	292
KY194013.1.1502	Bacteria;SAR324 clade(Marine group B);uncultured bacterium	287
KY081852.1.1521	Bacteria;Marinimicrobia (SAR406 clade);uncultured bacterium	284
KX427785.1.1440	Archaea;Crenarchaeota;Nitrososphaeria;Nitrosopumilales;Nitrosopumilaceae;uncultured archaeon	281
KY194661.1.1286	Bacteria;Chloroflexi;Dehalococcoidia;SAR202 clade;uncultured bacterium	281
GQ351216.1.1487	Bacteria;Bacteroidota;Bacteroidia;Flavobacteriales;NS9 marine group;uncultured bacterium	277
KY194464.1.1445	Archaea;Thermoplasmatota;Thermoplasmata;Marine Group II;uncultured archaeon	275
KY241490.1.1435	Bacteria;Proteobacteria;Alphaproteobacteria;SAR11 clade;Clade II;uncultured bacterium	275
HQ674226.1.1497	Bacteria;Proteobacteria;Gammaproteobacteria;Pseudomonadales;KI89A clade;uncultured bacterium	275
HQ672805.1.1482	Bacteria;Chloroflexi;Dehalococcoidia;SAR202 clade;uncultured bacterium	273
EF645948.1.1485	Bacteria;Bacteroidota;Bacteroidia;Flavobacteriales;Cryomorphaceae;uncultured;uncultured bacterium	272
HQ672273.1.1437	Bacteria;Proteobacteria;Alphaproteobacteria;SAR11 clade;Clade I;uncultured;uncultured bacterium	271
FJ150824.1.1353	Archaea;Crenarchaeota;Nitrososphaeria;Nitrosopumilales;Nitrosopumilaceae;uncultured marine group I thaumarchaeote	270
FJ150825.1.1353	Archaea;Crenarchaeota;Nitrososphaeria;Nitrosopumilales;Nitrosopumilaceae;Candidatus Nitrosopumilus;uncultured marine group I thaumarchaeote	269
KX427816.1.1434	Bacteria;Proteobacteria;Alphaproteobacteria;SAR11 clade;Clade I;uncultured;uncultured bacterium	269
KY194672.1.1487	Bacteria;SAR324 clade(Marine group B);uncultured bacterium	269
HQ673419.1.1446	Bacteria;Proteobacteria;Alphaproteobacteria;SAR11 clade;uncultured;uncultured bacterium	268
KM820533.1.1497	Bacteria;Proteobacteria;Gammaproteobacteria;Enterobacterales;Alteromonadaceae;Alteromonas;uncultured bacterium	268
AB193906.1.1435	Bacteria;Proteobacteria;Alphaproteobacteria;SAR11 clade;Clade II;uncultured bacterium	265
AB974099.1.1395	Bacteria;Proteobacteria;Alphaproteobacteria;Rhodospirillales;AEGEAN-169 marine group;uncultured bacterium	264
JQ678431.1.1528	Bacteria;Marinimicrobia (SAR406 clade);uncultured bacterium	264
KY081865.1.1392	Bacteria;Proteobacteria;Alphaproteobacteria;Rickettsiales;S25-593;uncultured bacterium	259
HQ673474.1.1436	Bacteria;Proteobacteria;Alphaproteobacteria;SAR11 clade;Clade II;uncultured bacterium	258
KX427992.1.1475	Bacteria;SAR324 clade(Marine group B);uncultured bacterium	256
KY194387.1.1494	Bacteria;Marinimicrobia (SAR406 clade);uncultured bacterium	255
KY194453.1.1435	Bacteria;Proteobacteria;Alphaproteobacteria;SAR11 clade;Clade II;uncultured bacterium	251
KY194623.1.1431	Bacteria;Proteobacteria;Alphaproteobacteria;SAR11 clade;Clade I;uncultured;uncultured bacterium	251
HQ673353.1.1476	Bacteria;Actinobacteriota;Acidimicrobiia;Microtrichales;Microtrichaceae;Sva0996 marine group;uncultured bacterium	246
KY194412.1.1464	Bacteria;Proteobacteria;Alphaproteobacteria;SAR11 clade;Clade II;uncultured bacterium	246
HQ673220.1.1523	Bacteria;Marinimicrobia (SAR406 clade);uncultured bacterium	246
KC682727.1.1500	Bacteria;Proteobacteria;Gammaproteobacteria;Pseudomonadales;Thioglobaceae;SUP05 cluster;uncultured bacterium	245
KX427766.1.1407	Archaea;Crenarchaeota;Nitrososphaeria;Nitrosopumilales;Nitrosopumilaceae;Candidatus Nitrosopelagicus;uncultured archaeon	241
KY194097.1.1453	Bacteria;Proteobacteria;Alphaproteobacteria;SAR11 clade;Clade II;uncultured bacterium	239
KX427906.1.1471	Archaea;Crenarchaeota;Nitrososphaeria;Nitrosopumilales;Nitrosopumilaceae;uncultured archaeon	238
KX427635.1.1440	Archaea;Crenarchaeota;Nitrososphaeria;Nitrosopumilales;Nitrosopumilaceae;uncultured archaeon	236
KY194572.1.1520	Bacteria;Marinimicrobia (SAR406 clade);uncultured bacterium	236
KR058214.1.1622	Eukaryota;SAR;Rhizaria;Retaria;Polycystinea;Collodaria;Collophidium;Collophidium ovatum	233
DQ513029.1.1499	Bacteria;Proteobacteria;Gammaproteobacteria;Pseudomonadales;KI89A clade;uncultured bacterium	232
KY194133.1.1517	Bacteria;Proteobacteria;Gammaproteobacteria;HOC36;uncultured bacterium	231
KX427961.1.1352	Archaea;Crenarchaeota;Nitrososphaeria;Nitrosopumilales;Nitrosopumilaceae;Candidatus Nitrosopelagicus;uncultured archaeon	230
EU795206.40698.42194	Bacteria;SAR324 clade(Marine group B);uncultured bacterium HF0770_45N15	229
KM018721.1.1481	Bacteria;Nitrospinota;Nitrospinia;Nitrospinales;Nitrospinaceae;LS-NOB;uncultured proteobacterium	227
CEPW01138938.1976.3433	Archaea;Crenarchaeota;Nitrososphaeria;Nitrosopumilales;Nitrosopumilaceae;Candidatus Nitrosopelagicus;marine metagenome	226
HQ672994.1.1435	Bacteria;Proteobacteria;Alphaproteobacteria;SAR11 clade;Clade II;uncultured bacterium	224
KX427612.1.1472	Archaea;Thermoplasmatota;Thermoplasmata;Marine Group II;uncultured archaeon	224
HQ529888.1.911	Archaea;Crenarchaeota;Nitrososphaeria;Nitrosopumilales;Nitrosopumilaceae;uncultured archaeon	224
KY194581.1.1522	Bacteria;Marinimicrobia (SAR406 clade);uncultured bacterium	220
KF954265.1.1441	Archaea;Crenarchaeota;Nitrososphaeria;Nitrosopumilales;Nitrosopumilaceae;uncultured thaumarchaeote	219
KY081835.1.1487	Bacteria;SAR324 clade(Marine group B);uncultured bacterium	216
EF572280.1.1488	Bacteria;Bacteroidota;Bacteroidia;Flavobacteriales;Cryomorphaceae;uncultured;uncultured bacterium	214
HQ674493.1.1436	Bacteria;Proteobacteria;Alphaproteobacteria;SAR11 clade;Clade II;uncultured bacterium	214
FJ150819.1.1297	Archaea;Crenarchaeota;Nitrososphaeria;Nitrosopumilales;Nitrosopumilaceae;uncultured marine archaeon	213
GQ337229.1.1461	Bacteria;Chloroflexi;Dehalococcoidia;SAR202 clade;uncultured Chloroflexi bacterium	212
KY194479.1.1450	Bacteria;Proteobacteria;Alphaproteobacteria;SAR11 clade;Clade II;uncultured bacterium	211
JQ678478.1.1495	Bacteria;Planctomycetota;Planctomycetes;Pirellulales;Pirellulaceae;Rhodopirellula;uncultured bacterium	211
KF170424.460.2002	Bacteria;Marinimicrobia (SAR406 clade);uncultured bacterium 405006-B04	210
HQ672793.1.1475	Bacteria;Chloroflexi;Dehalococcoidia;SAR202 clade;uncultured bacterium	207
JX530772.1.1459	Bacteria;Proteobacteria;Gammaproteobacteria;Pseudomonadales;SAR86 clade;uncultured SAR86 cluster bacterium	207
KY194683.1.1475	Bacteria;SAR324 clade(Marine group B);uncultured bacterium	201
KX427865.1.1445	Bacteria;Proteobacteria;Alphaproteobacteria;SAR11 clade;uncultured;uncultured bacterium	200
KF954247.1.1442	Archaea;Crenarchaeota;Nitrososphaeria;Marine Benthic Group A;uncultured thaumarchaeote	200
CERE01106545.44.2011	Eukaryota;Amorphea;Obazoa;Opisthokonta;Holozoa;Choanozoa;Metazoa;Animalia;BCP clade;Bilateria;Protostomia;Ecdysozoa;Arthropoda;Crustacea;Ostracoda;Myodocopa;Halocyprida;marine metagenome	199
HQ672334.1.1461	Bacteria;SAR324 clade(Marine group B);uncultured bacterium	199
CERL01010433.10638.12138	Bacteria;Bacteroidota;Bacteroidia;Cytophagales;Cyclobacteriaceae;Marinoscillum;marine metagenome	197
KY241651.1.1437	Archaea;Crenarchaeota;Nitrososphaeria;Nitrosopumilales;Nitrosopumilaceae;Candidatus Nitrosopumilus;uncultured archaeon	196
KU898233.1.1480	Bacteria;Verrucomicrobiota;Verrucomicrobiae;Arctic97B-4 marine group;uncultured bacterium	196
GU145462.1.1507	Bacteria;Proteobacteria;Gammaproteobacteria;Pseudomonadales;Thioglobaceae;SUP05 cluster;uncultured bacterium	195
HQ673633.1.1513	Bacteria;Marinimicrobia (SAR406 clade);uncultured bacterium	194
HM798879.1.1489	Bacteria;Proteobacteria;Gammaproteobacteria;UBA10353 marine group;uncultured gamma proteobacterium	191
JN166303.1.1525	Bacteria;Gemmatimonadota;BD2-11 terrestrial group;uncultured marine microorganism	190
KX428001.1.1470	Bacteria;Verrucomicrobiota;Verrucomicrobiae;Arctic97B-4 marine group;uncultured bacterium	189
HQ395196.1.1502	Bacteria;Proteobacteria;Gammaproteobacteria;Pseudomonadales;Marinobacteraceae;Marinobacter;bacterium enrichment culture clone ecb2	187
JX441548.1.1451	Bacteria;Proteobacteria;Alphaproteobacteria;Rhodospirillales;AEGEAN-169 marine group;uncultured bacterium	185
HQ163177.1.1363	Bacteria;Planctomycetota;Planctomycetes;Pirellulales;Pirellulaceae;Rhodopirellula;uncultured planctomycete	184
AB974097.1.1415	Bacteria;Nitrospinota;Nitrospinia;Nitrospinales;Nitrospinaceae;LS-NOB;uncultured bacterium	184
HQ674091.1.1456	Bacteria;Actinobacteriota;Acidimicrobiia;Microtrichales;Microtrichaceae;Sva0996 marine group;uncultured bacterium	183
KY194477.1.1464	Bacteria;Proteobacteria;Gammaproteobacteria;Pseudomonadales;SAR86 clade;uncultured bacterium	183
HQ673523.1.1504	Bacteria;Proteobacteria;Gammaproteobacteria;HOC36;uncultured bacterium	181
KJ881953.1.1438	Archaea;Crenarchaeota;Nitrososphaeria;Nitrosopumilales;Nitrosopumilaceae;uncultured archaeon	179
AB193978.1.1441	Archaea;Thermoplasmatota;Thermoplasmata;Marine Group II;uncultured archaeon	179
KX426454.1.1438	Bacteria;Proteobacteria;Alphaproteobacteria;Rhodospirillales;AEGEAN-169 marine group;uncultured bacterium	178
KY194451.1.1436	Bacteria;Proteobacteria;Alphaproteobacteria;SAR11 clade;Clade I;uncultured;uncultured bacterium	177
HQ672712.1.1447	Bacteria;Proteobacteria;Alphaproteobacteria;SAR11 clade;Clade I;uncultured;uncultured bacterium	173
HM798653.1.1416	Bacteria;Proteobacteria;Alphaproteobacteria;SAR11 clade;Clade I;uncultured;uncultured Pelagibacterales bacterium	171
KX427829.1.1442	Bacteria;Proteobacteria;Alphaproteobacteria;SAR11 clade;Clade II;uncultured bacterium	171
HQ672585.1.1501	Bacteria;Proteobacteria;Gammaproteobacteria;UBA10353 marine group;uncultured bacterium	171
KF954235.1.1070	Archaea;Crenarchaeota;Nitrososphaeria;Nitrosopumilales;Nitrosopumilaceae;uncultured thaumarchaeote	170
FJ150830.1.1353	Archaea;Crenarchaeota;Nitrososphaeria;Nitrosopumilales;Nitrosopumilaceae;Candidatus Nitrosopumilus;uncultured marine group I thaumarchaeote	168
KY194018.1.1404	Bacteria;Proteobacteria;Alphaproteobacteria;Rickettsiales;S25-593;uncultured bacterium	168
HQ672802.1.1497	Bacteria;Proteobacteria;Gammaproteobacteria;Enterobacterales;Pseudoalteromonadaceae;Pseudoalteromonas;uncultured bacterium	167
JQ222372.1.913	Archaea;Crenarchaeota;Nitrososphaeria;Marine Benthic Group A;uncultured marine archaeon	166
HQ673129.1.1436	Bacteria;Proteobacteria;Alphaproteobacteria;SAR11 clade;Clade II;uncultured bacterium	166
KX427888.1.1443	Bacteria;Proteobacteria;Alphaproteobacteria;SAR11 clade;uncultured;uncultured bacterium	165
AB974101.1.1445	Bacteria;Proteobacteria;Gammaproteobacteria;Steroidobacterales;Woeseiaceae;Woeseia;uncultured bacterium	165
KX427628.1.1436	Bacteria;Proteobacteria;Alphaproteobacteria;SAR11 clade;Clade I;uncultured;uncultured bacterium	164
KY194490.1.1444	Bacteria;SAR324 clade(Marine group B);uncultured bacterium	156
GU235207.1.1377	Bacteria;Proteobacteria;Gammaproteobacteria;Pseudomonadales;Thioglobaceae;SUP05 cluster;uncultured marine bacterium	155
DQ396201.1.1531	Bacteria;Proteobacteria;Gammaproteobacteria;Pseudomonadales;Thioglobaceae;SUP05 cluster;uncultured organism	155
JQ222528.1.914	Archaea;Crenarchaeota;Nitrososphaeria;Nitrosopumilales;Nitrosopumilaceae;uncultured marine archaeon	153
AY316120.23792.25263	Archaea;Crenarchaeota;Nitrososphaeria;Nitrosopumilales;Nitrosopumilaceae;uncultured crenarchaeote DeepAnt-EC39	148
EU795217.16682.18162	Bacteria;SAR324 clade(Marine group B);uncultured bacterium HF0200_39L23	148
HQ672761.1.1499	Bacteria;Proteobacteria;Gammaproteobacteria;Ga0077536;uncultured bacterium	147
KX427649.1.1366	Archaea;Crenarchaeota;Nitrososphaeria;Nitrosopumilales;Nitrosopumilaceae;Candidatus Nitrosopelagicus;uncultured archaeon	147
KX427802.1.1346	Archaea;Crenarchaeota;Nitrososphaeria;Nitrosopumilales;Nitrosopumilaceae;Candidatus Nitrosopelagicus;uncultured archaeon	145
JQ221960.1.909	Archaea;Crenarchaeota;Nitrososphaeria;Nitrosopumilales;Nitrosopumilaceae;uncultured marine archaeon	145
KX426915.1.1452	Bacteria;Proteobacteria;Alphaproteobacteria;SAR11 clade;Clade I;uncultured;uncultured bacterium	144
HQ672276.1.1435	Bacteria;Proteobacteria;Alphaproteobacteria;SAR11 clade;Clade I;uncultured;uncultured bacterium	141
KY194362.1.1451	Bacteria;Proteobacteria;Alphaproteobacteria;Rhodospirillales;AEGEAN-169 marine group;uncultured bacterium	139
KY194679.1.1436	Bacteria;Proteobacteria;Alphaproteobacteria;SAR11 clade;Clade I;uncultured;uncultured bacterium	137
KY194381.1.1445	Bacteria;Proteobacteria;Alphaproteobacteria;SAR11 clade;Clade I;uncultured;uncultured bacterium	137
KX426401.1.1437	Bacteria;Proteobacteria;Alphaproteobacteria;SAR11 clade;Clade II;uncultured bacterium	137
HQ674321.1.1438	Bacteria;Proteobacteria;Alphaproteobacteria;SAR11 clade;Clade II;uncultured bacterium	137
HQ672896.1.1513	Bacteria;Marinimicrobia (SAR406 clade);uncultured bacterium	136
HQ673105.1.1482	Bacteria;Proteobacteria;Gammaproteobacteria;Methylococcales;Methylomonadaceae;Milano-WF1B-03;uncultured bacterium	136
GQ351175.1.1503	Bacteria;Proteobacteria;Gammaproteobacteria;Pseudomonadales;Thioglobaceae;SUP05 cluster;uncultured bacterium	135
HQ674271.1.1518	Bacteria;Proteobacteria;Gammaproteobacteria;UBA10353 marine group;uncultured bacterium	132
HQ674232.1.1463	Bacteria;Chloroflexi;Dehalococcoidia;SAR202 clade;uncultured bacterium	132
AB193959.1.1439	Archaea;Crenarchaeota;Nitrososphaeria;Nitrosopumilales;Nitrosopumilaceae;uncultured archaeon	129
KY194419.1.1438	Bacteria;Proteobacteria;Alphaproteobacteria;Rhodospirillales;Magnetospiraceae;uncultured;uncultured bacterium	129
KX935833.1.1434	Bacteria;Proteobacteria;Alphaproteobacteria;SAR11 clade;Clade II;uncultured marine bacterium	129
HQ674025.1.1449	Bacteria;SAR324 clade(Marine group B);uncultured bacterium	129
KY194519.1.1449	Bacteria;Proteobacteria;Alphaproteobacteria;SAR11 clade;Clade I;uncultured;uncultured bacterium	129
HQ673741.1.1446	Bacteria;Proteobacteria;Alphaproteobacteria;SAR11 clade;Clade I;uncultured;uncultured bacterium	128
KX427988.1.1490	Bacteria;SAR324 clade(Marine group B);uncultured bacterium	128
HQ673270.1.1522	Bacteria;Marinimicrobia (SAR406 clade);uncultured bacterium	127
HQ674039.1.1470	Bacteria;Verrucomicrobiota;Verrucomicrobiae;Arctic97B-4 marine group;uncultured bacterium	127
KX427608.1.1454	Bacteria;Proteobacteria;Alphaproteobacteria;SAR11 clade;Clade II;uncultured bacterium	125
HQ652527.1.1419	Bacteria;Marinimicrobia (SAR406 clade);uncultured bacterium	121
DQ156348.18592.20063	Archaea;Thermoplasmatota;Thermoplasmata;Marine Group II;uncultured marine group II euryarchaeote HF70_59C08	119
GU474891.23044.24522	Bacteria;Proteobacteria;Gammaproteobacteria;Pseudomonadales;SAR86 clade;uncultured gamma proteobacterium HF4000_19M20	119
KT229616.1.1375	Bacteria;Bacteroidota;Bacteroidia;Cytophagales;Cyclobacteriaceae;Roseivirga;Fabivirga thermotolerans	119
AB193901.1.1435	Bacteria;Proteobacteria;Alphaproteobacteria;Rickettsiales;S25-593;uncultured bacterium	118
KX427893.1.1445	Bacteria;Proteobacteria;Alphaproteobacteria;SAR11 clade;Clade I;uncultured;uncultured bacterium	118
JQ220634.1.915	Archaea;Thermoplasmatota;Thermoplasmata;Marine Group III;uncultured marine archaeon	115
DQ396038.1.1519	Bacteria;Bacteroidota;Bacteroidia;Cytophagales;Cyclobacteriaceae;Marinoscillum;uncultured organism	114
HQ672250.1.1447	Bacteria;Proteobacteria;Alphaproteobacteria;SAR11 clade;uncultured;uncultured bacterium	114
GQ337220.1.1506	Bacteria;Proteobacteria;Gammaproteobacteria;UBA10353 marine group;uncultured gamma proteobacterium	114
AM851093.1.1494	Bacteria;Proteobacteria;Gammaproteobacteria;Pseudomonadales;Thioglobaceae;SUP05 cluster;Mytilidae sp. morphotype BC 288 gill symbiont	113
JQ678377.1.1516	Bacteria;Proteobacteria;Gammaproteobacteria;Methylococcales;Methylomonadaceae;Milano-WF1B-03;uncultured bacterium	112
KF954272.1.1439	Archaea;Crenarchaeota;Nitrososphaeria;Nitrosopumilales;Nitrosopumilaceae;Candidatus Nitrosopumilus;uncultured thaumarchaeote	111
JQ220648.1.914	Archaea;Crenarchaeota;Nitrososphaeria;Nitrosopumilales;Nitrosopumilaceae;uncultured marine archaeon	111
AACY020071651.1282.2723	Archaea;Thermoplasmatota;Thermoplasmata;Marine Group II;marine metagenome	111
KJ763480.1.1793	Eukaryota;Amorphea;Obazoa;Opisthokonta;Holozoa;Choanozoa;Metazoa;Animalia;BCP clade;Cnidaria;Hydrozoa;Hydroidolina;Siphonophorae;uncultured eukaryote	110
KY194363.1.1436	Bacteria;Proteobacteria;Alphaproteobacteria;SAR11 clade;Clade II;uncultured bacterium	106
KY194455.1.1436	Bacteria;Proteobacteria;Alphaproteobacteria;SAR11 clade;Clade II;uncultured bacterium	106
KY241530.1.1503	Bacteria;Marinimicrobia (SAR406 clade);uncultured bacterium	105
HQ674233.1.1518	Bacteria;Planctomycetota;Planctomycetes;Planctomycetales;uncultured;uncultured bacterium	105
HQ673808.1.1478	Bacteria;Actinobacteriota;Acidimicrobiia;Microtrichales;Microtrichaceae;Sva0996 marine group;uncultured bacterium	104
HQ673364.1.1501	Bacteria;Proteobacteria;Gammaproteobacteria;Arenicellales;Arenicellaceae;uncultured;uncultured bacterium	102
HQ674512.1.1523	Bacteria;Marinimicrobia (SAR406 clade);uncultured bacterium	101
EF575159.1.1439	Bacteria;Proteobacteria;Alphaproteobacteria;SAR11 clade;Clade I;Clade Ib;uncultured bacterium	101
KY194364.1.1446	Bacteria;Proteobacteria;Alphaproteobacteria;SAR11 clade;uncultured;uncultured bacterium	101
AF018162.1.1798	Eukaryota;SAR;Rhizaria;Retaria;Polycystinea;Collodaria;Collophidium;Collophidium serpentinum	101
FJ615474.1.915	Archaea;Crenarchaeota;Nitrososphaeria;Nitrosopumilales;Nitrosopumilaceae;uncultured marine crenarchaeote	99
EU795186.1137.2679	Bacteria;Marinimicrobia (SAR406 clade);uncultured bacterium HF0500_01L02	99
KF954238.1.1443	Archaea;Crenarchaeota;Nitrososphaeria;Nitrosopumilales;Nitrosopumilaceae;uncultured thaumarchaeote	98
KX427850.1.1437	Bacteria;Proteobacteria;Alphaproteobacteria;SAR11 clade;Clade I;uncultured;uncultured bacterium	97
KY081854.1.1316	Bacteria;Chloroflexi;Dehalococcoidia;SAR202 clade;uncultured bacterium	96
GU234582.1.1332	Archaea;Crenarchaeota;Nitrososphaeria;Nitrosopumilales;Nitrosopumilaceae;uncultured marine archaeon	95
KY241497.1.1434	Bacteria;Proteobacteria;Alphaproteobacteria;SAR11 clade;Clade I;uncultured;uncultured bacterium	95
HQ672734.1.1436	Bacteria;Proteobacteria;Alphaproteobacteria;SAR11 clade;Clade I;uncultured;uncultured bacterium	95
JX879043.1.1437	Bacteria;Proteobacteria;Alphaproteobacteria;SAR11 clade;Clade I;uncultured;uncultured bacterium	95
HQ672719.1.1436	Bacteria;Proteobacteria;Alphaproteobacteria;SAR11 clade;Clade II;uncultured bacterium	94
KY194558.1.1466	Archaea;Thermoplasmatota;Thermoplasmata;Marine Group II;uncultured archaeon	93
GU567991.23165.24642	Bacteria;Verrucomicrobiota;Verrucomicrobiae;Arctic97B-4 marine group;uncultured verrucomicrobium HF0500_16O23	92
KY194355.1.1435	Bacteria;Proteobacteria;Alphaproteobacteria;SAR11 clade;Clade I;uncultured;uncultured bacterium	91
HQ674097.1.1531	Bacteria;Verrucomicrobiota;Verrucomicrobiae;Arctic97B-4 marine group;uncultured bacterium	89
HQ673876.1.1437	Bacteria;Proteobacteria;Alphaproteobacteria;SAR11 clade;Clade II;uncultured bacterium	86
KT318661.1.1373	Bacteria;Actinobacteriota;Acidimicrobiia;Microtrichales;Microtrichaceae;Sva0996 marine group;uncultured bacterium	85
HQ674241.1.1528	Bacteria;Marinimicrobia (SAR406 clade);uncultured bacterium	85
KY241561.1.1522	Bacteria;Marinimicrobia (SAR406 clade);uncultured bacterium	84
KY194144.1.1500	Bacteria;Marinimicrobia (SAR406 clade);uncultured bacterium	83
GQ351220.1.1437	Bacteria;Proteobacteria;Alphaproteobacteria;SAR11 clade;Clade I;uncultured;uncultured bacterium	83
KX427701.1.1423	Bacteria;Chloroflexi;Dehalococcoidia;SAR202 clade;uncultured bacterium	81
KX427744.1.1438	Bacteria;Proteobacteria;Alphaproteobacteria;SAR11 clade;Clade I;uncultured;uncultured bacterium	81
HQ673932.1.1438	Bacteria;Proteobacteria;Alphaproteobacteria;SAR11 clade;Clade I;uncultured;uncultured bacterium	81
JQ221958.1.916	Archaea;Thermoplasmatota;Thermoplasmata;Marine Group II;uncultured marine archaeon	78
AY726979.1.1214	Bacteria;Verrucomicrobiota;Verrucomicrobiae;Arctic97B-4 marine group;uncultured bacterium	76
KU898208.1.1479	Bacteria;Verrucomicrobiota;Verrucomicrobiae;Arctic97B-4 marine group;uncultured bacterium	73
KX935762.1.1444	Bacteria;Proteobacteria;Alphaproteobacteria;Parvibaculales;OCS116 clade;uncultured marine bacterium	72
KX426516.1.1436	Bacteria;Proteobacteria;Alphaproteobacteria;Rhodospirillales;AEGEAN-169 marine group;uncultured bacterium	70
HQ673159.1.1516	Bacteria;Proteobacteria;Alphaproteobacteria;Rhodospirillales;Magnetospiraceae;uncultured;uncultured bacterium	67
KY194675.1.1420	Bacteria;Proteobacteria;Gammaproteobacteria;UBA10353 marine group;uncultured bacterium	67
KT454292.1.914	Archaea;Crenarchaeota;Nitrososphaeria;Nitrosopumilales;Nitrosopumilaceae;uncultured archaeon	66
KY194410.1.1503	Bacteria;Marinimicrobia (SAR406 clade);uncultured bacterium	66
KY194056.1.1430	Bacteria;Proteobacteria;Alphaproteobacteria;Rickettsiales;S25-593;uncultured bacterium	63
HM798949.1.1380	Bacteria;Proteobacteria;Alphaproteobacteria;Rickettsiales;S25-593;uncultured Rickettsiales bacterium	63
GQ337221.1.1465	Bacteria;Chloroflexi;Dehalococcoidia;SAR202 clade;uncultured Chloroflexi bacterium	62
KX427597.1.1535	Bacteria;Marinimicrobia (SAR406 clade);uncultured bacterium	60
KX427658.1.1439	Archaea;Crenarchaeota;Nitrososphaeria;Nitrosopumilales;Nitrosopumilaceae;Candidatus Nitrosopelagicus;uncultured archaeon	54
HQ672775.1.1495	Bacteria;Proteobacteria;Alphaproteobacteria;AT-s3-44;uncultured bacterium	53
JQ220944.1.913	Archaea;Thermoplasmatota;Thermoplasmata;Marine Group III;uncultured marine archaeon	52
KY194081.1.1475	Bacteria;SAR324 clade(Marine group B);uncultured bacterium	51
KJ757736.1.2061	Eukaryota;Discoba;Discicristata;Euglenozoa;Diplonemea;SCM38C39 marine group;uncultured eukaryote	49
KY081837.1.1484	Bacteria;Marinimicrobia (SAR406 clade);uncultured bacterium	46
HQ673669.1.1435	Bacteria;Proteobacteria;Alphaproteobacteria;SAR11 clade;Clade I;uncultured;uncultured bacterium	45
KX427593.1.1439	Archaea;Crenarchaeota;Nitrososphaeria;Nitrosopumilales;Nitrosopumilaceae;Candidatus Nitrosopelagicus;uncultured archaeon	43
DQ490028.1.1501	Bacteria;Verrucomicrobiota;Verrucomicrobiae;Arctic97B-4 marine group;uncultured bacterium	42
KY081827.1.1513	Bacteria;Marinimicrobia (SAR406 clade);uncultured bacterium	41
KY241489.1.1486	Bacteria;SAR324 clade(Marine group B);uncultured bacterium	39
KU578590.1.1363	Bacteria;Nitrospinota;Nitrospinia;Nitrospinales;Nitrospinaceae;LS-NOB;uncultured bacterium	36
KY194210.1.1436	Archaea;Crenarchaeota;Nitrososphaeria;Nitrosopumilales;Nitrosopumilaceae;uncultured archaeon	35
JQ221945.1.914	Archaea;Crenarchaeota;Nitrososphaeria;Nitrosopumilales;Nitrosopumilaceae;Candidatus Nitrosopumilus;uncultured marine archaeon	33
CP008725.1526615.1528157	Bacteria;Proteobacteria;Gammaproteobacteria;Pseudomonadales;Thioglobaceae;SUP05 cluster;Candidatus Thioglobus singularis	33
HQ672812.1.1511	Bacteria;Marinimicrobia (SAR406 clade);uncultured bacterium	30
KY194658.1.1521	Bacteria;Marinimicrobia (SAR406 clade);uncultured bacterium	30
KY194206.1.1513	Bacteria;Marinimicrobia (SAR406 clade);uncultured bacterium	29
HQ672526.1.1481	Bacteria;SAR324 clade(Marine group B);uncultured bacterium	29
KY081815.1.1507	Bacteria;Marinimicrobia (SAR406 clade);uncultured bacterium	26
JQ221944.1.914	Archaea;Crenarchaeota;Nitrososphaeria;Nitrosopumilales;Nitrosopumilaceae;uncultured marine archaeon	24
GQ337095.1.1485	Bacteria;SAR324 clade(Marine group B);uncultured delta proteobacterium	24
HQ673228.1.1451	Bacteria;SAR324 clade(Marine group B);uncultured bacterium	21
HQ673536.1.1466	Bacteria;SAR324 clade(Marine group B);uncultured bacterium	19
HQ529877.1.911	Archaea;Crenarchaeota;Nitrososphaeria;Nitrosopumilales;Nitrosopumilaceae;uncultured archaeon	17
KY194535.1.1489	Bacteria;Proteobacteria;Gammaproteobacteria;Arenicellales;Arenicellaceae;uncultured;uncultured bacterium	16
