# Supplementary material for: Metagenomic analysis of water column samples collected from Green Canyon 233 prior to the Deepwater Horizon incident
Source: Appl Environ Microbiol. 2026 Jun 18;92(7):e00799-26. doi: 10.1128/aem.00799-26 (PMC13390413; doi:10.1128/aem.00799-26)
Supplement: Data Set S3 — Metagenome assembly. [file aem.00799-26-s0003.xlsx]

## Sheet: Description
DATA SET S3
QUAST: Quality of the metagenome of the 10 samples collected in this study and the 12 post-spill samples collected at Tara station 142 co-assembled using MEGAHIT and assessed using QUAST.
MAGs: Metagenome-assembled genomes (MAGs) produced from the co-assembled metagenome of the 10 samples collected in this study using MEGAHIT and binned using MetaBat2, MaxBin2, DAS Tool. MAG quality was evaluated using anvi'o and checkM, and MAG taxonomy was assigned using GTDB-TK based on GTDB release 220.
Bermanella recruitment: The percentage of reads from each of the 65 metagenomic libraries (rows) that mapped to contigs in each of the Bermanella MAGs analyzed (columns), out of all mapped reads for that specific library.

## Sheet: QUAST
Metric	Co-assembled metagenome of 10 pre-spill samples collected in this study	Co-assembled metagenome of 12 post-spill samples collected from Tara station 142
# contigs (>= 0 bp)	269466	5833638
# contigs (>= 1000 bp)	269466	865951
# contigs (>= 5000 bp)	9965	52541
# contigs (>= 10000 bp)	2118	15710
# contigs (>= 25000 bp)	314	3317
# contigs (>= 50000 bp)	84	973
Total length (>= 0 bp)	530304204	4443650870
Total length (>= 1000 bp)	530304204	2021365617
Total length (>= 5000 bp)	92631491	602293076
Total length (>= 10000 bp)	40715675	354487234
Total length (>= 25000 bp)	15141518	174342386
Total length (>= 50000 bp)	7374295	94755981
# contigs	69466	2675589
Largest contig	281963	655470
Total length	530304204	3252136076
GC (%)	47.99	40.96
N50	1975	1343
N75	1342	769
L50	71106	521782
L75	153916	1345303
# N's per 100 kbp	0	0

## Sheet: MAGs
MAG ID	NCBI Genome Accession	GenBank Accession	anvi'o v7							CheckM v1.1.3					GTDB-TK v2.4.0 (release 220)
			Total length (Mb)	# contigs	N50	GC content	Completeness	Redundancy		Completeness	Contamination	Strain heterogeneity			Domain	Phylum	Class	Order	Family	Genus	Species
GOM Bin01_094	GCA_024960745	JANXFC010000301	3.62636	993	5226	56.1293	84.507	28.169		76.32	28.33	3.77			Bacteria	Acidobacteriota	UBA890	UBA890	UBA890	UBA890	UBA890 sp002722645
GOM Bin04_035	GCA_024960715	JANXFD000000000	0.965388	177	6326	55.0921	50.7042	7.04225		39.07	3.42	0			Bacteria	Acidobacteriota	Vicinamibacteria	Vicinamibacterales	UBA823	UBA11600	unclassified
GOM Bin02_055	GCA_024960605	JANXFE000000000	2.59943	138	47084	54.5383	94.3662	1.40845		98.29	4.78	0			Bacteria	Actinomycetota	Acidimicrobiia	Acidimicrobiales	Poriferisodaliceae	UBA2110	UBA2110 sp002719335
GOM Bin02_145	GCA_024960465	JANXFF000000000	2.72095	169	53990	55.556	95.7746	1.40845		97.44	3.85	0			Bacteria	Actinomycetota	Acidimicrobiia	Acidimicrobiales	Poriferisodaliceae	UBA2110	UBA2110 sp002705305
GOM Bin04_071	GCA_024960585	JANXFG000000000	3.13191	628	5313	55.5094	85.9155	30.9859		89.59	21.76	4.17			Bacteria	Actinomycetota	Acidimicrobiia	Acidimicrobiales	Poriferisodaliceae	UBA2110	UBA2110 sp002388005
GOM Bin03_010	GCA_024960685	JANXFH000000000	2.16361	276	11439	69.1221	94.3662	4.22535		93.68	6.94	27.27			Bacteria	Actinomycetota	Acidimicrobiia	Acidimicrobiales	MedAcidi-G1	UBA9410	UBA9410 sp022452145
GOM Bin03_054	GCA_024960665	JANXFI000000000	2.18138	409	6984	65.5419	87.3239	16.9014		83.76	24.72	42.5			Bacteria	Actinomycetota	Acidimicrobiia	Acidimicrobiales	MedAcidi-G1	UBA9410	unclassified
GOM Bin02_015	GCA_024960695	JANXFJ000000000	1.31821	487	2765	67.1715	64.7887	4.22535		55.96	3.85	55.56			Bacteria	Actinomycetota	Acidimicrobiia	Acidimicrobiales	MedAcidi-G1	UBA9410	UBA9410 sp022452035
GOM Bin03_060	GCA_024960625	JANXFK000000000	2.50768	586	4669	68.7067	88.7324	16.9014		82.29	10.81	14.29			Bacteria	Actinomycetota	Acidimicrobiia	Acidimicrobiales	MedAcidi-G1	S20-B6	S20-B6 sp002699725
GOM Bin06_014	GCA_024960645	JANXFL000000000	3.11387	929	3317	64.9738	83.0986	25.3521		76.72	33.39	40			Bacteria	Actinomycetota	Acidimicrobiia	Acidimicrobiales	MedAcidi-G1	JAKUSA01	JAKUSA01 sp022449565
GOM Bin04_015	GCA_024959975	JANXFM000000000	1.60391	217	8787	37.7795	92.9577	1.40845		89.61	2.04	25			Bacteria	Bacteroidota	Bacteroidia	Flavobacteriales	UBA7430	JANXFM01	JANXFM01 sp024959975
GOM Bin02_065	GCA_024959835	JANXFN000000000	3.17802	579	8981	42.992	90.1408	26.7606		92.98	25.73	4			Bacteria	Chloroflexota	Dehalococcoidia	SAR202	UBA826	UBA11996	UBA11996 sp002435305
GOM Bin04_055	GCA_024959645	JANXFP000000000	1.92047	485	3876	57.3274	66.1972	1.40845		55.89	3.06	50			Bacteria	Chloroflexota	Dehalococcoidia	UBA3495	UBA3495	UBA11650	UBA11650 sp002708395
GOM Bin04_038	GCA_024960425	JANXFQ000000000	2.56726	243	16778	58.6927	92.9577	9.85915		87.7	2.96	81.82			Bacteria	Chloroflexota	Dehalococcoidia	UBA3495	UBA3495	UBA9611	UBA9611 sp002698265
GOM Bin10_049	GCA_024960565	JANXFR000000000	4.2241	1032	4074	55.6534	74.6479	40.8451		79.86	52.31	51.35			Bacteria	Chloroflexota	Dehalococcoidia	UBA3495	UBA3495	UBA9611	UBA9611 sp002697005
GOM Bin04_052	GCA_024960525	JANXFS000000000	2.93555	748	3772	47.6375	57.7465	18.3099		76.25	19.25	0			Bacteria	Chloroflexota	Dehalococcoidia	UBA1151	UBA1328	UBA1328	unclassified
GOM Bin02_094	GCA_024959875	JANXFO000000000	3.54701	1594	2164	46.3235	76.0563	30.9859		74.4	35.57	14.44			Bacteria	Marinisomatota	Marinisomatia	Marinisomatales	S15-B10	UBA2125	unclassified
GOM Bin03_029	GCA_024960505	JANXFT000000000	3.29973	925	3513	41.9178	90.1408	36.6197		91.38	40.75	23.81			Bacteria	Marinisomatota	Marinisomatia	Marinisomatales	UBA1611	GCA-002717915	GCA-002717915 sp002717915
GOM Bin03_047	GCA_024960515	JANXFU000000000	1.59374	427	3868	38.418	81.6901	15.493		81.03	34.12	9.62			Bacteria	Marinisomatota	Marinisomatia	Marinisomatales	UBA8229	UBA8229	UBA8229 sp002686675
GOM Bin03_073	GCA_024959925	JANXFV000000000	1.08772	320	3460	45.6691	77.4648	4.22535		65.56	1.75	66.67			Bacteria	Marinisomatota	Marinisomatia	Marinisomatales	UBA1611	UBA2134	UBA2134 sp002471805
GOM Bin03_089	GCA_024959945	JANXFW000000000	3.23973	1068	2946	38.8795	78.8732	30.9859		76.41	25.55	19.51			Bacteria	Marinisomatota	Marinisomatia	Marinisomatales	UBA1611	UBA1611	unclassified
GOM Bin04_002	GCA_024959905	JANXFX000000000	2.03134	502	3952	39.861	73.2394	30.9859		71.67	33.43	11.63			Bacteria	Marinisomatota	Marinisomatia	Marinisomatales	TCS55	TCS55	unclassified
GOM Bin04_045	GCA_024959955	JANXFY000000000	1.65014	387	4467	40.4778	83.0986	15.493		62.92	5.07	33.33			Bacteria	Marinisomatota	Marinisomatia	Marinisomatales	TCS55	TCS55	TCS55 sp002715035
GOM Bin04_011	GCA_024960445	JANXFZ000000000	2.09041	555	3664	38.2025	57.7465	14.0845		50.87	30.32	25.58			Bacteria	Marinisomatota	Marinisomatia	Marinisomatales	TCS55	GCA-002701945	unclassified
GOM Bin01_151	GCA_024959865	JANXGA000000000	1.67345	802	2235	36.486	63.3803	0		44.36	5.79	22.22			Bacteria	Marinisomatota	Marinisomatia	Marinisomatales	UBA1611	TMED80	unclassified
GOM Bin10_026	GCA_024959825	JANXGB000000000	3.99556	804	5310	65.3311	88.7324	15.493		87.18	26.57	18.42			Bacteria	Myxococcota_A	UBA9160	UBA9160	UBA4427	JAZXM01	unclassified
GOM Bin10_013	GCA_024959805	JANXGC000000000	2.17469	534	4064	59.477	59.1549	0		47.82	0.84	0			Bacteria	Myxococcota_A	UBA9160	UBA9160	UBA4427	DUBZ01	DUBZ01 sp012960035
GOM Bin02_087	GCA_024959655	JANXGD000000000	1.78267	770	2268	46.821	73.2394	5.6338		62.41	5.92	53.85			Bacteria	Nitrospinota	Nitrospinia	Nitrospinales	VA-1	LS-NOB	unclassified
GOM Bin02_043	GCA_024959595	JANXGE000000000	3.74258	1269	3143	48.1133	80.2817	4.22535		80.5	13.22	61.54			Bacteria	Planctomycetota	Planctomycetia	Pirellulales	Pirellulaceae	UBA721	unclassified
GOM Bin01_182	GCA_024960245	JANXGF000000000	1.58502	1033	1496	68.2855	60.5634	1.40845		50.72	0	0			Bacteria	Planctomycetota	Planctomycetia	Pirellulales	UBA1268	QWPN01	QWPN01 sp027592945
GOM Bin03_093	GCA_024959575	JANXGG000000000	3.64889	1011	3823	60.2413	74.6479	5.6338		77.04	6.46	37.5			Bacteria	Planctomycetota	UBA8108	UBA8108	UBA8108	UBA8108	unclassified
GOM Bin01_175	GCA_024960285	JANXGH000000000	5.14275	2448	2290	42.1723	73.2394	15.493		75.85	18.5	17.78			Bacteria	Poribacteria	WGA-4E	WGA-4E	UBA9662	UBA9662	UBA9662 sp002697225
GOM Bin01_230	GCA_024960325	JANXGI000000000	2.67071	33	152260	44.2403	100	1.40845		91.89	3.19	11.11			Bacteria	Pseudomonadota	Alphaproteobacteria	Micavibrionales	Micavibrionaceae	UBA2705	UBA2705 sp002690045
GOM Bin06_029	GCA_024960395	JANXGJ000000000	3.10104	624	5762	65.2466	94.3662	5.6338		82.3	3.95	17.39			Bacteria	Pseudomonadota	Alphaproteobacteria	Rhodobacterales	Rhodobacteraceae	Paracoccus	Paracoccus sp002294185
GOM Bin01_114	GCA_024960475	JANXGK000000000	4.086	2375	1712	54.2824	87.3239	23.9437		73.7	12.49	60.78			Bacteria	Pseudomonadota	Alphaproteobacteria	GCA-2731375	GCA-2731375	GCA-2731375	GCA-2731375 sp913049615
GOM Bin02_064	GCA_024960385	JANXGL000000000	2.2135	872	2568	44.2726	73.2394	18.3099		57.96	12.21	13.64			Bacteria	Pseudomonadota	Alphaproteobacteria	Rhodospirillales_A	UBA2165	GCA-2712665	unclassified
GOM Bin03_026	GCA_024960345	JANXGM000000000	2.36522	483	5872	37.1029	88.7324	18.3099		88.28	26.34	21.84			Bacteria	Pseudomonadota	Gammaproteobacteria	PS1	Thioglobaceae	Pseudothioglobus	Pseudothioglobus sp002698045
GOM Bin04_031	GCA_024960365	JANXGN000000000	2.02746	152	34675	41.9683	100	9.85915		98.68	22.13	4.08			Bacteria	Pseudomonadota	Gammaproteobacteria	PS1	Thioglobaceae	DUCF01	unclassified
GOM Bin03_005	GCA_024959035	JANXGO000000000	0.841782	251	3338	40.1349	70.4225	4.22535		62.59	4.86	100			Bacteria	Pseudomonadota	Gammaproteobacteria	PS1	Thioglobaceae	Thioglobus_C	unclassified
GOM Bin03_051	GCA_024959235	JANXGP000000000	2.78797	304	17805	45.953	98.5915	0		95.99	2.35	18.75			Bacteria	Pseudomonadota	Gammaproteobacteria	Pseudomonadales	Porticoccaceae	HTCC2207	HTCC2207 sp012960115
GOM Bin03_015	GCA_024959305	JANXGQ000000000	1.58463	97	26953	48.3683	100	0		94.75	0.37	100			Bacteria	Pseudomonadota	Gammaproteobacteria	Pseudomonadales	Porticoccaceae	HTCC2207	HTCC2207 sp024959305
GOM Bin02_020	GCA_024960055	JANXGR000000000	3.04783	562	8177	46.7036	97.1831	2.8169		85.52	9.94	18.37			Bacteria	Pseudomonadota	Gammaproteobacteria	Pseudomonadales	Pseudohongiellaceae	UBA9145	UBA9145 sp002694855
GOM Bin02_118	GCA_024960225	JANXGS000000000	3.58092	1577	2199	51.1433	64.7887	21.1268		61.03	18.83	3.64			Bacteria	Pseudomonadota	Gammaproteobacteria	Pseudomonadales	Azotimanducaceae_A	UBA9659	unclassified
GOM Bin01_180	GCA_024960305	JANXGT000000000	3.71841	2194	1656	53.4267	69.0141	22.5352		46.71	13.47	4.76			Bacteria	Pseudomonadota	Gammaproteobacteria	Pseudomonadales	Azotimanducaceae_A	UBA9659	unclassified
GOM Bin10_008	GCA_024960265	JANXGU000000000	2.50816	478	5650	53.3181	81.6901	0		77.99	9.28	38.71			Bacteria	Pseudomonadota	Gammaproteobacteria	Pseudomonadales	Azotimanducaceae_A	UBA11889	UBA11889 sp002719135
GOM Bin04_082	GCA_024959405	JANXGV000000000	2.20912	435	5528	53.2975	80.2817	11.2676		74.63	9.83	26.92			Bacteria	Pseudomonadota	Gammaproteobacteria	Pseudomonadales	Azotimanducaceae_A	UBA11889	unclassified
GOM Bin03_096	GCA_024959205	JANXGW000000000	2.4751	597	4509	58.6944	67.6056	4.22535		70.13	4.63	52.17			Bacteria	Pseudomonadota	Gammaproteobacteria	Pseudomonadales	Oleiphilaceae	Marinobacter	Marinobacter nauticus
GOM Bin05_012	GCA_024960105	JANXGX000000000	1.87892	606	3612	59.9517	49.2958	4.22535		50.59	8.45	32.35			Bacteria	Pseudomonadota	Gammaproteobacteria	Pseudomonadales	Oleiphilaceae	Marinobacter	unclassified
GOM Bin01_161	GCA_024958985	JANXGY000000000	1.83609	1015	1906	48.5028	67.6056	4.22535		63.85	4.62	14.29			Bacteria	Pseudomonadota	Gammaproteobacteria	Pseudomonadales	Nitrincolaceae	ASP10-02a	unclassified
GOM Bin06_002	GCA_024958995	JANXGZ000000000	1.73849	337	6690	53.2416	90.1408	7.04225		81.71	4.81	55.56			Bacteria	Pseudomonadota	Gammaproteobacteria	Methylococcales	UBA1147	UBA1147	UBA1147 sp024958995
GOM Bin02_054	GCA_024960155	JANXHA000000000	3.21877	774	5174	45.7385	91.5493	11.2676		78.2	6.92	70.37			Bacteria	Pseudomonadota	Gammaproteobacteria	Enterobacterales	Alteromonadaceae	Alteromonas	Alteromonas macleodii
GOM Bin03_097	GCA_024959245	JANXHC000000000	1.11436	325	3335	36.6221	76.0563	12.6761		59.02	6.25	53.57			Bacteria	Pseudomonadota	Gammaproteobacteria	SAR86	SAR86	AEGEAN-183	AEGEAN-183 sp022447025
GOM Bin03_066	GCA_024959215	JANXHD000000000	1.02051	256	4376	34.7815	73.2394	14.0845		58.59	3.34	16.67			Bacteria	Pseudomonadota	Gammaproteobacteria	SAR86	SAR86	CAJWPI01	unclassified
GOM Bin02_011	GCA_024959105	JANXHE000000000	0.945718	291	3434	37.1285	77.4648	5.6338		45.55	6.54	51.35			Bacteria	Pseudomonadota	Gammaproteobacteria	SAR86	SAR86	AEGEAN-183	AEGEAN-183 sp012965075
GOM Bin04_007	GCA_024960205	JANXHF000000000	0.77932	200	3785	39.3221	54.9296	1.40845		36.7	4.82	40			Bacteria	Pseudomonadota	Gammaproteobacteria	UBA11654	UBA11654	unclassified	unclassified
GOM Bin03_069	GCA_024960145	JANXHG000000000	1.74544	503	3447	38.1975	61.9718	9.85915		23.5	2.38	14.29			Bacteria	Pseudomonadota	Gammaproteobacteria	UBA4486	UBA4486	UBA11869	unclassified
GOM Bin03_022	GCA_024960185	JANXHH000000000	2.39966	555	4817	42.9102	85.9155	14.0845		83.21	11.06	9.52			Bacteria	SAR324	SAR324	SAR324	NAC60-12	Arctic96AD-7	Arctic96AD-7 sp022448485
GOM Bin03_002	GCA_024960125	JANXHI000000000	2.16264	412	6509	42.1855	78.8732	12.6761		80.41	13.87	10.53			Bacteria	SAR324	SAR324	SAR324	NAC60-12	Arctic96AD-7	Arctic96AD-7 sp002082305
GOM Bin02_059	GCA_024958905	JANXHJ000000000	3.01878	1108	2742	41.632	74.6479	21.1268		72.86	34.29	90.91			Bacteria	SAR324	SAR324	SAR324	NAC60-12	Arctic96AD-7	Arctic96AD-7 sp913052275
GOM Bin06_022	GCA_024959455	JANXHK000000000	3.02128	722	4683	60.7203	76.0563	5.6338		73.85	2.76	16.67			Bacteria	Verrucomicrobiota	Verrucomicrobiae	Verrucomicrobiales	Akkermansiaceae	Roseibacillus_B	Roseibacillus_B sp003483645
GOM Bin04_026	GCA_024960085	JANXHB000000000	2.88951	644	4512	53.4972	81.5789	36.8421		67.37	22.83	21.74			Archaea	Thermoplasmatota	Poseidoniia	Poseidoniales	Thalassarchaeaceae	Thalassarchaeum	Thalassarchaeum betae_B
GOM Bin03_107	GCA_024959015	JANXHL000000000	1.60181	175	17864	48.8319	88.1579	3.94737		80.8	3.04	0			Archaea	Thermoplasmatota	Poseidoniia	Poseidoniales	Thalassarchaeaceae	MGIIb-O1	MGIIb-O1 sp022449345
GOM Bin06_009	GCA_024960025	JANXHM000000000	1.50977	327	5391	44.4033	84.2105	11.8421		65.78	6	0			Archaea	Thermoplasmatota	Poseidoniia	Poseidoniales	Thalassarchaeaceae	MGIIb-Q1	unclassified
GOM Bin01_214	GCA_024960045	JANXHN000000000	1.09863	510	2333	59.8951	72.3684	7.89474		61.05	3.5	87.5			Archaea	Thermoplasmatota	Poseidoniia	Poseidoniales	Thalassarchaeaceae	Thalassarchaeum	Thalassarchaeum sp019654055
GOM Bin01_166	GCA_024960005	JANXHO000000000	1.94288	1222	1584	51.1386	57.8947	23.6842		54.45	14.89	35.29			Archaea	Thermoplasmatota	Poseidoniia	Poseidoniales	Thalassarchaeaceae	MGIIb-P	unclassified
GOM Bin06_025	GCA_024958795	JANXHP000000000	1.87529	146	22044	40.5961	93.4211	5.26316		80.4	2.8	25			Archaea	Thermoplasmatota	Poseidoniia	Poseidoniales	Poseidoniaceae	MGIIa-L1	MGIIa-L1 sp024958795
GOM Bin01_140	GCA_024958805	JANXHQ000000000	1.88571	718	3188	49.186	80.2632	5.26316		76.38	2	33.33			Archaea	Thermoplasmatota	Poseidoniia	Poseidoniales	Poseidoniaceae	UBA226	UBA226 sp937897005
GOM Bin06_036	GCA_024958745	JANXHR000000000	0.688601	231	2874	47.0863	39.4737	0		31.74	1.6	0			Archaea	Thermoplasmatota	Poseidoniia	Poseidoniales	Poseidoniaceae	MGIIa-K1	unclassified
GOM Bin05_029	GCA_024958645	JANXHS000000000	0.505139	193	2683	64.6318	43.4211	5.26316		40.67	3.16	81.82			Archaea	Thermoplasmatota	Poseidoniia	MGIII	CG-Epi1	UBA8886	UBA8886 sp002731655
GOM Bin04_022	GCA_024959605	JANXHT000000000	1.15981	181	8226	30.9543	86.8421	6.57895		85.92	9.39	90.91			Archaea	Thermoproteota	Nitrososphaeria	Nitrososphaerales	Nitrosopumilaceae	Nitrosopumilus	unclassified
GOM Bin01_002	GCA_024959475	JANXHU000000000	0.592254	408	1454	36.6266	50	19.7368		48.13	8.58	50			Archaea	Thermoproteota	Nitrososphaeria	Nitrososphaerales	Nitrosopumilaceae	Nitrosopelagicus	unclassified

## Sheet: Bermanella recruitment
Samples	Study	Oceanospirillales desum (Bermanella sp913054445)	Bermanella sp. BM58_1 (Bermanella sp913054445)	Bermanella sp. OV011_4 (Bermanella sp913054445)	Bermanella sp. OV003_3 (Bermanella sp913054445)	Ca. Bermanella macondoprimitus (Bermanella sp002162985)
CF1	Pre - This study	0.0275815	0.762854	0.000106238	0.451588	0.260112
CF14	Pre - This study	0.0173668	0.87661	0.00010017	0.44686	0.0689659
CF15	Pre - This study	0.0116652	0.822046	5.8051e-05	0.462348	0.063315
CF2	Pre - This study	0.0239811	0.812983	0	0.430147	0.212394
CF6	Pre - This study	0.0136649	0.812937	0.000248382	0.429413	0.059304
CF8	Pre - This study	0.0171239	0.800064	0.000104262	0.410222	0.0454605
CF9	Pre - This study	0.0175103	0.928709	9.34824e-05	0.444983	0.0623314
SF1	Pre - This study	0.0233271	1.06691	0.000174074	0.437231	0.524971
SF4	Pre - This study	0.0118452	0.880345	0.000104258	0.356337	0.0643165
SF5	Pre - This study	0.0152968	1.10058	0.000100975	0.464111	0.0296882
BM58_1170	During - Distal	27.8886	20.2182	14.7505	30.2507	0.390821
OV003_1121	During - Uncontaminated	2.31246	3.36374	1.21947	4.34353	0.168198
OV003_1170	During - Uncontaminated	2.27638	3.29976	1.19429	4.40114	0.162971
OV011_1170	During - Proximal	27.081	20.3104	14.9382	30.111	0.462316
SRR2090057	Post - Wellhead	0.443313	0.446396	0.181961	0.510436	0.976094
SRR2090058	Post - Wellhead	0.385189	0.356839	0.201007	0.374414	0.897549
SRR2090059	Post - Wellhead	0.459109	0.450078	0.264747	0.57109	1.33943
SRR2090060	Post - Wellhead	0.211605	0.806281	0.108068	0.578201	0.369263
SRR2090061	Post - Wellhead	0.0332464	0.603061	0.0223652	0.118622	0.334167
SRR2090062	Post - Wellhead	0.177286	0.7003	0.0728504	0.285808	0.275743
SRR2090063	Post - Wellhead	0.158458	1.37907	0.0849567	0.627315	0.299946
SRR2090064	Post - Wellhead	0.216091	1.19011	0.115035	0.555651	0.389773
SRR2090065	Post - Wellhead	0.0664812	1.2584	0.0450049	0.508907	0.148538
SRR2090066	Post - Wellhead	0.114335	1.17272	0.072859	0.614061	0.223851
SRR2090067	Post - Wellhead	0.0839875	1.60017	0.0530184	0.708509	0.119918
SRR2090068	Post - Wellhead	0.0492612	1.09663	0.0261966	0.449731	0.102721
SRR2090069	Post - Wellhead	0.230145	1.21573	0.106349	0.689493	0.396441
SRR2090070	Post - Wellhead	0.0765778	1.56473	0.0213764	0.601368	0.163059
SRR2090071	Post - Wellhead	0.394241	1.1158	0.223602	0.766293	0.557672
SRR2090072	Post - Reference	0.306165	0.438346	0.229711	0.437945	1.8407
SRR2090073	Post - Reference	0.531862	0.679778	0.26994	0.631138	1.05022
SRR2090074	Post - Reference	0.405167	0.441873	0.221689	0.426207	1.09472
SRR2090075	Post - Reference	0.332882	0.934903	0.142036	0.59341	1.53692
SRR2090076	Post - Reference	0.388145	0.815414	0.269299	0.55915	1.22583
SRR2090077	Post - Reference	0.295604	0.931291	0.180708	0.423088	1.19276
SRR2090078	Post - Reference	0.0780231	1.53521	0.0377926	0.504127	0.200005
SRR2090079	Post - Reference	0.0271237	1.4899	0.0121483	0.55997	0.166521
SRR2090080	Post - Reference	0.0469977	1.30459	0.0244323	0.45412	0.100993
SRR2090081	Post - Reference	0.425114	0.959823	0.249088	0.753373	6.71017
SRR2090082	Post - Reference	0.424868	1.15979	0.397019	0.516194	9.34402
SRR2090083	Post - Reference	0.322929	1.34246	0.166716	0.823839	0.441948
SRR2090084	Post - Reference	0.50293	0.985484	0.256808	1.0072	3.9801
SRR2090085	Post - Reference	0.625571	2.02733	0.379411	1.18496	2.58565
SRR2090086	Post - Reference	0.0977979	1.03969	0.0438904	0.554292	0.311047
ERR1700891	Post - TARA	0.0411586	0.10688	0.00873262	5.77922	3.33123
ERR1726529	Post - TARA	0.163208	0.234781	0.00631903	0.111192	8.05116
ERR1726676	Post - TARA	0.118208	0.221085	0.00212579	0.00604868	3.17497
ERR1726768	Post - TARA	0.0653504	0.148444	0.0139626	0.236183	9.61041
ERR1726944	Post - TARA	0.00232801	0.00615802	0.000477686	0.00226404	0.285007
ERR1726957	Post - TARA	0.00933178	0.0175645	0.00194819	0.0226129	1.53515
ERR598985	Post - TARA	0.0249402	0.807249	5.00496e-05	0.290829	0.0241236
ERR599100	Post - TARA	0.055349	0.109217	0.000107708	0.00134853	0.130415
ERR599136	Post - TARA	0.0589205	0.122007	0.000179703	0.00226298	0.131598
ERR868367	Post - TARA	0.0865428	0.205268	0.00537597	0.0105001	3.27851
ERR868430	Post - TARA	0.0919533	0.202124	0.00206801	0.00404482	3.51805
ERR868474	Post - TARA	0.0506084	0.355999	0.000859912	0.161428	0.262441
SRR3168948	Enrichment	0.0021797	0.0040372	4.13453e-05	0.000309972	0.002441
SRR3170059	Enrichment	0.00645309	0.01395	4.57503e-05	0.000201491	0.00155843
SRR3170529	Enrichment	0.0821808	0.130888	0.000140243	0.0160166	0.015026
SRR3171140	Enrichment	0.0961788	0.158692	9.41732e-05	0.0139345	0.0117103
SRR3171726	Enrichment	0.00431082	0.00331657	0	0.0143263	0.00170693
SRR3171782	Enrichment	0.18031	0.131027	0.000313081	0.345649	0.0640475
SRR3580071	Simulation	1.73911	1.44425	0.304233	1.01735	79.5241
SRR3580187	Simulation	0.375479	0.44102	0.0609463	0.537673	6.69576
SRR3580189	Simulation	0.167069	0.112461	0.0413534	0.0781655	0.535143
