# Supplementary material for: Metagenomic analysis of water column samples collected from Green Canyon 233 prior to the Deepwater Horizon incident
Source: Appl Environ Microbiol. 2026 Jun 18;92(7):e00799-26. doi: 10.1128/aem.00799-26 (PMC13390413; doi:10.1128/aem.00799-26)
Supplement: Data Set S4 — Functional annotations and mean coverage. [file aem.00799-26-s0004.xlsx]

## Sheet: Description
DATA SET S4
Hydrocarbon: Functional annotations and mean coverage (average depth of coverage across contig; last 10 columns) values of genes involved in C1-compound oxidation and alkane degradation in MAGs assembled from the pre-spill metagenome. Functional annotations were generated by anvi'o, METABOLIC, and PGAP, and verified by web blast searches.
Aromatic: Functional annotations and mean coverage (average depth of coverage across contig; last 10 columns) values of aromatic compund degradation genes in MAGs assembled from the pre-spill metagenome. Functional annotations were generated by anvi'o, METABOLIC, and PGAP, and verified by web blast searches.

## Sheet: Hydrocarbon
Category	Function	Gene/Protein Abbreviation	Gene Name	MAG	NCBI Genome Accession	Domain	Phylum	Class	Order	Family	Genus	Species	Protein Sequence	anvi'o Gene Callers ID	anvi'o Contig ID	Start	End	Orientation	CF14	CF15	CF1	CF2	CF6	CF8	CF9	SF1	SF4	SF5
Methane metabolism	Methane oxidation - Particulate methane monooxygenase	pmoA	methane/ammonia monooxygenase subunit A	GOM Bin02_118	GCA_024960225	Bacteria	Pseudomonadota	Gammaproteobacteria	Pseudomonadales	Azotimanducaceae_A	UBA9659	unclassified	MATPSTQFKMDEDTARMSRAYDYLVLVLALFLFIGSVHLHFMLTAGDWDFWLDWKDRQWWPLVTPVLMIAWPAAIQSVLWTYFRLPMGATLAVVGLMLGMWITRMTAYHLWTYYPINFVLPATMIPSALVLDLILMLSNSVLITSMAGGAAFALLFYPSNWPIFAAYHVPIEWQGSLRTVADHFGFVYPRAGMPEYLRIVERGTLRTYGQTAAPLSAFFAMLLCVLVYAASWHIGKAFATVRYVKNV	562795	c_000001665265	582	1326	f	1.0766129032258065	1.1626344086021505	0	0	0.7943548387096774	0.12634408602150538	1.4233870967741935	0	0.5483870967741935	0.7298387096774194
Methane metabolism	Methane oxidation - Particulate methane monooxygenase	pmoA	methane/ammonia monooxygenase subunit A	GOM Bin06_002	GCA_024958995	Bacteria	Pseudomonadota	Gammaproteobacteria	Methylococcales	UBA1147	UBA1147	UBA1147 sp024958995	MSSTQSAVRSHAEAVQVSRTIDYLGLFILFFVILGGFHVHAMLTMGDWDFWSDWKDRRLWVTVTPIMLVTFPAAVQAIVWEHFRIGFGATLCCISLVLGEWINRYFNFWGWTYFPINIVFPAILTPGAILLDGVLILTNSYLATAVFGATAFALVFYPCNWVIIAGLHMPVEYHGILMSIADISGYHYVRTGTPEYIRMIEKGTLRTFGKDVAPVSAFFSAFVCIMIYFIWHFIGRWYGTTKFLQQT	14966	c_000000042106	3077	3821	r	5.227150537634409	4.384408602150538	0	0	4.260752688172043	3.721774193548387	5.170698924731183	0.22043010752688172	6.512096774193548	6.514784946236559
Methane metabolism	Methane oxidation - Particulate methane monooxygenase	pmoB	methane/ammonia monooxygenase subunit B	GOM Bin02_118	GCA_024960225	Bacteria	Pseudomonadota	Gammaproteobacteria	Pseudomonadales	Azotimanducaceae_A	UBA9659	unclassified	MKISKHLVMTCAVFFAATLSISESWAHGERSLEPFVRMRTIQWYDVSFSKSDISVNEELVMKGKFHVAEDWPNNIPEPELAYLGLISPGPVFVRKERTINGEPHLNSLPLVIGGDYEFKVVLRGRIPGKYHVHPSFNVKDTGNIAGPGQWIEITGSAEDFSNEIKTLQGNTIEMETYGTATGVRWHMFWIVVGTFWLIWWLRRPLFIPRYNMLKAGEEGKLVTSTDINIAKGLLVSVPLIVLFGYINAVSIYDETIPLQTPIDRIAPLNKAPDIVTTKVQRADYDVSNRAMTLSLLVTNNGPRPLHLGELSSGSIRFIDSEANVEVGDYPEEYVATTGLDVQPEASIPTGETVELTVVAQDAAWEIE	562796	c_000001665265	1337	2438	f	0.8646684831970936	0.0490463	0	0	0.17438692098092642	1.2497729336966394	1.8474114441416893	0.17892824704813806	0.519528	0.1880108991825613
Methane metabolism	Methane oxidation - Particulate methane monooxygenase	pmoB	methane/ammonia monooxygenase subunit B	GOM Bin06_002	GCA_024958995	Bacteria	Pseudomonadota	Gammaproteobacteria	Methylococcales	UBA1147	UBA1147	UBA1147 sp024958995	MKTIKDRVAKMSFLGLLLALVTTSFYAPSAMAHGEKSQAAFMRMRTIIWYDLDWSSDSVAVNEKVNIDGKFHVFAGWPETVELPDIAFLNIGIPGPVFIRSESYIGGRIVPRSVSLKLGSDYEFSVVLTARRPGDWHVHTMMNVKGGGPVIGPGKWVNVTGSMSQFRNPITTLTGKTVDIETFNEGTIWAWHGLWFAVGLAWMAYFCKSPVFLPRWIMAHSGRRNELITDADKKMTIAFMAGTVVLVLFSYGSANSTYPITIPLQGGVLRDIPALPDQRGNVHVKVNGATYRVPGRAMSMDLTIHNGSDTAVQLCEFQAGAIRFLDSGVCEDETLYPENVLAPDGLSSSDNSAIGPDETKTITVTAQDASWEIERMSDIIYDPDSRFGAIIWFNGEDGS…	14965	c_000000042106	1702	2947	r	7.4586345381526105	1.9550200803212852	0	0	2.07711	6.490763052208836	5.9429718875502004	0.20722891566265061	4.662650602409639	8.316465863453816
Methane metabolism	Methane oxidation - Particulate methane monooxygenase	pmoC	methane/ammonia monooxygenase subunit C	GOM Bin06_002	GCA_024958995	Bacteria	Pseudomonadota	Gammaproteobacteria	Methylococcales	UBA1147	UBA1147	UBA1147 sp024958995	MAATSASVSAAGEAPLLNQRNLWCFGIAYYCVYYLIVRWYEGVYGWSAGLDAFAPEFNTYWMPILKIEVPLEFATASFIASYLWKTRTRDFSTVSNREILRRHFHHFVWLVAYANAVYWGASYFTEQDGTWHQTIVRDTDFTPSHIIEFYMTYPIYICTGIGCFMYSYTRLPYFAKGVSLPYLLVVVGPFMIFPNVGLNEWGHTFWWMEELFVAPLHYGFVFFGWFALGILGLFAQIFDDLTGLIGKDVCPDV	14967	c_000000042106	3953	4715	r	4.6141732283464565	3.2283464566929134	0.5	0	3.2217847769028873	4.028871391076115	6.65748	0	4.446194225721785	6.2874
C1 metabolism	Methanol oxidation	mxaF	methanol dehydrogenase (cytochrome c) subunit 1	GOM Bin01_094	GCA_024960745	Bacteria	Acidobacteriota	UBA890	UBA890	UBA890	UBA890	UBA890 sp002722645	WLAYGRDFEEQRFSPLTQINKESVGRLGLEFEFDLYTNGALEATPLMVDNTLYFTTTFSVLHAVNATTGERVWTYDPQVPRDFNRRACCGPISRGAAVYEGNVYLATLDGRLVAVNAETGERVWEVNTVIDPERNYSITGAPRVARGKVFIGNGGAEFGVRGYVTAYDAETGEQAWRFFTVPGDPSLPFEHPEMEMAAETWKGGQWWDVGGGGTVWNSIVYDPDFNHLYLGVGNGAPWIRVIRSPGGGDNLFLTSIVAVDADTGEMKWYYQTVPGDNWDYTAVQDMMLADMTVDGVDRKVIMQAPKNGFFYVLDRSDGELLRAHPYSQITWATHVDMTTGRPVENTELDFIERPQWILPGPLGGHDWQAMSFNESKGIMYLPTQDVAGLYSVDSEFKAT…	466261	c_000001360698	1256	3251	r	2.763408521303258	1.5889724310776943	0.4917293233082707	0.2957393483709273	1.3649122807017544	3.0766917293233083	2.3263157894736843	0.9553884711779449	1.344360902255639	1.2521303258145364
C1 metabolism	Methanol oxidation	mxaF	methanol dehydrogenase (cytochrome c) subunit 1	GOM Bin01_161	GCA_024958985	Bacteria	Pseudomonadota	Gammaproteobacteria	Pseudomonadales	Nitrincolaceae	ASP10-02a	unclassified	YDINTGQLAWKGYSMGPDSDTLINSSSTTTWANGKVTKVGANSSTKTWEGDQWKIGGGTTWGWYSYDPKLNLVYYGSGNPSTWNPVQRPGDNKWSMSLWARDADTGEVKWVYQMTPHDEWDFDGINEVPLVDQKINGKMRKTIVHFDRNGIGYTLDRVTGELLVAETFDKAVNWVSEVDMHTGRPTVVDEFSTEFHGEDENTTGVCPAALGSKNQQPVSYSPQTGYFYISGNHVCMDYEPFEVSYTAGQPYVGATLSMYPAGVDAVTGRKNGSTNLGVFTAWDATTGEIVWSNDEPFSVWSGSVATAGGLVFYGTLEGYLKAVDAKTGRELYKFKTPSGIIGNVNTWSFKGKQYVGVLSGVGGWAGIGMAAGIDDGTDASNTEGLGAVGAYRSLSAYTK…	646391	c_000001941748	740	1982	r	1.644927536231884	0.7930756843800322	0	0	0.714171	2.0628019323671496	1.1400966183574879	0	1.6884057971014492	1.3977455716586151
C1 metabolism	Methanol oxidation	mxaF	methanol dehydrogenase (cytochrome c) subunit 1	GOM Bin01_175	GCA_024960285	Bacteria	Poribacteria	WGA-4E	WGA-4E	UBA9662	UBA9662	UBA9662 sp002697225	MNYYVHGKCIIIIHLLSYSGGILYMKKSLKIALLASSAIAIASSASANAGLAKLINNSNNWAHPNGNFELHRHSKLKQINKSNVKDLKVAWTWSTGVLRGHEGGPLVIGDTLYIHTAFPNNVHAIDLNEPGRIIWSYYPKQDPDVIPVMCCDTVNRGLSYGDGKIFLQQADTVLVALDAKSGKLVWSATNGDPSVAQTNTNAPHIMKDKVITGMSGAEFGVQAWVNAYDIKTGKRVWRGYSMGPDDQTLITPGKTTGSWGGKSWGVKLPANSGTSTWEGDQWKIGGGSVWGWWSYDKPNNSLYYGNGNPSTWNPVQRPGDNKWSMSMWSRDVDTGNTNWVFQMTPHDEWDYDGVNESIMADIKVGGKTRKTIVHFDRNGFGYTWDRKTGEPLVIEKYDP	484981	c_000001417083	2	1199	r	1.6775271512113616	0.7034252297410192	4.167084377610694	1.862155388471178	1.0426065162907268	1.4803675856307434	0.645781	2.6399331662489556	0.24728487886382622	0.4101921470342523
C1 metabolism	Methanol oxidation	mxaF	methanol dehydrogenase (cytochrome c) subunit 1	GOM Bin02_011	GCA_024959105	Bacteria	Pseudomonadota	Gammaproteobacteria	SAR86	SAR86	AEGEAN-183	AEGEAN-183 sp012965075	MNKSFPIFTVGAIVLVVLIYFFSSSEEPAQENVIKDESSSPITSSLSVGLIDDKRIIEAESEPENWIAHGRTYEEQRFSPLTKINKESVSDLGLAWYKDMGTNRALEATPIVVDGIMFFTSTWSRVYAVEAKTGQTLWSFDPEVPGEWARKACCDIVNRGVAVYQGKVFFASLDGRLFSLNAETGEKIWEVDTIIDRTRAYTITGAPRVAKGKVYIGNGGAEYGVRGYVTAYDTETGEQVWRFFTVPGDPSLGFEDPAMEMAAKTWKGTNWWEFGGGGTVWNSIVYDPDFNNVYLGVGNGSPWTREIRSPGGGDNLFLASIVAVDADTGKYKWHYQTTPEDNWDYTAVQDMALADMEIDGEKKKVLLQAPKNGFFYVIDRSNGKVLRAHPFAAVTWATH…	31908	c_000000089358	1	1918	r	8.074074074074074	7.9963484611371936	3.3249869587897756	2.9634846113719355	8.756390193009912	10.952529994783516	8.226917057902973	3.887323943661972	5.608763693270736	9.574856546687533
C1 metabolism	Methanol oxidation	mxaF	methanol dehydrogenase (cytochrome c) subunit 1	GOM Bin02_020	GCA_024960055	Bacteria	Pseudomonadota	Gammaproteobacteria	Pseudomonadales	Pseudohongiellaceae	UBA9145	UBA9145 sp002694855	MQKTQFLSLPLLPWMSAFLIALLAACSPETSETLDVNETLASEQGATLDPNDVAEALVVSTTHWLNDAPIGNGMGAVTTELLSQPQSDNPEHWLQYGGDYSNNRHSPITELSPENVDQLQFAWGFPTGTMGQFAASPVVYDGIMYVTSSYNRLFALDAATGQLYWRYDHPQPGDLRICCGPANRGVAIVDDKVLMATLDARLLAFDRKSGEILWNTEIIEYFQGFSATSAPLIVKDMAIIGIAGGEYGVRGFFDAYNVNTGELAWRHYTVPAEGEPGFESWSGNSYETGGAPAWTIGTYDPELNLLYWTTGNPAPDWNGDARLGDNLFSDSVLALNPDTGERQWYYQFTPHDVWDYDGNSHLFQADLDVNGETVKALVQANRNGFFYAINRENGEFIQA…	28815	c_000000080484	1830	3660	f	7.773224043715847	4.575956284153006	0	0	6.649726775956284	8.075956284153005	7.704371584699453	0	3.9710382513661204	4.378142076502733
C1 metabolism	Methanol oxidation	mxaF	methanol dehydrogenase (cytochrome c) subunit 1	GOM Bin02_054	GCA_024960155	Bacteria	Pseudomonadota	Gammaproteobacteria	Enterobacterales	Alteromonadaceae	Alteromonas	Alteromonas macleodii	NNMPIKKLALSMLVCASALTPVHAVVTDKDIQNDHVTTDDVVTYGMGLKAQRYSPLTAINRDTVEEVRPVWAFSLGGEKQRGQESQPLVKDGVMYVTGSYSRVWAIDARTGEELWQYEARLPDGIMPCCDVINRGVALYDNLVIFGTLDAKLVALDKDTGKTVWKKKVEDYRAGYAITAAPIVVDGKVITGISGGEFGIVGKVYAYDAKSGKQLWVRPTVEGHMGYIWKDGKKTENGISGGAPGKTWPADLWKTGGAATWLGGTYDSDTGLLFFGTGNPAPWNSHLRPGDNYFSSSRLAIDPNTGKIVWHFQTTPHDGWDFDGVNELISFDYQENGKTVKAAATADRNGFFYVLNRENGDFIRGFPFVDKLNWAKGLDEKGRPIYIEENRPGSPAQSAD…	222270	c_000000624297	1	1507	f	2.8758300132802126	0.5637450199203188	0.4196547144754316	0.43691899070385126	0.3897742363877822	8.385790172642762	3.6069057104913678	0.4581673306772908	0.26162018592297476	1.0159362549800797
C1 metabolism	Methanol oxidation	mxaF	methanol dehydrogenase (cytochrome c) subunit 1	GOM Bin02_054	GCA_024960155	Bacteria	Pseudomonadota	Gammaproteobacteria	Enterobacterales	Alteromonadaceae	Alteromonas	Alteromonas macleodii	MAKFYSKASLALSVIIGLGTSSHLYADDGVTWADIENDAKTPENVLMYGMGPEAQRYSGLDQINKENVHMLSPAWVMSFGDEKQRGQESQAIVYDGIVYVTGSYSRIYAYEAKTGKKLWDYAHRLPEGIRPCCDVVNRGAAIYGDLVFFGTLDAGVVALDRLTGKVKWKKRFEDYRAGYTMTGAPTIVKDQKSGKVMLIHGSSGDEFGVVGKLFARDPETGEEIWMRPFVEGHMGRLNGKDSTPTGGSYEVTTWPKDENGEMVEAWHHGGGAPWQSASFDVETNTIIIGAGNPAPWNTWKRTAKGGDPRDWDNLYTSGQVGVDATTGEVKWFYQHTPNDAWDFSGNNELVLFDYYDNGKLIKATAHADRNGFFYVVNRQNGEFIRGFPFVDNITWATHI…	494869	c_000001448463	4600	6451	r	2.650999459751486	0.31118314424635335	0.2663425175580767	1.119935170178282	0.3192868719611021	8.529443544030254	6.434359805510534	0.0534846	0.546191	0
C1 metabolism	Methanol oxidation	mxaF	methanol dehydrogenase (cytochrome c) subunit 1	GOM Bin03_051	GCA_024959235	Bacteria	Pseudomonadota	Gammaproteobacteria	Pseudomonadales	Porticoccaceae	HTCC2207	HTCC2207 sp012960115	MSPIKIYTLSAYLISALMLTSCERDPTTFADVDSQRLLNAAQTPEEWLTYGGTYDEQRHSALDQINTDNVDQLGVAWIYDLATERGVESTPIVVDGVMYVTSAWSVVYALDAQTGGELWVYNPNVDRAVGAKACCDVVNRGVAVWKGKVYVGVIDGRLEALDAATGELVWSKVTVDQSKPYTITGAPRVVKGNVLIGNGGAELGVRGYLSAYSAATGNLVWRFYTVPNPNKQPDGAISDGALKDIGNLTWGDEGAWTTDGGGGTVWDAIAYDDVNDSVIFGVGNGSPWNRDVRDAGKGDNLFLSSIVAVDAATGAYKWHFQTTPGDNWDYTATQTIILADLPIGAGGATRRVAMQAPKNGFYYLLDAATGEFISGEAFVPQNWAQGLDVNGRPIEIKEA…	9328	c_000000026718	36955	39130	r	2.424367816091954	0.6450574712643679	0	0	1.7517241379310344	3.1411494252873564	1.8970114942528735	0	2.0519540229885056	1.0845977011494252
C1 metabolism	Methanol oxidation	mxaF	methanol dehydrogenase (cytochrome c) subunit 1	GOM Bin03_069	GCA_024960145	Bacteria	Pseudomonadota	Gammaproteobacteria	UBA4486	UBA4486	UBA11869	unclassified	SFPNDVFAIDLDTLEIAWYFEPQQDEAETVPVMCCDIVNRGLGYSMGNIYLQQADTTLVALNAATGKVVWTAENGREIGYGPAAGDTNTNAPHPIKDKVFTGCSGAEFGVRCWIAAFNAKDGSLAWRAFSMGPDEDIRFDANTTSLGKKVGKNSSLNSWCANADWKAPSLGPNKCKGLSDAWKSGGGSVWGWWPADFDENLMYYGNGNPSTWNPVVRPGDNKWSMTIFARDIDSGVARWVYQMTPHDEWDFDGVNEMILADIKVKGKMTPALVHFDRNGYGYTMNRKTGALLVAEKYDPAVNWSTHVDMKTGYPQTLEKYSTHFNGEDVVSKDICPAALGTKDQQPAAYSPRTNLFYVPTNHVCMTYMPVSYAAGGNEYTAGAAYVNAALTMYPAGAVC…	242776	c_000000685143	1	1636	f	2.0489296636085625	1.2116207951070337	0.6262996941896024	0.6599388379204894	2.0122324159021407	2.2685015290519877	2.842813455657492	0.7840978593272171	0.6587155963302752	1.6299694189602447
C1 metabolism	Methanol oxidation	mxaF	methanol dehydrogenase (cytochrome c) subunit 1	GOM Bin04_082	GCA_024959405	Bacteria	Pseudomonadota	Gammaproteobacteria	Pseudomonadales	Azotimanducaceae_A	UBA11889	unclassified	MRTIIAGVAIVVAIVALVLFVQNEPTSDPTVTSTPDALAAPTATIGLIDDARINNADSEPGNWLAYGRTYEEQRFSPLTQINRETVGELGLAWVRDMNTNRVQEATPIIVDGVMFLTSSWSRVFAIDAVSGEQLWFYDPQVPGEWGRRACCDVVNRGVAVYQGRVYVASLDGRLIALDAATGIKVWEVDTIIDRERFYSITGAPRAAKGKIFIGNGGAEFGVRGYVTAYDAETGEQVWRFYTVPGDPSLPFEHPEMETAADTWKGGEWWKIGGGGTVWNSIVYDPDFDQVYLGVGNGSPWTRVIRSPGGGDNLFLASIVALDADTGRMNWYYQTTPGDNWDYTAVQDIALADMTVDGVERKVLLQAPKNGFFYVIDRADGKLLRAHPFATVTWATHVDL…	41877	c_000000115969	1681	3898	f	0.2210193955796121	0.16508795669824086	4.003157419936851	5.335137573297248	0.0888588	0.2525935949481281	0.082544	4.370320252593595	0.2232746955345061	0
C1 metabolism	Methanol oxidation	mxaF	methanol dehydrogenase (cytochrome c) subunit 1	GOM Bin06_002	GCA_024958995	Bacteria	Pseudomonadota	Gammaproteobacteria	Methylococcales	UBA1147	UBA1147	UBA1147 sp024958995	MNKPFKSWLIASTVASMLAAPGIAQANADVEKLTKDPANWAISSGDYAATRYSKLSQINTKNVKDLQVAWTFSTGVLRGHEGGPLVVNDTIYIHSPFPNKVFALNQEDQTIKWVYNPTQNADETIPVMCCDTVNRGLAYGDGKIYLLQSDTTLVALDAETGKKLWSVKNGDPKLGMTNTSAPFAVKDKVIVGISGGEFGVRGFLAAYNAKDGTLAWKGYSMGPDADTLIDPKETTSMGQPVGEDSSLKTWKGDQWKIGGGTTWGWYAYDSALGLVYYGSGNPSTWNPTQRPGDNKWSMSLWARNVDTGAVKWVYQMTPHDEWDYDGINEVVLVDQKMGGKDRKTIVHFDRNGFGYTLDRVSGELLVAEKFDKAVNWA	122509	c_000000338129	7603	8734	f	5.497789566755084	2.3908045977011496	0	0	2.8275862068965516	5.04421	5.4129089301503095	0	4.755968169761273	7.220159151193634
C1 metabolism	Methanol oxidation	mxaF	methanol dehydrogenase (cytochrome c) subunit 1	GOM Bin06_002	GCA_024958995	Bacteria	Pseudomonadota	Gammaproteobacteria	Methylococcales	UBA1147	UBA1147	UBA1147 sp024958995	KDRKTIVHFDRNGFGYTLDRVSGELLVAEKFDKAVNWATHVDMKTGRPQVVAAYSTEQNGEDVNSEDICPAALGSKNQAPVAYSPRTKLFYIPGNHVCMDYEPFEVEYTAGQPYVGATLSMFPAGRDVQTGEKDGTTNLGQFTAWDATTGSIKWSKSEPFSVWSGVLATAGNVVFYGTLEGYLKAVDAKTGEELYKFKTPSGIIGNVNTWKTDGKQYIGVLSGLGGWAGIGMAAGLEGDTEGLGAVGAYRSLENYTQLGGVFSVFALPN	635993	c_000001906872	1	811	f	2.9753086419753085	0.9703703703703703	0.24320987654320989	0	5.4679012345679014	4.782716049382716	4.711111111111111	0	3.8296296296296295	6.6987654320987655
C1 metabolism	Methanol oxidation	mxaF	methanol dehydrogenase (cytochrome c) subunit 1	GOM Bin06_029	GCA_024960395	Bacteria	Pseudomonadota	Alphaproteobacteria	Rhodobacterales	Rhodobacteraceae	Paracoccus	Paracoccus sp002294185	MRHLLNRAAAALLLTATAAFANEDLTSRIDDSKQWAIQTGDYANTRYSELDQITKDNVGDMRVAWTFSTGVLRGHEGGPLVVDDIMYVHTPFPNNVFALDLKNDGKILWRYEPQQDPEVIAVMCCDTVNRGVAYADGTILLHQADTTLVALDSKTGKEKWKVKTGDPASGETNTATVLPVKDKVIVGVSGGEYGVRGRVTAYNLSDGSEVWKAYSTGPDDEMLVDPEKTMELGKPIGKDSSLNSWEGDQWKIGGGSTWGWYSYDPELNLIYYGTGNPSTWNPAQRPGDNKWSMTIMARDADTGMAKWFYQMTPHDEWDYDGVNEMILTDQQFDGKDRKLLTHFDRNGFGYTLDRETGELLVAKKFDPAVNWATEVNMDPSSDQYGRPQVVAEYSTEQNG…	588657	c_000001746650	8352	10215	r	0.18625872249060654	0	3.995169082125604	3.531400966183575	1.720343531937735	0	0	0	0.10574342458400429	0.25925925925925924
C1 metabolism	Methanol oxidation	mxaF	methanol dehydrogenase (cytochrome c) subunit 1	GOM Bin10_008	GCA_024960265	Bacteria	Pseudomonadota	Gammaproteobacteria	Pseudomonadales	Azotimanducaceae_A	UBA11889	UBA11889 sp002719135	MLIDQLGRSSVAVVAGAGAVAILAALWLNWDAAVPTETPDTPKISTLRLGMIDDERIRNAARDEPGAWLVHGHGFEEQRFSDLAQINQDTVNELGIGWTKDLDTVHAVEATPLVVDGVMYFTSTWNVAFAVDARNGDEIWRYDPEVPGKTARDACCGIISRGLAVYMGRVYLATLDGRLIALDAVSGSLVWEVDTIIDRSRNYTITGAPRVAAGKVYIGNGGAEYGVRGYVTAYDAGTGDQVWRFFTVPGDPSLPFEHAEMAMAAETWKGGEWWKIGGGGTVWNSIVYDPYFHSIYLGVGNGTPWTRAIRSPGGGDNLFLSSIVALDADTGAMKWYYQTTPGDNWDYTAVQDMMLVDLTIDGVDRKVLMQAPKNGFFYVIDRQDGGLLRAHAYGAVTWA…	288416	c_000000819155	346	2095	f	0.0474557	0.1126357918810749	3.5088622069754147	5.2841623785020015	0	0	0	3.039451114922813	0	0.0566038
C1 metabolism	Methanol oxidation	mxaF	methanol dehydrogenase (cytochrome c) subunit 1	GOM Bin10_026	GCA_024959825	Bacteria	Myxococcota_A	UBA9160	UBA9160	UBA4427	JAZXM01	unclassified	ASVLLWSQGCSDEPSRPPGGAGPEAAEESAPEAVGQIDDARIENAESEPGNWLAHGRTYEEQRFSPLTQINKATVSKLGLAWAKDMGTNRAQESTPIIVDGIMFLTSSWSRVFAIDAVSGKTLWAFDPQVPGAYARKACCDVVNRGVAVYKGRVYVASLDGRLIALDAASGKKIWEVDTIIDRARPYTITGAPRAARGKIFIGNGGAEYGVRGYVTAYDADTGEQAWRFFTVPGDPSLPFEQPELEMAAKTWKGGQWWKIGGGGTVWNSIVYDPDFNNVYLGVGNGSPWTRVIRSPGGGDNLFLSSIVALDADTGKLKWHYQTTPGDNWDYTAVQDMALADMEVDGENRKVLLQAPKNGFFYVIDRSNGKLLRAHAFAPVNWATHVDLETGRPVENPDL…	600022	c_000001783522	0	2184	f	1.7092490842490842	1.081043956043956	0.31227106227106227	0.4033882783882784	1.9853479853479854	0.8466117216117216	1.4826007326007327	0	1.6002747252747254	1.49496
C1 metabolism	Formaldehyde oxidation	fghA	S-formylglutathione hydrolase	GOM Bin01_161	GCA_024958985	Bacteria	Pseudomonadota	Gammaproteobacteria	Pseudomonadales	Nitrincolaceae	ASP10-02a	unclassified	MSLIQLSEVKVSGGRLLRVEHESTVCNGTMTFAVFLPPQANNAEVPALYWLSGLTCNDENFSQKAGAFALAAELGMAIVMPDTSPRGAGVEGEDDAYDLGSGAGFYINATQSPWSTAYNMYSYVSQELPAVITANYAVNEQCAVSGHSMGGHGALICALKNPGQYASVSAFAPITSPSQCPWGQKGLTAYIGTDEADWAQWDANQLVQSNQAAGITPQALFIDQGSSDPFYADQLMPELFNATCEKLQHPLDYREREGYDHSYYYISSFIEEHLRYHAHHLGLTE	376545	c_000001082945	1701	2559	r	1.3181818181818181	0.7703962703962703	0	0	0.4172494172494173	2.7505827505827507	2.090909090909091	0	0.5186480186480187	0.4696969696969697
C1 metabolism	Formaldehyde oxidation	fghA	S-formylglutathione hydrolase	GOM Bin01_180	GCA_024960305	Bacteria	Pseudomonadota	Gammaproteobacteria	Pseudomonadales	Azotimanducaceae_A	UBA9659	unclassified	MTLENLSSNKSFGGWHKQYSHPSESLGCAMRFAVYLPPQVANGQKVPVLYWLSGLTSTDENFMQKGGAHRAVAELGMAIVAPDTSPRGDQVADDESYDLGQGAGFYVNATESPWHPHYRMYDYVLNELPALIESVFPVTDQRSIAGHSMGGHGALVLALRNPERYRSVSAFSPISNPVNCPWGKKALTAYLGKDSSRWAEYDASLLMRDATQFVPALVDQGDADNFLTEQLQPEALEAAASISNYPLELNFREGYDHSYFFISSFIEQHLRFHGRHLGCGSNH	417007	c_000001207315	1173	2025	f	0.2300469483568075	0	0	0.16549295774647887	0.2312206572769953	1.028169014084507	2.492957746478873	0.4061032863849765	0.9753521126760564	2.1161971830985915
C1 metabolism	Formaldehyde oxidation	fghA	S-formylglutathione hydrolase	GOM Bin01_180	GCA_024960305	Bacteria	Pseudomonadota	Gammaproteobacteria	Pseudomonadales	Azotimanducaceae_A	UBA9659	unclassified	MVIEVVNEARLFNGLQLTYRHTAFTLNCDMNFSVYVPDQPTGNCLIWLSGLTCTEENFTTKAGAQRVASELGLTLVAPDTSPRGDGVPDDADSAYDFGLGAGFYVNAIESPWDQHYQMHSYIEKELYNLVCSELNVDSNQIGIFGHSMGGHGALTMALRSPDQFKSVSAFAPICSPINCPWGQKALPGYLGDDPTLWRNYDACALIEGGARVKAILVDQGAADGFLEEQLKPELLQAACETADIDLTLRMQPAFDHSYYFIASFIEDHLHWHNNQL	576247	c_000001706531	388	1219	f	0.45728	0.37063778580024065	0.22382671480144403	0.592058	0.9049338146811071	0.23706377858002406	1.1456077015643802	1.1407942238267148	0.8206979542719615	0.024067388688327317
C1 metabolism	Formaldehyde oxidation	fghA	S-formylglutathione hydrolase	GOM Bin01_230	GCA_024960325	Bacteria	Pseudomonadota	Alphaproteobacteria	Micavibrionales	Micavibrionaceae	UBA2705	UBA2705 sp002690045	MLELLKKNKVFDGWHEQYTHASQTLNCKMRFSIYLPPQADAQQPVPVLYWLSGLTCTDENFMQKAGVFQAAAKHGIAVVAPDTSPRGDDVADDDGYDLGKGAGFYVDAVEPPWKEHYQMYSYITKELSMLIESSFPVSDVRSISGHSMGGHGALTIGLKNQDVYRSISAFSPICNPINCPWGKKAFTAYLGEETNIWKQYDACEIIKHTKVTRPVLVDQGTQDEFLLEQLHPEALEQVATAQGADITIRYQPDYDHSYFFIASFISEHIKFHAQNMAITDVQVTLNPVL	295078	c_000000838168	113507	114377	f	0	0	0	0	0	20.145977011494253	2.160919540229885	0	0	0
C1 metabolism	Formaldehyde oxidation	fghA	S-formylglutathione hydrolase	GOM Bin02_054	GCA_024960155	Bacteria	Pseudomonadota	Gammaproteobacteria	Enterobacterales	Alteromonadaceae	Alteromonas	Alteromonas macleodii	MELIGENRAFGGRHLRYTHKAETTQCDMTFAIFLPPFASKEKPVPVLYWLSGLTCTDQNFMQKAGAMKLAAELGMAIVAPDTSPRGENVPDDEEGSYDFGLGAGFYVDATQAPWDKHYKMYSYIVNELPALIESEFPVSKERAISGHSMGGHGALVIGMRNPNKFVSVSAFSPISNPSDCPWGEKALGRYLGDDKAAWQDYDASLLLASKTHSVPLLVEQGTKDEFLHEQLKPQSLVHAAQQSDTQLTLNMHEGYDHSYFFIASFIEEHLEFHAGHMGLI	244493	c_000000690558	967	1810	f	3.5219454329774615	0	0.531435	0.4258600237247924	0.19691577698695137	5.074733096085409	4.637010676156583	0.6903914590747331	0.25622775800711745	0.6370106761565836
C1 metabolism	Formaldehyde oxidation	fghA	S-formylglutathione hydrolase	GOM Bin03_022	GCA_024960185	Bacteria	SAR324	SAR324	SAR324	NAC60-12	Arctic96AD-7	Arctic96AD-7 sp022448485	MSRIKIEQIGSSKTFGGWTNSYNHPSETCGGEMKFSVFLPPQTESDPVPVLYWLSGLTCNHENFITKAGAQQYAAEHGIMLIAPDTSPRGAGVDGEDDDYDLGSGAGFYINATVDKWSVNYRMEDYIIQELPAIIGSNFPVLEGRESIFGHSMGGHGALTLAFKYPERFRSVSAFSPICAPSQCPWGEKAFSHYLGEDREVWKKHDVNELIQTSTLDIPLLIDQGSEDPFLEKELNFELFRKTCKRENQELKARLQDGYDHSYNFISTFMNEHIQHHSQALST	385081	c_000001109354	1753	2605	f	3.591549295774648	2.118544600938967	8.553990610328638	8.328638497652582	4.124413145539906	4.482394366197183	2.7875586854460095	13.465962441314554	3.7018779342723005	0.9330985915492958
C1 metabolism	Formaldehyde oxidation	fghA	S-formylglutathione hydrolase	GOM Bin03_051	GCA_024959235	Bacteria	Pseudomonadota	Gammaproteobacteria	Pseudomonadales	Porticoccaceae	HTCC2207	HTCC2207 sp012960115	MVKDSSLEQIGSNQSFGGRQLRYRHRSTSLDCDMTFSIYLPPQAEQGSVPVLYWLSGLTCTDENFVTKAGAQQCAAAHGIAIVCPDTSPRGEGVPDDVEGAYDFGLGAGFYVNATESPWVKHYRMYDYVVDELPALINAQFPIIASKMSISGHSMGGHGALTIALKNPERYSSVSAFSPICSPIQCPWGQKALGHYIGGNATDN	291073	c_000000826884	5151	5763	f	1.5179738562091503	1.6029411764705883	0	0	1.1454248366013071	0.7973856209150327	1.7009803921568627	0	0.3202614379084967	1.7254901960784315
C1 metabolism	Formaldehyde oxidation	fghA	S-formylglutathione hydrolase	GOM Bin03_096	GCA_024959205	Bacteria	Pseudomonadota	Gammaproteobacteria	Pseudomonadales	Oleiphilaceae	Marinobacter	Marinobacter nauticus	MDLLSTNVCFDGEHRRYRHTSATLECDMEFAVFLPPAALGAQAKEVPVLYWLSGLTCTDQNFMQKAGAQKLAAKLGLAIVCPDTSPRGVNLPGEDDSYDFGSGAGFYVNATQQPWAPHYRMYDYVVKELPQLVENELPLNGERSVSGHSMGGHGALIAALKNPGHYKSVSAFAPIANPMACPWGQKAFSGYLGDDQSAWEAWDATMLIPTAKERLPLLVDQGTADEFLDSQLNPDALADVCEKFHHHLNLRMHRGYDHSYFFIASFIDDHLNHHARALGLI	507860	c_000001489784	279	1125	f	0.46335697399527187	0	0	0.35697399527186763	0.23286052009456265	2.839243498817967	2.0460992907801416	0.6985815602836879	2.0141843971631204	1.429078014184397
C1 metabolism	Formaldehyde oxidation	fghA	S-formylglutathione hydrolase	GOM Bin04_031	GCA_024960365	Bacteria	Pseudomonadota	Gammaproteobacteria	PS1	Thioglobaceae	DUCF01	unclassified	MKLIESIKEFSGYLNRYEHESSACNCTMTFSVFLPQETENGKVPTMYWLSGLTCTDDNVRTKAGMQRYAAEHGIALVFPDTSPRGERVPDVSERYDLGQGAGFYVNATEGEWAEHYQMYDYVVNELPTLLEDNLPLKLGVRSISGHSMGGHGALICALKNPEKYRSVSAFAPICNPTECGWGQGCFAAYLGDNKNDWGQYDATELVKAGNKMPNILIDQGLSDEFYDEGQLLSKNFEQACANSSQSLNLRMQEGYDHSYHFISSFIGEHIAHHAKAMSA	123360	c_000000340625	13148	13988	f	3.204761904761905	0.8142857142857143	0	0	1.6297619047619047	3.544047619047619	3.8035714285714284	0	1.9702380952380953	2.0702380952380954
C1 metabolism	Formaldehyde oxidation	fghA	S-formylglutathione hydrolase	GOM Bin06_029	GCA_024960395	Bacteria	Pseudomonadota	Alphaproteobacteria	Rhodobacterales	Rhodobacteraceae	Paracoccus	Paracoccus sp002294185	MSLETVAENRSFGGTQGVYRHSSAATGTDMTFGLFLPEAAQFGRVPVLWYLSGLTCTHENAMTKAAAQQWCDEAGIAICFPDTSPRGEDVADDEAFDLGKGAGFYVNATQDPWKPHFRMWHYVVEELPDLLGDNFAIDREAMGITGHSMGGHGALTIAMTHPDRYGSVSAFAPIAHPSNSDWGRKQFSAYLGDDEAAWRAHDSTVLMTEKGYPGEVLIDQGSSDQFLDLLKPEALAQAMIARRQPGWFRMQPGYDHSYFFVQTFMADHVMWHADRLG	588658	c_000001746650	10387	11221	r	0.37410071942446044	0.2841726618705036	6.871702637889689	3.437649880095923	1.3884892086330936	0	0	0	0	0.15587529976019185
C1 metabolism	Formaldehyde oxidation	frmA	S-(hydroxymethyl)glutathione dehydrogenase / alcohol dehydrogenase	GOM Bin01_114	GCA_024960475	Bacteria	Pseudomonadota	Alphaproteobacteria	GCA-2731375	GCA-2731375	GCA-2731375	GCA-2731375 sp913049615	MDVRAAVAHKAGAPLTIETVQLERPRAGECLVEIKASGICHTDAFTLSGDDPEGIFPAILGHEGAGVVVEVGEGVTSLKPGDHVIPLYTPECRQCEFCLSGKTNLCGAIRETQGQGLMPDGTSRITLDGEPVYHYMGTSTFAQYTVVPEIALAKIREDAPFDKVCYIGCGVTTGIGAVINTAKVEAGANVVVFGLGGIGLNVIQGARMVGANKIIGVDINSSKCGLAEKFGMTHFVNPSDFGDDLVAHLVEMTKGGADYSFECIGNVTVMRQALECCHKGWGESIIIGVAGAGQEINTRPFQLVTG	506961	c_000001487017	1173	2091	f	2.423747276688453	0.4934640522875817	0.8888888888888888	1.4705882352941178	1.0381263616557734	1.8104575163398693	1.8747276688453158	1.7505446623093681	0.5185185185185185	2.261437908496732
C1 metabolism	Formaldehyde oxidation	frmA	S-(hydroxymethyl)glutathione dehydrogenase / alcohol dehydrogenase	GOM Bin01_180	GCA_024960305	Bacteria	Pseudomonadota	Gammaproteobacteria	Pseudomonadales	Azotimanducaceae_A	UBA9659	unclassified	EIIKSKAAIAWGPGQPLSVEEVDVMPPKAGEVRIKVIATGVCHTDAFTLSGEDPEGNFPSILGHEGGGIVEAIGEGVTSVAVGDHVIPLYTPECGECKFCLSGKTNLCGKIRETQGKGLMPDGTSRFYKDGQPIYHYMGCSTFSEYTVLPEISLAKVNKEAPLEEVCLLGCGVTTGMGAVMNTAKVEEGATVAIFGLGGIGLSAIIGATMAKASRIIVIDINNSKFDLARQLGATDCINPKDYDKPIQEVIVELTDGGVDYSFECIGNVDVMRSALECCHKGWGESVIIGVAGAGQEISARPFQLVTGRVWKGSAFGGVKGRSELPGIVERYLQGEFKLNDFITHTMGLDDINEAFELMHEGKSIRSVIHFDK	417006	c_000001207315	0	1122	f	0.17557932263814616	0.17557932263814616	0	0.4910873440285205	0	2.016934046345811	1.607843137254902	0	1.679144385026738	1.3057040998217468
C1 metabolism	Formaldehyde oxidation	frmA	S-(hydroxymethyl)glutathione dehydrogenase / alcohol dehydrogenase	GOM Bin01_230	GCA_024960325	Bacteria	Pseudomonadota	Alphaproteobacteria	Micavibrionales	Micavibrionaceae	UBA2705	UBA2705 sp002690045	MPLDIQPGQEFIKSKAAVAWAAGEPLQIEEVDVQLPKKGEVLVRIVATGVCHTDAFTLSGEDPEGVFPSILGHEGGGIVEMVGEGVTSVSVGDHVIPLYTAECRECKFCKSGKTNLCQAVRATQGKGLMPDGTTRFYKDGQPIYHYMGCSTFSEYTVLPEISLAKVNKSASLEEVCLLGCGVTTGMGAVLNTAKVEAGSTVAIFGLGGIGLSAIIGARMAGAERIIGIDINESKFDLANQLGATDVINPQKFDRPIQDVIVEMTDGGVDYSFECIGNVNVMRQALECCHKGWGESVIIGVAGAGQEISTRPFQLVTGRVWKGSAFGGVKGRTELPQIVEQYLAGEFGLKDFITHTMGLEAINDAFDLMHEGKSIRSVIHMNK	295077	c_000000838168	112335	113484	f	0	0	0	0	0	16.273281114012185	2.9338555265448214	0.0687554	0	0
C1 metabolism	Formaldehyde oxidation	frmA	S-(hydroxymethyl)glutathione dehydrogenase / alcohol dehydrogenase	GOM Bin02_011	GCA_024959105	Bacteria	Pseudomonadota	Gammaproteobacteria	SAR86	SAR86	AEGEAN-183	AEGEAN-183 sp012965075	MKTQAAVAFEAGKPLEICEVELEGPKKGEVLVELKATGVCHTDAFTLSGQDPEGLFPSILGHEGAGIVVEVGPSVSTVKADDHVIPLYTAECRKCEFCLNPKTNLCQAVRETQGQGVMPDGTSRFSLNGKPLMHYMGCSTFSNYTVLPEISLAKVREDAPFDKICYIGCGVTTGIGAVIFQAKVEIGSTVAVFGLGGIGLNVIQGSKLAGASRIIGVDINSERELLGKKFGMTDFINPKKVDNVVDQIIQITGGVDYSFECIGNVDVMRQALECCHKGWGESYIIGVAGAGQEISTRPFQLVTGRSWKGTAFGGARGRTDVPKIVDWYMDQKINIDDLITHTMKLEDINKAFDLMHSGES	596454	c_000001772080	0	1080	r	15.316666666666666	10.416666666666666	8.221296296296297	6.979629629629629	16.16574074074074	20.098148148148148	17.298148148148147	7.128703703703704	9.832407407407407	8.817592592592593
C1 metabolism	Formaldehyde oxidation	frmA	S-(hydroxymethyl)glutathione dehydrogenase / alcohol dehydrogenase	GOM Bin02_020	GCA_024960055	Bacteria	Pseudomonadota	Gammaproteobacteria	Pseudomonadales	Pseudohongiellaceae	UBA9145	UBA9145 sp002694855	MKSRAAVAFGASKPLEIVEVDLEGPKSGEVLVEIKATGICHTDAFTLSGDDPEGSFPAILGHEGAGIVQEIGPNVSSLAVGDVVIPLYTPECRQCAFCLNPKTNLCQSIRGTQGQGLMPDGTSRFSLKGEPILHYMGCSTFSNYTVIPEIAVAKIRSDAPFDKVCYIGCGVTTGVGAVAFDAEVEPGSTVAVFGLGGIGLNVIQGARMVGADRIIGIDVNPTKAILGAEFGMSDFINPKDVNDVTGAIIDMTDGGVDYSFECIGNVETMRQALECCHKGWGESFIIGVAGAGQEISTRPFQLVTGRSWKGTAFGGARGRTDVPRIVDWYMNGKISIDPLITHTMPLKDINKAFDLMHKGESIRSVVIY	216959	c_000000609146	7420	8527	f	10.638663053297199	6.454381210478772	0	0	5.065040650406504	8.176151761517616	7.372177055103885	0	2.6666666666666665	5.200542005420054
C1 metabolism	Formaldehyde oxidation	frmA	S-(hydroxymethyl)glutathione dehydrogenase / alcohol dehydrogenase	GOM Bin03_002	GCA_024960125	Bacteria	SAR324	SAR324	SAR324	NAC60-12	Arctic96AD-7	Arctic96AD-7 sp002082305	MKSRAAIAWEAGKPLEVDMVDLEGPKTGEVLIRNVATGVCHTDAFTLSGDDPEGIFPSILGHEGGAVVEEIGKGVSSVKVGDHVIPLYVPECGECQFCKSGKTNLCQSIRLTQGKGLMPDGTSRFSSGGKTLFHYMGTSTFSEYSVLPQISVAKINTEAPLEKVCLLGCGITTGIGAVLNTAKVEAGVTVAVFGLGGVGLGAIQGAVLAKAERIIAVDINESKEEFARQLGATDFVNPKNYDKPIQEVLVELTDGGVDYSFECVGNVNLMRSALECCHKGWGESIIIGVAGAGQEISTRPFQLVTGRVWRGSAFGGVKGRSQLPGYVEMYMNGEVKVDEFVSYTMPLDEINRAFDLMHEGKSIRSVILF	310889	c_000000885393	440	1550	r	38.457657657657656	26.774774774774773	4.315315315315315	7.1765765765765765	27.36036036036036	37.93693693693694	32.07117117117117	9.711711711711711	27.906306306306305	34.93423423423423
C1 metabolism	Formaldehyde oxidation	frmA	S-(hydroxymethyl)glutathione dehydrogenase / alcohol dehydrogenase	GOM Bin03_022	GCA_024960185	Bacteria	SAR324	SAR324	SAR324	NAC60-12	Arctic96AD-7	Arctic96AD-7 sp022448485	MKSRAAIAWESGKPLEIDFVELEGPKAGEVLIRNVATGVCHTDSFTLSGDDPEGIFPSILGHEGGSVVEEIGQGVSSVNVGDHVIPLYVPECGECQFCKSGKTNLCQAIRLTQGKGFMPDGTSRFSHKGKTLFHYMGTSTFSEYSVVPEISLAKINAEAPLEKVCLLGCGITTGIGSVLNTAKVEAGAVVAVFGLGGVGLGVIQGASLAKCKRIIAVDINESKENFARQLGATDFVNPKNYDKPIQEVLIELTDGGVDYSFECVGNVNLMRSALECCHKGWGESIIIGVAGAGQEISTRPFQLVTGRVWRGSAFGGVKGRSQLPGYVEMYMKGEVKVDEFITYTMPLEEINQAFDLMHEGKSIRSVILF	385080	c_000001109354	625	1735	f	4.149549549549549	4.277477477477477	2.6045045045045043	4.507207207207207	3.9783783783783786	3.590990990990991	3.3423423423423424	4.418918918918919	3.6243243243243244	2.9234234234234235
C1 metabolism	Formaldehyde oxidation	frmA	S-(hydroxymethyl)glutathione dehydrogenase / alcohol dehydrogenase	GOM Bin03_051	GCA_024959235	Bacteria	Pseudomonadota	Gammaproteobacteria	Pseudomonadales	Porticoccaceae	HTCC2207	HTCC2207 sp012960115	MKTRAAVAFAAGKPLEIVEVDLEGPRAGEVLVEMKATGVCHTDAFTLSGDDPEGAFPAILGHEGAGVVVEVGLGVKTLKPGDHVIPLYTAECRECDFCLNPKTNLCQAVRATQGRGVMPDGTSRFSFEGKPILHYMGCSTFSNYSVLPEISLAKVRKDAPFDKICYIGCGVTTGIGAVAFTMKVEAGSTVAVFGLGGIGLNVVQGAKMVGATRIIGVDLNPSRIPLAKQFGMTDFINPSEVENVVDHIIDMTGGGVDYSFECIGNVDVMRQALECCHKGWGESCIVGVAGAGKEISTRPFQLVTGRSWRGTAFGGARGRTDVPRIVDWYMDGKINIDDLITHKMPLEDINKAFDLMHAGKSIRSVVEF	291072	c_000000826884	4044	5151	f	2.3008130081300813	0.6187895212285456	0	0	1.5185185185185186	2.3965672990063234	1.6169828364950316	0	0.4408310749774164	1.7416440831074977
C1 metabolism	Formaldehyde oxidation	frmA	S-(hydroxymethyl)glutathione dehydrogenase / alcohol dehydrogenase	GOM Bin03_096	GCA_024959205	Bacteria	Pseudomonadota	Gammaproteobacteria	Pseudomonadales	Oleiphilaceae	Marinobacter	Marinobacter nauticus	MIKSRAAVAFEANKPLEIVEVDLAPPKEGEVLVKIVATGVCHTDAYTLSGADPEGLFPTILGHEGGGIVEAVGPGVTGLEVGDHVIPLYTAECGKCKFCTSGKTNLCGAVRETQGKGVMPDGTSRFSYKGQPLYHYMGCSTFSEYTVLPEISLAKIPKEAPLDKVCLLGCGVTTGIGAVLNTAKVEEGATVAIFGLGGIGLAAIIGATMAKAGRIIAIDINPGKFDIAKQLGATDVVNPNDYDKPLQEVIIEMTDGGADYTFECVGSVKLMRAALEACHKGWGESTIIGVAGAGEEISTRPFQLVTGRVWRGSAFGGVKGRTELPSYVEKAEKGEIPLDVFITHEMKLEDINKAFDLMHEGKSIRSVIHF	108065	c_000000297407	773	1886	f	0.35399820305480684	0	0.4159928122192273	0.1545372866127583	0.7628032345013477	2.2309074573225516	2.2785265049415995	1.3827493261455526	3.8894878706199463	2.1446540880503147
C1 metabolism	Formaldehyde oxidation	frmA	S-(hydroxymethyl)glutathione dehydrogenase / alcohol dehydrogenase	GOM Bin04_031	GCA_024960365	Bacteria	Pseudomonadota	Gammaproteobacteria	PS1	Thioglobaceae	DUCF01	unclassified	MKTKAAVAWAAKQPLSIEEIDIMGPKAGEVLLKVHASGVCHTDAFTLSGDDPEASFPCVLGHEGGCEVVELGAGVKNLKVGDHVIPLYIPECGECEYCLSTKSNLCQSIAGTVWTGYMPDGTRRFSHKGKDIFHYMGCSTFSEYTVVPEIALAKINPAAPLDKACLLGCGVTTGIGAVLNTAKVEAGSTVAVFGLGGIGLSCIQGAVMAGAERIIAIDINPDKFEFARQLGATDFVNPNDVNGSFVEYMQDTYNGGPDYSFECIGNTHVMRDALECTHMGWGVSTVIGVAGAGQMIETRPFNLVVGRTWKGTAFGGVKGRTELPGYVDRYMRGEIELDSLVTHTMPLEDINRAFDLMHSGESIRSVIVF	123359	c_000000340625	12023	13133	f	2.8216216216216217	0.8450450450450451	0	0	1.4720720720720721	3.357657657657658	1.3234234234234235	0	1.5963963963963963	2.608108108108108
C1 metabolism	Formaldehyde oxidation	frmA	S-(hydroxymethyl)glutathione dehydrogenase / alcohol dehydrogenase	GOM Bin04_082	GCA_024959405	Bacteria	Pseudomonadota	Gammaproteobacteria	Pseudomonadales	Azotimanducaceae_A	UBA11889	unclassified	MDVRAAVANEAGKPLSVETVQLDGPGPGEVLVEIKATGICHTDAYTLSGADPEGLFPSIMGHEGAGVVVDTGSGVTSVVKGDHVIPLYTPECRECEFCRSGKTNLCGAIRETQGQGLMPDGTSRFSREGEKLFHYMGTSTFSNYTVLPEIAVARIRKDAPFDKVCYIGCGVTTGLGAVMNTAKVEPGSSVAVFGLGGIGLNVIQGARIVGADRIIGVDINADKRPLAEKFGMTDFINPTDVDDVVAAIVELTKGGVDYSFECIGNVDIMRQALECCHKGWGESVIIGVAASGKEISTRPFQLVTGRVWRGTAFGGARGRTDVPGIVDWYMDGKINIDDLITHTMPLDDINQAFELMHEGKSIRSVVTFP	508985	c_000001493402	12521	13631	r	0.21351351351351353	0.0882883	4.752252252252252	3.4486486486486485	0	0.25765765765765763	0.0891892	5.336036036036036	0	0.0837838
C1 metabolism	Formaldehyde oxidation	frmA	S-(hydroxymethyl)glutathione dehydrogenase / alcohol dehydrogenase	GOM Bin06_029	GCA_024960395	Bacteria	Pseudomonadota	Alphaproteobacteria	Rhodobacterales	Rhodobacteraceae	Paracoccus	Paracoccus sp002294185	MKTRAAVALEAGKKLEVMEVNLDGPKEGEVMVEIKATGICHTDEFTRSGADPEGLFPAILGHEGAGVVVEVGPGVKSVKPGDHVIPLYTPECRECASCLSGKTNLCTRIRATQGQGLMPDGTSRFSMPDGTPIHHYMGCSTFSNFTVLPEIAVAKVRDDAPFDKICYIGCGVTTGIGAVINTAKVEIGAKAVVFGLGGIGLNVIQGLRLAGADMIIGVDLNDDRQDMATRFGMTHFINPKNVENVVQEIVEMTKTPFDQIGGADYSFDATGNVKVMRDALECTHRGWGVSVIIGVAPAGAEISTRPFQLVTGRVWKGTAFGGARGRTDVPRIVDWYMDGKIEIDPMITHTMPLEDINKGFDLMHDGESIRSVVLY	588662	c_000001746650	14337	15465	r	0.26152482269503546	0.087766	4.474290780141844	3.88209	0.998227	0.2632978723404255	0.087766	0	0	0.38386524822695034
C1 metabolism	Formaldehyde oxidation	frmA	S-(hydroxymethyl)glutathione dehydrogenase / alcohol dehydrogenase	GOM Bin10_013	GCA_024959805	Bacteria	Myxococcota_A	UBA9160	UBA9160	UBA4427	DUBZ01	DUBZ01 sp012960035	MKVKAAVAVEAAKPLVIEQVDLQGPQAGECLVRLVATGVCHTDAFTLSGADPEGLFPSVLGHEGGGVVEEVGPGVTSLAPGDHVIPLYIPECRQCKFCLSGKTNLCGAIRETQGLGMMPDGTSRFSLNGKPLHHYMGTSTFAEYTVVPEIALAKVNKAAPLDKVCLLGCGVTTGIGAVLNTAKVEPGSSMAIFGMGGIGLSVVQGGVMAGAERIICVDVNPAKFELAKQFGATDFVNANEVDDVEAAIVDMTDGGVDYSFECVGNVELMGTALRCTHKGWGQAIIIGVAGAGQEIHARPFLLVTGRSWRGTAFGGTKGRTQVPGLVDRYLKGRVKLDEMVSATLPLEQINDAFDAMHNGDVIRSVIRY	319474	c_000000910998	1328	2435	f	1.1887985546522133	1.5022583559168925	0	0	1.2402890695573623	1.3884372177055104	1.3125564588979224	0	1.067750677506775	0.8870822041553749
C1 metabolism	Formaldehyde oxidation	frmA	S-(hydroxymethyl)glutathione dehydrogenase / alcohol dehydrogenase	GOM Bin10_026	GCA_024959825	Bacteria	Myxococcota_A	UBA9160	UBA9160	UBA4427	JAZXM01	unclassified	MKVRAAVAVAAGEPLIIDEIDLDGPGPGECLVRLAATGVCHTDAFTLSGDDPEGLFPAVLGHEGAGVVEEVGTGVTSLEVGDHVIPLYTPECRQCKFCLSGKTNLCGAIRETQGRGLMPDGTSRISYRGEKIHHYMGTSTFAEYTVVPEIALAKVRRDAPLDKICLLGCGVTTGIGAVLHTAKVEPGATVAVFGLGGIGLSVIQGAVMAGADRIIAVDLNEKKFPLAEQFGATDFINPSREGDVEAAIIDMTDGGVDYSFECIGNVETMGTALRCCHKGWGESIVIGVAGAGKEIHARPFLLVTGRSWRGTAFGGTRGRTQLPGFVDRYMAGRIQLDEMVSRTLPLEEINLAMDLMHEGEVIRSVILY	289818	c_000000823203	2664	3771	f	1.5609756097560976	1.1065943992773262	0.17434507678410116	0	1.824751580849142	1.3766937669376693	1.4643179765130985	0.35591689250225833	0.6829268292682927	1.5645889792231256
C1 metabolism	Formaldehyde oxidation	mycoS_dep_FDH	S-(hydroxymethyl)mycothiol dehydrogenase	GOM Bin02_055	GCA_024960605	Bacteria	Actinomycetota	Acidimicrobiia	Acidimicrobiales	Poriferisodaliceae	UBA2110	UBA2110 sp002719335	MPHEVRGVVAKSKGAPVSVETINVPDPGPGEVVIDVQACGVCHTDLHYREGAINDEFPFLLGHEAAGTVSQTGAGVASLKEGDFVVLNWRAVCGECRSCLRGKPQYCFSTHNAQQKMTVDGIELSPALGIGAFSEKTLVAAGQATKVNDAAEPEVAGLIGCGVMAGLGAALNTGGVTRGDSVAVWGCGGVGDAAIEGSRIAGAHTIIAIDLDDRKLEWAKEFGATHTINSSNMDTPQVIEAVQSLTGGNGVDIAIEAIGLPATYEQAFYSRDLAGTVVLVGVPNPEMRIDLPLLEVFGRGGALKSSWYGDCLPTRDFPMLIDLYLQGRLQLDRFVSERITIDEVENAFHKMERGEVLRSVVII	471670	c_000001377174	14330	15422	r	1.923992673992674	1.4432234432234432	0	0	1.9212454212454213	3.0586080586080584	2.3452380952380953	0	1.1263736263736264	1.4935897435897436
C1 metabolism	Formaldehyde oxidation	mycoS_dep_FDH	S-(hydroxymethyl)mycothiol dehydrogenase	GOM Bin02_064	GCA_024960385	Bacteria	Pseudomonadota	Alphaproteobacteria	Rhodospirillales_A	UBA2165	GCA-2712665	unclassified	MHKSKAVIARNRGERVEEVEILVPEPGPNEVLIKIKACGVCHTDLHYREGAINNEFPFLLGHEAAGYVEEIGEGVTNVTVGDFVIIAWRSPCGRCRSCLKGKPWYCFDSRNAVQNMSLEDGSTLSPALGIGAFSELTLVDAGQAIKVDAAVNPNTASLLGCGVMAGLGAAINTGSIAMGDSVAVFGCGGVGNAAIVGSKLAGAQKIIAVDIDDQKLEWATEFGATHTVNSRSTDPVDFIRSVTDGNGTNVTIEAVGNPKTYEQAFYARDHAGVLVLVGVPDPTMRIELPLIEVFGRGGSLKSSWYGDCLPSRDFPKFIDLHLDGRINLDKFVTETISISEVETAFERMEAGEVLRSVVVFE	533917	c_000001573354	9473	10559	f	2.4429097605893184	2.303867403314917	1.6666666666666667	1.9189686924493554	1.7661141804788214	1.3093922651933703	3.116022099447514	4.8130755064456725	1.4189686924493554	1.5469613259668509
C1 metabolism	Formaldehyde oxidation	mycoS_dep_FDH	S-(hydroxymethyl)mycothiol dehydrogenase	GOM Bin02_145	GCA_024960465	Bacteria	Actinomycetota	Acidimicrobiia	Acidimicrobiales	Poriferisodaliceae	UBA2110	UBA2110 sp002705305	MPHEVSGVVARTKGDPVSVEKIHIPDPGPGEVVVDVQACGVCHTDLHYREGAINDEFPFLLGHEAAGIISQTGADVTNLVEGDFVVLNWRAVCGQCRSCLRGKPQYCFSTHNAQQKMTLDGLDLSPALGIGAFAEKTLVAAGQATKVSDEVEPEVAGLIGCGVMAGLGAALNTGGVTRGDSVAVWGCGGVGDAAIEGARIAGAHTIIAIDLDERKLAWAKDFGATHTINSSDMDTPQVIEAVQGLTGGNGVDVAIEAIGLPSTYEQAFYSRDLAGTVVLVGVPSPEMRIDLPLIEVFGRGGALKSSWYGDCLPTRDFPMLIDLYLQGRLQLDRFVSEKIGIDEVENAFHKMERGEVLRSVVIM	474934	c_000001386222	49842	50934	f	0	0	4.147435897435898	3.457875457875458	0	0.36538461538461536	0	2.7344322344322345	0	0
C1 metabolism	Formaldehyde oxidation	mycoS_dep_FDH	S-(hydroxymethyl)mycothiol dehydrogenase	GOM Bin03_010	GCA_024960685	Bacteria	Actinomycetota	Acidimicrobiia	Acidimicrobiales	MedAcidi-G1	UBA9410	UBA9410 sp022452145	MPHSVQAVVARAKGEPVTVETIEVPDPGPGEVLVSVQACGVCHTDLHYREGAINDEFPFLLGHEASGIVEEVGDGVTDVAPGDFVILNWRAVCGQCRSCRRGRPWYCFATHNATQKMTLDGVELSPALGIGAFAEKTLVHAGQATKVDPAARPEVAGLVGCGVMAGLGAAMNTGNVGRGDSVAVFGCGGVGDAAIAGSSLAGAHTIIAVDLDDRKLAIAREFGATHTVNSSTEDPVEAIRSLTGGNGVDVAIEAVGLPVTYEQAFYSRDLAGTVVLVGVPNPEMKIELPMIEVFGRGGTLKSSWYGDCLPSRDFPMLIDLYLQGRLDLDRFVSETISLDDVEEAFHAMERGEVLRSVVVL	170495	c_000000473831	2251	3334	r	8.2096	5.584487534626039	0.247461	0.7765466297322253	7.772853185595568	10.57433056325023	11.01477377654663	0.6500461680517082	5.437673130193906	8.817174515235457
C1 metabolism	Formaldehyde oxidation	mycoS_dep_FDH	S-(hydroxymethyl)mycothiol dehydrogenase	GOM Bin03_054	GCA_024960665	Bacteria	Actinomycetota	Acidimicrobiia	Acidimicrobiales	MedAcidi-G1	UBA9410	unclassified	MPHSVRAVVARAKGEPVTVEMIEVPDPGPGEVLVTVQACGVCHTDLHYREGAINDDFPFLLGHEAAGIVEEIGAGVTNVAVGDFVVLNWRAVCGQCRSCLRGRPWYCFATHNATQKMTLDGVELSPALGIGAFAEKTLVAAGQATKVDSAASPEVAGLIGCGVMAGLGAAMNTGGVSRGDSVAVFGCGGVGDAAIAGSRLAGAHTIIAVDIDDRKLEIAHNFGATHTVNSTSEDPIEAIRGLTGGNGVDVAIEAVGLPATYEQAFYSRDLAGTVVLVGVPNPEMKIELPMIEVFGRGGTLKSSWYGDCLPSRDFPMLIDLYLQGRLDLDRFVSETISLDEVEEAFHAMERGEVLRSVVVL	87589	c_000000241384	4620	5703	r	2.125577100646353	1.4912280701754386	8.023084025854109	9.018467220683288	0.9778393351800554	1.9833795013850415	1.9353647276084949	9.310249307479225	2.211449676823638	0.8965835641735919
C1 metabolism	Formaldehyde oxidation	mycoS_dep_FDH	S-(hydroxymethyl)mycothiol dehydrogenase	GOM Bin03_060	GCA_024960625	Bacteria	Actinomycetota	Acidimicrobiia	Acidimicrobiales	MedAcidi-G1	S20-B6	S20-B6 sp002699725	MPHSVRAVVARAKGEPVSLETIEVPDPGPGEVLVTVLACGVCHTDLHYREGAINDEFPFLLGHEASGIIEEVGDGVTNVAPGDFVILNWRAVCGKCRACRRGRPWYCFDTQNATQRMTLDGVELSPALGIGAFAEKTLVAAGQATKVDPAASPEAAGLVGCGVMAGLGAAMNTGGVGRGDSVAVFGCGGVGNAAIAGSRLAGAHTIIGIDIDAKKLDLAREFGATHTIDSSSEDAVEAVRALTDGNGVDVAIEAVGRPETYEQAFFARDLAGTVVLVGVPNPTMRIELPMIEVFGRGGTLKSSWYGDCLPERDFPMLIDLYLQGRLDLDRFVSETIDLDQVEEAFHRMERGEVIRSVVVL	301764	c_000000858618	4094	5177	r	1.778393351800554	1.9806094182825484	1.0507848568790397	0.9085872576177285	0.9981532779316713	2.502308402585411	2.6759002770083105	1.8079409048938135	1.2788550323176362	1.9621421975992612
C1 metabolism	Formaldehyde oxidation	mycoS_dep_FDH	S-(hydroxymethyl)mycothiol dehydrogenase	GOM Bin04_052	GCA_024960525	Bacteria	Chloroflexota	Dehalococcoidia	UBA1151	UBA1328	UBA1328	unclassified	MLHKVEGVIARAKGQRVEKVNILVPDPGPGEVLVRIKACGVCHTDLHYREGAINDEFPFLLGHEAAGYVEDVGSGVDNVKVGDFVIIAWRSPCGTCRSCLKGKPWYCFDSRNAIQTMKLEDGTPVSAALGIGAFTELTLVDSGQAIKVNPSVNPNTASLLGCGVMAGLGAAVNTGSVSMGDSVAVFGCGGVGNAAIVGSRLAGAQKIIAVDIDDRKLEWALDFGATHTVNSLNTDPVKFIRSVTSGNGADVTIEAVGKSETYEQAFYSRDHAGVLVLVGVPEPSMKIELPLIEVFGRGGSLKSSWYGDCLPSRDFPRYIDLHLEGRINLDNFVTETIPLSEVENSFERMESGEVLRSVVVFE	579461	c_000001717066	1959	3048	f	1.2130394857667586	0.5105601469237833	0.18089990817263543	0.45179063360881544	1.0404040404040404	1.4692378328741964	0.4903581267217631	0.7226813590449954	2.1515151515151514	1.3709825528007347
C1 metabolism	Formaldehyde oxidation	mycoS_dep_FDH	S-(hydroxymethyl)mycothiol dehydrogenase	GOM Bin04_055	GCA_024959645	Bacteria	Chloroflexota	Dehalococcoidia	UBA3495	UBA3495	UBA11650	UBA11650 sp002708395	MPHQVNGIVATTKGAEVSLQSILVPDPGPGEALIRVKACGVCHTDLHYREGAINDKFPFLLGHEASGTVESVGDGVNNVAPGDFVIIAWRSPCGTCRSCQRGRPWYCFSSRNAQQPMTLADGTPLSPALGIGAFAELTLVDAGQAVKINPDANPQAAGLVGCGIMAGLGAAINTGGVSRGDSVAVFGCGGVGDAAIAGAKLAGAHTIIGVDIDDRKLEWAKEFGATHTVNASQTDPVEAIRALTGGNGANITIEAVGSPRTYEQAFYARDHAGTLVQVGVPSPDMKIELPLIELFGRGGSLKSSWYGDCLPSRDFPMYIDLYLQGRLDLDRFVSETIPLDGVEVAFHKMERGEVLRSVV	495147	c_000001449424	2	1079	r	0.28040854224698236	1.7799442896935933	0	0.0584958	0.9480037140204272	1.1569173630454967	0.7604456824512534	1.085422469823584	0.415042	1.5329619312906222
C1 metabolism	Formaldehyde oxidation	mycoS_dep_FDH	S-(hydroxymethyl)mycothiol dehydrogenase	GOM Bin04_071	GCA_024960585	Bacteria	Actinomycetota	Acidimicrobiia	Acidimicrobiales	Poriferisodaliceae	UBA2110	UBA2110 sp002388005	MPHEVRGVVARKKGDPVSVETIHVPDPGPGEVIVDVQACGVCHTDLHYREGAINDDFPFLLGHEAAGIVSQTGPGVSNLTEGDFVVLNWRAVCGECRSCLRGRPQYCFSTHNAQQKMTVDGIDLSPALGIGAFAEKTLVAAGQATKVSDEAEPEVAGLIGCGVMAGLGAALNTGGVTRGDSVAVWGCGGVGDAAIEGARIAGAHTIIAIDLDEGKLEWAKEFGATHTINSADMDTSQVIETVQSLTGGNGVDVAIEAIGLPETYEQAFYSRDLAGTVVLVGVPSPEMRIDLPLIEVFGRGGSLKSSWYG	130509	c_000000360295	1	928	r	1.0507011866235167	0.5318230852211435	1.4681769147788566	0.5706580366774542	0.42394822006472493	1.5382955771305287	0.20604099244875945	0.7400215749730313	0.13592233009708737	0.9892125134843581
C1 metabolism	Formaldehyde oxidation	mycoS_dep_FDH	S-(hydroxymethyl)mycothiol dehydrogenase	GOM Bin10_049	GCA_024960565	Bacteria	Chloroflexota	Dehalococcoidia	UBA3495	UBA3495	UBA9611	UBA9611 sp002697005	MAHQVNGVVAQSKGTPVKLAPILVPDPGPGEALIRVKACGVCHTDLHYREGAINDDFPFLLGHEASGTVESVGDGVTNVAPGDFVIIAWRAPCGTCRSCLRGAPWYCFSSRNAFQPMTLADGTPLSPALGIGAFAELTLVDAGQAVKVSPKASPEAAGLVGCGIMAGFGAAMNTGNVNRGDSVAVFGCGGVGNAAIAGARLAGAHTIIGVDLDDRKLIWAKEFGATHTINASSTDPVEEIRKLTGGNGVNVAIEAVGNPVTYEQAFYARDHAGTVVLVGVPSPDMRIELPLLEVFGRGGSLKSSWYGDCLPSRDFPIIIDLYLQGRLDLDKFVTETIAIEDVEEAFHKMERGEVLRSVVVF	354986	c_000001017012	696	1782	r	6.640883977900552	3.7697974217311234	0	0	3.457642725598527	4.921731123388582	6.415285451197054	0	4.3361	6.040515653775322
C1 metabolism	Formaldehyde oxidation	mycoS_dep_FDH	S-(hydroxymethyl)mycothiol dehydrogenase	GOM Bin10_049	GCA_024960565	Bacteria	Chloroflexota	Dehalococcoidia	UBA3495	UBA3495	UBA9611	UBA9611 sp002697005	MAHQVNGVIAESKGAPVKLAPILVPDPGPGEALVRVRACGVCHTDLHYREGAINDDFPFLLGHEASGSVESVGDGVTNVAPGDFVIIAWRAPCGTCRSCQRGAPWYCFSSRNASQPMTLTNGTPLSPALGIGAFAELTLVDAGQTIKVSPQANPEAAGLVGCGIMAGLGAAMNTGGVGRGDSVAVFGCGGVGDAAIAGARLAGAHTIIGVDLDDRKLAWAKEFGATHTINASVADPVEEIRKLTNGNGVNVAIDAVGNPVTYEQAFYSRDHAGTVVLVGVPSPDMKIELPLLEVFGRGGNLKSSWYGDCLPSRDFPILIDLYLQGRLDLQRFVSETIGTTDVEEAFHKMERGEVLRSVVVF	663539	c_000001995407	185	1271	f	0	0	3.523941068139963	3.6979742173112338	0.0598527	0	0	3.5939226519337018	0	0
C1 metabolism	Formaldehyde oxidation	fae	formaldehyde-activating enzyme	GOM Bin01_182	GCA_024960245	Bacteria	Planctomycetota	Planctomycetia	Pirellulales	UBA1268	QWPN01	QWPN01 sp027592945	MSMFIGEALVGDGNEVAHIDLLIGSKDGPVGAAFANALARQSEGHSNLLAVLAPNVAVKPSTVMITKVTIKGAKQAVQMFGPAQAAVAKAVADSVAADVIPKGDAENLVIVCGVFIHWLAEDDKKIYEYNYQATMDAIANAMKGSPTADEMIAQKDKAAHPFKGF	105626	c_000000290627	761	1259	f	1.0441767068273093	0	0.7951807228915663	0	1.4056224899598393	1.4859437751004017	1.1606425702811245	0	0	0.6405622489959839
C1 metabolism	Formaldehyde oxidation	fae	formaldehyde-activating enzyme	GOM Bin02_043	GCA_024959595	Bacteria	Planctomycetota	Planctomycetia	Pirellulales	Pirellulaceae	UBA721	unclassified	MSMYVGESLVGDGNEIAHIDLLIGSKDGPVGTAFANAIARQSDGHSNLLAVLEPNLAVKPATVMITKVTIKGMRQAVQMFGPAQVAVAEAVADAVKEGVISIDQAEDLVIVCGVFIHPAAEDDAKIHQYNYEATLEAIKNAMSGTPSAQAMLD	418138	c_000001211169	2	461	r	3.729847494553377	1.0413943355119826	0	0	1.6427015250544663	2.7690631808278865	2.4270152505446623	0	0.9760348583877996	2.2461873638344225
C1 metabolism	Formaldehyde oxidation	fae	formaldehyde-activating enzyme	GOM Bin02_043	GCA_024959595	Bacteria	Planctomycetota	Planctomycetia	Pirellulales	Pirellulaceae	UBA721	unclassified	MSMFVGESLVGDGNEVAHIDLLIGSKDGPVGSAFANALARQSEGHTNLLAVLAPNLAVKPATVMITKVTITGMKQVAQMFGTAQCAVAEAVADAVKEGVINADQAEDLVIVCGVFIHPEAEDNEKIYKYNYEATLQAIKNAMSGTPSAQDMLDGRDSAVHPFKGC	526944	c_000001551635	1397	1895	f	1.8634538152610443	1.3674698795180722	0	0	0.6927710843373494	1.6686746987951808	1.1706827309236947	0	0.7550200803212851	1.9136546184738956
C1 metabolism	Formaldehyde oxidation	fae	formaldehyde-activating enzyme	GOM Bin03_093	GCA_024959575	Bacteria	Planctomycetota	UBA8108	UBA8108	UBA8108	UBA8108	unclassified	MSMFVGEALVGDGNEIAHIDLLIGSKDGPVGTAFANALANQSAGHSNLLAVLTPNIAVKPATVMITKVTIKGATQAVQMFGPAQYAVAKAVADSVADGVIPADQAEDLCIVCGVFIHWEAAEDAKIYEYNYQATKDAIANAMNASPSVDEVVAARETAEHPFAGLDS	49000	c_000000135493	1258	1762	f	0.8134920634920635	0.00198413	3.1706349206349205	2.1904761904761907	0.3968253968253968	0.35119047619047616	0.5793650793650794	4.132936507936508	0	0.0793651
C1 metabolism	Formaldehyde oxidation	fae	formaldehyde-activating enzyme	GOM Bin06_002	GCA_024958995	Bacteria	Pseudomonadota	Gammaproteobacteria	Methylococcales	UBA1147	UBA1147	UBA1147 sp024958995	MSERIVMRTGEALVAGGPPGTAAEPEVIIGELDGPVGTALATLTGDQAKGHSKVFAILNTDIQVRPVTLMVSKVTVNNNRYTNILMGTVQAAIANGVLDAVREGYIPKEKANDLGIIVSVWLNPSVIKDDNLDHKILFEIHRKAMKESIRKAMGNQPDIDWLLENQDQITHKYYQMGLDGKI	451693	c_000001315605	2498	3047	f	6.595628415300546	3.302367941712204	0.18032786885245902	0.29326047358834245	3.4644808743169397	4.6776	5.8397085610200365	0.0928962	4.781420765027322	5.382513661202186
C1 metabolism	Formaldehyde oxidation	fae	formaldehyde-activating enzyme	GOM Bin06_002	GCA_024958995	Bacteria	Pseudomonadota	Gammaproteobacteria	Methylococcales	UBA1147	UBA1147	UBA1147 sp024958995	DGFSSLLAVVAPNLMAKPATVMFNKVTIKGSKQAVQMFGPAQRGVAMAVADCVENGTIPANEADDLFICVGVFIHWLAEDDAKIQDYNYAAVKESIERACSGSPTAAEVVAAKASQEHPFAAHA	563466	c_000001667393	1	376	f	2.6026666666666665	1.544	0	0.2613333333333333	1.0506666666666666	3.424	5.752	0	3.6853333333333333	9.962666666666667
C1 metabolism	Formaldehyde oxidation	fae	formaldehyde-activating enzyme	GOM Bin06_002	GCA_024958995	Bacteria	Pseudomonadota	Gammaproteobacteria	Methylococcales	UBA1147	UBA1147	UBA1147 sp024958995	DGFSSLLAVVAPNLMAKPATVMFNKVTIKGSKQAVQMFGPAQRGVAMAVADCVENGTIPANEADDLFICVGVFIHWLAEDDAKIQDYNYAATKESIERACSGSPTAAEVVAAKASQEHPFAAHA	635995	c_000001906872	2379	2754	r	8.874666666666666	4.002666666666666	0	0	3.408	6.354666666666667	3.464	0	6.010666666666666	8.194666666666667
C1 metabolism	Formaldehyde oxidation	fae	formaldehyde-activating enzyme	GOM Bin06_002	GCA_024958995	Bacteria	Pseudomonadota	Gammaproteobacteria	Methylococcales	UBA1147	UBA1147	UBA1147 sp024958995	MKTKISILNVLFMTAGLAFQGLALADGEYPAANFEPYIVYQAPEIAADTASGSESDSSNKASESSAPVVEEKDPYPAANFQPVIVYQAEEVIAAQQTQQEAESVPAAAVTVGKPRPSKATPVASATEETGVPPTMMIVILALLGWVVVRGGGTTVTDGEVAGRCIINRTLVGESLQGDGNEVAHIDLMIGPRGSAVEAAFANALTNNKDGFSNLTAVVAPNLMAKPATVMFNKVTIKGSKQAVQMFGPAQRGVAMAVADCVENGTIPANEADDVFICVGVFIHWLAEDDAKIQDYNYAATKESIERAVAGLPTAAEVVAA	657535	c_000001977614	2030	2993	f	6.185877466251298	3.0488058151609554	0	0	3.392523364485981	5.711318795430945	6.66251	0	3.681204569055036	6.302180685358255
C1 metabolism	Formate oxidation	fdoG	formate dehydrogenase major subunit	GOM Bin01_114	GCA_024960475	Bacteria	Pseudomonadota	Alphaproteobacteria	GCA-2731375	GCA-2731375	GCA-2731375	GCA-2731375 sp913049615	VLDDQMKGDRNDHDSSVQSVCPYCGVGCQISFKVKDDKIARVDGVNGPANEQRLCVKGRFGFDYVHHAHRLTKPLVRRTDAPAKGLNIDPSNYGEFFRETSWEEALDAAANGLANLRREKGGSIVAGFGSAKCSNEEAYLFQKLIRTGFGHNNVDHCTRLCHASSVAALLENIGSGAVTATFNEIENAECAIVIGANPVENHPVAATYFKQFAKRGGKLIVMDPRGIGLGRYATHKIQFRPGSDVAMLNAIMHVIAEEDLFDTQYVDTFTEGWEAFRAHLNDYPPERMAEFCGVNAESLRQVARDFATSPASMIFWGMGISQHIHGTDNARCLISLALMCGHVGRPGTGLHPLRGQNNVQGASDAGLIPMFLPDYQSVTDENVRAKFGKVWGTDDIQNQ…	105893	c_000000291213	2	2033	f	2.0984736582964056	0.4554406696208764	0.9891678975873953	1.0891186607582473	1.1624815361890695	1.6445100935499755	2.0246184145741015	1.9694731659281142	1.0580994583948793	1.2368291482028557
C1 metabolism	Formate oxidation	fdoG	formate dehydrogenase major subunit	GOM Bin01_140	GCA_024958805	Archaea	Thermoplasmatota	Poseidoniia	Poseidoniales	Poseidoniaceae	UBA226	UBA226 sp937897005	THGVADIWVRTTCAFCGVGCQFDAGVKGDKLVSMKPVADSPVNQGHSCVKGRFASAYIHHQDRLTTPLIRNSIDEDFREASWDEAYAHIAESWQRFKTESGPHCIGTITSSRSTNEFNYLGSKLMRAVIGTNNVDNCARVCHSATVKGMMTVFGAGAGTNSLSDIDVTDILLASGCNPIHGHPVTGSRILRARRRGMGLIVADPKETELAKIADIHLQLRPGTNVALYQGLAHIILRDGLQASDEWMNTRTENLEPYKEMVALMTPELCSRLTTIPIPTLEAAAHLYAAADAAMSVHGLGMTEHSHGSEGVMSLSSLALLTGNVGRPGTGINPLRGQNNVQGSCDMGALPNVYTNYQSVSDPDRRAEVSAIWGVDVPDTPGMTYPVMLEKVFEGKMRSL…	3427	c_000000010616	1056	3111	r	1.624330900243309	0.19172749391727495	0	0	1.0034063260340633	1.1503649635036497	1.2107055961070559	0	1.0530413625304136	1.710948905109489
C1 metabolism	Formate oxidation	fdoG	formate dehydrogenase major subunit	GOM Bin02_020	GCA_024960055	Bacteria	Pseudomonadota	Gammaproteobacteria	Pseudomonadales	Pseudohongiellaceae	UBA9145	UBA9145 sp002694855	MLKYFDPDTSASYLQDLNPDKDYGTPPVQDLEATELVTLTIDGREISVPRGTSIMRAAAQLGINIPKLCSTDSLQAFGSCRLCLIEIESRRGFPSSCTTTVEEGLAVRTQTERLAKLRRNVMELYISDHPLDCLTCAANGDCELQDAAGEVGLREVRYGYAGKNHLDAPTDTSHTYFNFEASKCIVCSRCVRACEEIQGTYALTIDGRGFDSKVAAGQNEKFMDSECVACGACVQACPTATLMEKSIIENGLPEHSVLTTCAYCGVGCAFKAELKGDQVVRMVPYKGGKANRGHSCVKGRFAFGYTSHPDRITKPMIRQSIDEPWRQVSWDEAVNFAAVRIRAIQEKYGRDAVGGISSSRCTNEETYLVQKLVRAAFGNNNIDTCARVCHSPTGYGLKT…	28096	c_000000078586	5635	8527	f	7.826417704011065	3.8941908713692945	0	0	3.882780082987552	7.799100968188105	6.744813278008299	0.0681189	2.949170124481328	3.635546334716459
C1 metabolism	Formate oxidation	fdoG	formate dehydrogenase major subunit	GOM Bin02_065	GCA_024959835	Bacteria	Chloroflexota	Dehalococcoidia	SAR202	UBA826	UBA11996	UBA11996 sp002435305	MEVFINGKEIQVPEHSSVLDSINISGTAISQLCKDPDMKPIGACRTCLVEIEGVRGYPASCSTPISQGMKISTTGNKLDLIRKSVLELTAGMVHSDKDDYRELSRVMESNSISGQVWKSRSREETDASNPIFNIAMDSCILCGRCAQACQTGHQFIGAIDVLGTSNQTRIGTFMDKPLLESICTTCGQCLSVCPTGAISTKVEPAVIERTVTTTCPYCGVGCGIKAQVTSDDTIVEMLDDPENDSSLGMLCVKGRFGYTFVHHEDRLTEPLVRRNGSLQPATWDEALDFITDKLLSYEGDSFATLCSAKATNEDGYIQQKFSRLVMQSNHIDHCTRLCHSPSVEAMLASLGSGATSNSYIDYEEAGCLVIIGSDANSNHPVAASRMRSAVVERGAKLIV…	155259	c_000000430956	13	2647	f	2.0713743356112375	1.271450265755505	0.24943052391799544	0.3314350797266515	0.799165	2.725132877752468	1.570615034168565	0.9233105542900532	1.5208807896735004	2.4749430523917995
C1 metabolism	Formate oxidation	fdoG	formate dehydrogenase major subunit	GOM Bin02_087	GCA_024959655	Bacteria	Nitrospinota	Nitrospinia	Nitrospinales	VA-1	LS-NOB	unclassified	MKLIKRPSKTSTSASPRINRRTFLQHSGLTVGGAAIASAFPLTLMETAQATTPAVATKSSEIKKIRSVCTHCSVGCGVIAEVQNGIWIGQEPAFDHPFNLGAHCAKGASVREHGHGDRRLKYPMKMVNGEWRKVSWETAIEEIGDQILSIREQSGPDSTYWLGSSKHNNEQAYLFRKFAAFWGSNNIDHQARICHSTTVAGVANTWGYGAMTNSFNDIHNAKAILIIGGNPAEAHPISMQHIFRAKERGAPLIVIDPRFTRTAAHANQHIKLRPGTDVPLIWGILWHIFENKWEDNSFIEQRVYGMDEIRKEVAQWNPKQTEEVTGAREEELYLAAKTMAHNKPGTFIWCMGGTQHTNGNNNTRAYCIFQLALGNMGVAGGGTNIFRGHDNVQGATDLG…	506556	c_000001485600	1	2734	r	1.2528357116721551	0.7189901207464325	0	0	0.4244420051225759	1.495426271496524	0.9019392608854738	0	0.7438712038053421	1.0376875228686424
C1 metabolism	Formate oxidation	fdoG	formate dehydrogenase major subunit	GOM Bin02_118	GCA_024960225	Bacteria	Pseudomonadota	Gammaproteobacteria	Pseudomonadales	Azotimanducaceae_A	UBA9659	unclassified	MRLADQDLGTKQVNNTRIVTLEINGETVSAPAGTSIMRAAAEAGIPIPKLCSTDALDAFGSCRMCLVQIDGKPGFVSSCTQPVQQDLRVVTQNDDIARLRRGVMELYISDHPLDCLTCAANGDCELQDVAGQVGLRDVRYAGGSNHASDPIDKSNPYFTYDPSKCIVCSRCVRACEEVQGTFALTIDGRGFASRVATGAEDFFASECVSCGACVQACPTATLMEKSVIDHGVPDRSIVTTCAYCGVGCSFKAEMKGDQVVRMMPWKDGKANHGHSCVKGRFAWGYANHQDRITEPMIRNGITDQWQTVSWDEAIQFAANRLNRIQEEHGRFSIGGITSSRCTNEEVWVVQKMIRAAFNNNNVDTCARVCHSPTGYGLKQTFGTSAGTQNFDSVTEADVI…	435400	c_000001265333	85	2911	f	1.2041755130927105	0.5955414012738853	0	0	0.5290162774239208	1.7476999292285917	0.8697806086341118	0	0.699929	1.415782024062279
C1 metabolism	Formate oxidation	fdoG	formate dehydrogenase major subunit	GOM Bin03_002	GCA_024960125	Bacteria	SAR324	SAR324	SAR324	NAC60-12	Arctic96AD-7	Arctic96AD-7 sp002082305	KPRFSRRVQPAFDNSHPAMSVNLDTCIQCTRCVRACREVQVNDVIGMAYRGSHAEIVFDFGDPMGDSTCVACGECVQACPTGALMPANDVGLAAPDKKVESVCPYCGVGCLLTYHVKEGKLLRVDGREGPANHERLCVKGRYGFDYVHHPDRLTKPLIRRKDAPKTMELLQPKDWQKVFREASWEEALDFAADCFSKIRDENGPDALAAFGCAKGSNEEAYLLQKLVRTGFGTNNIDHCTRLCHASSVSALLEGIGSGAVSNPFTDVTDAEVIFLIGANPIGNHPVAATFMKNAVKAGKKLILLDPRRTALSRHATYNLQFRPDTDVALLNSLMYVIVEEKLCDEKYITEHTTDFEKLKSNVADYSPEKVAPICGIPEETLREVARTYATAESAIILWG…	36720	c_000000102250	7895	10283	r	38.16164154103853	29.527638190954775	7.091289782244556	6.748743718592965	29.248324958123952	48.63316582914573	36.81742043551089	11.600083752093802	30.018425460636514	34.698073701842546
C1 metabolism	Formate oxidation	fdoG	formate dehydrogenase major subunit	GOM Bin03_015	GCA_024959305	Bacteria	Pseudomonadota	Gammaproteobacteria	Pseudomonadales	Porticoccaceae	HTCC2207	HTCC2207 sp024959305	DGVEVTVPEGTSIMRAAAESGVKIPRLCATDQLKSFGSCRVCVIEIEGRRGFPASCTTLVEEGLEVRTQSAEIARLRRNVMELYISDHPLDCLTCPTNGDCELQDTAGELGLRSVRYGFEGANHLSAEKDESNPYFTFDPAKCIVCSRCVRACEEVQGTYALTIEGRGFASKVSASQQDAFMDSECVSCGACVNACPTATLTEKSIIEFGKPEHSVATTCAYCGVGCSFKAEMKGDQVVRMIPSKDGKANEGHGCVKGRFAFGYATHKDRVTTPMIRDSIDDPWRQVSWQQAVDYAAQRFRAIQEKYGRNAVGAISSSRCTNEEVYLVQKMVRAGFANNNIDTCARVCHSPTGFGLKTTLGESAGTQTFASVAEADVVLVMGANPTEAHPVFGSRLKRR…	4342	c_000000012935	33232	36004	r	6.81025	4.250721500721501	0	0	4.332611832611833	6.866161616161616	7.160894660894661	0.0710678	3.715007215007215	4.304834054834055
C1 metabolism	Formate oxidation	fdoG	formate dehydrogenase major subunit	GOM Bin03_022	GCA_024960185	Bacteria	SAR324	SAR324	SAR324	NAC60-12	Arctic96AD-7	Arctic96AD-7 sp022448485	METISFELDGQAIDALPEETILQAADRSGIADIPRLCYKKGYRSDGNCRSCVVEIEGERVLAPSCCRHPQQGMKVNSKSERAIHSQKMVLELLLADMPESGKSPYTPNSELDEWVEKLGLINSRFSGRVQPVLDESHPAMSVNLDACIQCTRCVRACREEQVNDVIGMAFRGSHSEIVFDLGDPMGDSTCVACGECVQACPTGALMPANNVGLIKADKKVESVCPYCGVGCLLSYYVKDGKLSYVEGREGPANHQRLCVKGRFGFDYVHHKDRLKNPFIRRKNVPKTTKLLQPSDWQTVFREATWEEALDFAARGFLNIRADTGSQGLAALGCAKGSNEEAYLMQKLVRTGFGTNNIDHCTRLCHASSVSALLEGIGSGAVSNPFTDVTDAEVILLIGA…	218761	c_000000614238	2122	4873	r	5.548164303889495	2.7906215921483097	2.936750272628135	2.81134	4.494729189385678	6.160668847691748	4.1468556888404215	7.792075608869502	4.831697564521992	5.5896037804434755
C1 metabolism	Formate oxidation	fdoG	formate dehydrogenase major subunit	GOM Bin03_026	GCA_024960345	Bacteria	Pseudomonadota	Gammaproteobacteria	PS1	Thioglobaceae	Pseudothioglobus	Pseudothioglobus sp002698045	MSDNPQGVFIDDVEFPFDDSTSILEFSNKSLGEKIIPTLCDDDNLKPYGACRVCSVEVQHTEDGPKRTVASCHTPINPGMRIYTNSDSVKTLRRNIVELVLSDHPPDCLTCEVNGNCELQDVAASVGVRRIRYAKGKNHCDREKDLSHAYMRMDLSKCINCSRCVRACDEVQGQFTLTMTGRGFESRITTDNDMLFGDSSCVSCGACAQTCPTSAISDVFQSKSVEADKTVRTTCSYCGVGCNLEVAVKNDEVLSIRAPQDAVNKGHTCLKGRYAFKFYNHEDRLTSPLIRKNGELTPCSWDEALDFIKDKFESIKEDHGSDSIAGISSARCTNEENYMFQKMIRQLVGTNNIDCCARVCHSPTAWGMQQSFGTGAGTNSALDIPLADCMIIIGANPTA…	61722	c_000000170932	8190	10905	r	10.821362799263351	4.814364640883978	0.8979742173112338	0.40626151012891343	8.370534069981584	10.676243093922652	10.175322283609576	1.6379373848987109	6.865561694290976	9.798526703499078
C1 metabolism	Formate oxidation	fdoG	formate dehydrogenase major subunit	GOM Bin04_007	GCA_024960205	Bacteria	Pseudomonadota	Gammaproteobacteria	UBA11654	UBA11654	unclassified	unclassified	MSILKEIDHGTPAITSTRTVSAKINGINVSVPDGTSIMRAASLNGVEIPKLCASDNLESFGSCRLCIVDYKDRTGFGYPSSCTTPITEGMEVTTHNEKLTHLRKNLMELYISDHPLDCNTCAADGDCELQDQASDLSLLGTNNMLKPTRYHSIKNDHLGQPVDSSNPYFNFDPEKCIVCSRCIRACNEVQGTYALSLLDRSYDTRIKPGISESFLESECVSCGACVQSCPTGSLIEKTIVEKGIPDKAVLTTCGYCGVGCSFKAEVKNGEVVRMTPSKDGKANHGHSCVKGRFAWGYTNHVDRITKPMIREKITDPWEEVSWDRAVSFAAEKLTKIQQKHGIQSIGGITSARTTNEEAYIVQKLIRTAFGNNNVDTCARVCHSPTGYGLKQTFGTSAGT…	223959	c_000000629204	3494	6353	f	10.303252885624344	5.161944735921651	0.10353270374256733	0.4802378454004897	6.172437915355019	11.405736271423574	8.121720881427072	0.8992654774396642	9.679958027282266	7.320041972717734
C1 metabolism	Formate oxidation	fdoG	formate dehydrogenase major subunit	GOM Bin04_026	GCA_024960085	Archaea	Thermoplasmatota	Poseidoniia	Poseidoniales	Thalassarchaeaceae	Thalassarchaeum	Thalassarchaeum betae_B	MNRLVDPEVAPISFMLDGHSVTAQAQETILQVAQKSGVDIPHLCYSEGLRADGNCRACMVEIEGERVLAPACCRQPTEGMNVQSTSDKALRSQSLVLELLKGEVGAARHSPMSELEYWCENRGLSESRFGGRTQPPADQSHPAIAVNLESCIQCTRCLRACREEQVNDVIGLAYRGARAEIVFDLADGMGDSSCVGCGECVQACPTGALMPSGNVARETGDTTVDSVCPYCGVGCLLTYHIKDKKIEYVTGRDGPANHGRLCVKGRYGFDYVSHPDRITQPLIRRDGVTKGLTDQFDPKNPLKSFRPASWDEALDFAVQGFKAILSQNGPNALSGFGSAKGSNEEAYLFQKLIRTGFGSNHVDHCTRLCHASSVAALLEGIGSGAVSNQVADVARAEVI…	400502	c_000001156665	2211	4956	f	3.503096539162113	2.2783242258652097	5.204007285974499	6.484517304189436	3.2681238615664845	5.0058287795992715	4.920582877959927	9.510382513661202	3.0021857923497266	4.018943533697632
C1 metabolism	Formate oxidation	fdoG	formate dehydrogenase major subunit	GOM Bin04_031	GCA_024960365	Bacteria	Pseudomonadota	Gammaproteobacteria	PS1	Thioglobaceae	DUCF01	unclassified	MSDNSQGVFIDGVEFPFDDSTSILEFTNKALGDKIIPTLCDDVNLKPYGACRVCSVEVQFNEDGPKRTVASCHTPISPGMHVSTNSDSIKTLRRNIVELVLSDHPPECLTCEVNGNCELQDVAASVGVRKIRYAKGANHIDREKDLSHAYMRMDLSKCINCSRCVRACDEVQGQFTLTMTGRGFESRITTDNDMLFGDSSCVSCGACAQTCPTSAISDVFQSKSVEADKTVRTICSYCGVGCNLEVAVKNDEVLSIRAPQDAVNAGHTCLKGRYAFKFYNHEDRLTSPLIRKNGELVPCSWEEAFGYIKDKFESIKVEHGPDAIAGISSARCTNEENFLFQKMIRQVIGTNNVDCCARVCHSPTAWGMQQAFGTGAGTNSTADIPLADLMIVIGANPLA…	461070	c_000001344796	8878	11593	f	2.32707	1.383793738489871	0	0	2.1642725598526704	3.685451197053407	3.0327808471454882	0	2.32707	2.423204419889503
C1 metabolism	Formate oxidation	fdoG	formate dehydrogenase major subunit	GOM Bin04_038	GCA_024960425	Bacteria	Chloroflexota	Dehalococcoidia	UBA3495	UBA3495	UBA9611	UBA9611 sp002698265	MLTKTSGGVANGPRLKKALAGVIGGSIDRRTFLKRSGVTAGGVALASVLPTGMAKEAKAAAPMQLKQIKTVCTHCAVGCTVIAEVDKGVWIGQEPGWDSPLNLGAHCAKGASVRDFAHGERRLKYPMKQVGGKWIKLSWDQAINEIGDKLLAIRKQSGPDATYWLGSAKFSNEQSYLFRKFYAFWGSNNGDHQARICHSTTVAGVANTWGYGAMTNSMPDMHHSRAIFMIGSNASEAHPVAMQHILKAKEQNNAALIVCDPRFTRTAAHADEYVRLRPGTDVALIWGILWHVFENGWEDKEFIKQRVYGMDQIRSEVKKWAPAETERVTGVPGTQMRRVARTLANNRPGTIVWCMGGTQHSTGNNNTRAYCVMQLALGNMGTAGGGANIFRGHDNVQGA…	496613	c_000001453911	786	3666	r	1.6246527777777777	0.6315972222222223	0.14652777777777778	0.3836805555555556	0.7645833333333333	1.6645833333333333	1.1767361111111112	0.19340277777777778	0.9152777777777777	1.7465277777777777
C1 metabolism	Formate oxidation	fdoG	formate dehydrogenase major subunit	GOM Bin04_082	GCA_024959405	Bacteria	Pseudomonadota	Gammaproteobacteria	Pseudomonadales	Azotimanducaceae_A	UBA11889	unclassified	MRRLENDLGTPAARRSGNAMVSLTIDGTTLTVPEGTSIMRAAREAGIMVPKLCSTDSLEAFGSCRLCMVEVEGRKGLSASCTEPVTEGMSVRTQNEELARLRRGVMELYISDHPLDCLTCAANGDCELQDMAGAVGLRDVRYAEGDNHLVSEKDTSNPYFAFDGSKCIVCSRCVRACEEVQGTYALTVEGRGFQSTIKTSANEFFDSECVSCGACVQACPTATLMEKSVIDHGVPDRSVLTTCAYCGVGCSFKAELKGDQVVRMVPYKDGMANHGHSCVKGRFAWGYAQHQDRITTPMIRETTNDPWEEVSWEVAIDFAAKRLQAVQKRYGGESVGGITSSRCTNEEVWLVQKMVRTAFGNNNVDTCARVCHSPTGYGLKQTYGTSAGTQNFDSVSEAD…	610152	c_000001816190	622	3457	r	0	0	2.9559082892416226	4.476190476190476	0	0	0	4.004585537918871	0	0
C1 metabolism	Formate oxidation	fdoG	formate dehydrogenase major subunit	GOM Bin05_012	GCA_024960105	Bacteria	Pseudomonadota	Gammaproteobacteria	Pseudomonadales	Oleiphilaceae	Marinobacter	unclassified	MSESKSAMSDATTSFTLTLDDVEVDAFPGETLWQVAKRAGETIPHLCFKDAPGYRADGNCRACMVEVEGERVLAASCIREATPGMVVRSAGSSRAQAARKGVLELLLADQPERENSPDRSSHLWETANQLAIDAGGVRQRLPARSEREEPTVHHVAPRPDFLPQSQGHDATHSAMNVNLDACITCGLCERACREVQGNDVIGMSHRGAASKVVFDFDDPMGDSTCVACGECVQACPTGALMPATLIDAQGHGDSACADRTVDSVCPYCGVGCQLTYHVKDEPAKAGAGESRSRILFVEGKDGPSNQGRLCVKGRFGFDYPAHPARLKRPLIRRKGVPKGLDPDFNPADPLTHFREASWEEALDLAANGLAQLKTQHGPDALAGFGSAKCSNEEAWLFQK…	47315	c_000000130826	0	2448	r	0	0	0	0	0	6.423202614379085	3.1948529411764706	0	0.0804739	0
C1 metabolism	Formate oxidation	fdoG	formate dehydrogenase major subunit	GOM Bin06_002	GCA_024958995	Bacteria	Pseudomonadota	Gammaproteobacteria	Methylococcales	UBA1147	UBA1147	UBA1147 sp024958995	MVAKRDDINQPSTVRFELDGKEIAALNGETILQAAQRSGVEIPHLCYMEGLRPDGNCRACVVEIEGERVLSPSCCRTPQENMVVSSNNDRARKSQEMVLELLLSDMPEQGKSPYTHESELDQWADKLDIGQPRFRSRQQPAPDLSHPAIAVNMDACIQCTRCLRACREEQVNDVIGLAFRGSDTEITFDVGNPMGASTCVACGECVQACPTGALMPSANVGLQPVEKKVDSTCPYCGVGCLLTYHVKDNKILYVDGNDGPANHGRLCVKGRYGFDYVNNPLRLTKPLIRKNGVVKTTELLDPADIDEVFREASWEEALDFAAGGLRGLLDEYGPGSLAGLGSAKGSNEEAYLFQKLVRTGFRSNNVDHCTRLCHASSVAALLECLGSGAVSNPVEDVAV…	122508	c_000000338129	4371	7149	f	6.118790496760259	2.411447084233261	0.0709143	0.1259899208063355	3.7782577393808494	5.577753779697624	5.768538516918647	0.24838012958963282	4.82541	7.425125989920806
C1 metabolism	Formate oxidation	fdoG	formate dehydrogenase major subunit	GOM Bin06_029	GCA_024960395	Bacteria	Pseudomonadota	Alphaproteobacteria	Rhodobacterales	Rhodobacteraceae	Paracoccus	Paracoccus sp002294185	ELNGDQLVRMVPYKHGKANRGHSCVKGRFAYGYANHRDRILKPMIRDRIDEPWREVEWDEALAFAAGRMSALQQKYGRRSIGVITSSRCTNEETYLVQKLARAVFLNNNTDTCARVCHSPTGYGLGKTFGTSAGTQDFDSVEKADVVMIIGANPTDGHPVFASRLKKRLRQGARLIVVDPRRTDIVRSPHVEAAYHLPLRPGTNVAVVTAMAHVIVTEGLVDEAFIRERCDWDEFQHYAEFVSQDRHSPETMQPLTGVPAADLRAAARLYATGGNGAIYYGLGVTEHSQGSTTVMGIANLAMLTGNVGREGVGVNPLRGQNNVQGSCDMGSFPHELPGYRHVKLPDVRKIFETAWGVEIDPEPGLRIPNMLDAAVEGTFKGLYCQGEDILQSDPDTHHV…	433706	c_000001259692	0	2016	f	0.0411706	0	4.785218253968254	3.2564484126984126	0.7291666666666666	0	0	0	0.0977183	0
C1 metabolism	Formate oxidation	fdwB	formate dehydrogenase beta subunit	GOM Bin01_114	GCA_024960475	Bacteria	Pseudomonadota	Alphaproteobacteria	GCA-2731375	GCA-2731375	GCA-2731375	GCA-2731375 sp913049615	EIRVVKVPCIGRCDTAPALEIGRHHIGCATPDKVAEAIDTGNFNVHITSYQSLSDYLAHDGYETLKGFRAGLSEPNEIEEKLLAAGLRGLGGAGFPAGRKWSFVRAEAGIRYLAVNADEGEPGTFKDRYYLEREPHLFLEGTLIAAWAIEAEKIYIYLRDEYPAVLEILRKEISALEENGMIDPGFIDLRRGAGAYICGEESAMIESIEGKRGLPRHRPPYVAQSGIFGRPTLVHNAETLYWVARVCREGPGILNLVKKNGRTGLRSYSVSGRVKEPGVKLLPAGSMITDIIDASGGMLEGHTFMAYQPGGPSSGLLPATVADVPLDFDTLQPYGSFIGSAAVVVMSHKDSARAAALNMLRFFESESCGQCTPCRVGCEKAVKLMQADRWDSQILEDLC…	401293	c_000001159153	1	1291	f	1.5953488372093023	0.8790697674418605	1.0325581395348837	1.6604651162790698	1.1767441860465115	1.8162790697674418	1.1186046511627907	2.470542635658915	0.9348837209302325	1.5093023255813953
C1 metabolism	Formate oxidation	fdwB	formate dehydrogenase beta subunit	GOM Bin01_161	GCA_024958985	Bacteria	Pseudomonadota	Gammaproteobacteria	Pseudomonadales	Nitrincolaceae	ASP10-02a	unclassified	MSADSNQDNVVRLHPGAGRNKSRIHLRGRQVNLDTLAQLRELIGDQPIKRDMLIEYLHLIQDNLGYLSAAHLAALAHEMNIPMAEVYECATFYAHFDIVKEGEVPPAAVTVRVCDSLSCQLAGAEHLKSALEAGTDPSQVRILSAPCMGRCDTAPVAEVGHHHVDNADAAKIVDVIEAKHFHPDIPDYLAYDAYVADGGYALLKQCLAGDYTWEDIQKVLADANLKGLGGAGFPTHMKWKFVRQEPKPRYLAINGDEGEPGTFKDRIYLESDPHRFIEGALISAWAVEAEAAYIYLRDEYPAAREILQAEIAKVEAAGLAPAGGIHLRRGAGAYICGEESAMIESLEGKPGMPRHRPPFVAQVGLFNRPTLVNNIETVFWIRTLMDKGADWFSSQGRNG…	101074	c_000000277810	0	1410	r	0.6475177304964539	0.36028368794326243	0	0	0.4297872340425532	0.9361702127659575	0.748227	0	0.6985815602836879	1.3602836879432625
C1 metabolism	Formate oxidation	fdwB	formate dehydrogenase beta subunit	GOM Bin03_002	GCA_024960125	Bacteria	SAR324	SAR324	SAR324	NAC60-12	Arctic96AD-7	Arctic96AD-7 sp002082305	MNKKKLGKQKGRLVDSEALLEVQKLLSDMPLRKDMLIEALHLIQDEFHYLSAKHLVALAHEMKLAHAEVFEVATFYHHFDVIKENDVPPPPLTVRICDSLTCEMSGAKELTESLKNVLGEGVRIQPVPCVGRCQNAPVAVVGKNPLDLATIESVQNAVNKKEVRPEIPEYVGFSQYRDTGGYQLFQECNSGKRTAESVIDELKKSGLRGLGGAGFPAGSKWEIVKRFSGPRLLAVNIDEGEPGTFKDRFYLETDPHRFLEGSLIAAWAVGIDEIYIYLRDEYAAANEILLREIKELESSFPDILPQIYLRRGAGAYICGEESAMIESIEGKRGIPRLRPPYVAEVGLFDRPTLEHNMETLHWIRDIVEKGAKSFSSHGRRGRKGLRAFSVSGRVQKPGV…	61141	c_000000169224	2274	3927	f	34.954627949183305	28.873563218390803	5.734422262552934	6.729582577132486	32.536600120992134	42.177253478523895	35.37749546279492	11.171808832425892	30.528130671506354	31.733817301875376
C1 metabolism	Formate oxidation	fdwB	formate dehydrogenase beta subunit	GOM Bin03_022	GCA_024960185	Bacteria	SAR324	SAR324	SAR324	NAC60-12	Arctic96AD-7	Arctic96AD-7 sp022448485	MKKKRLGKQKGRLVDAEALIEVQKLLTNMPRRKDMLIEALHLIQDKYHFLSAKHVVALAHEMKLAQAEVFEVATFYHHFDVIKENETPPPPLTIRVCESISCEMAGAKELTDTLKQDLGEQIRIQAVPCVGRCMHAPVAVVGKNPVDQASPKSVREAVEKKAVYPKIPDYITFSQYQKSGGYELFQDCVSGKQDSESLINELKNSDLRGLGGAGFPAGSKWEIVRKFPGPRLLAVNIDEGEPGTFKDRYYLETDPHRFLEGSLIAAWAVGIDEIYIYLRDEYATGREILLREIEELQVAFPNVLPKFHLRRGAGAYVCGEESAMIESIEGKRGIPRLRPPYVAEVGLFGRPTLEHNMETLHWVRDIVEKGAELFSSHGRRGRKCLRAFSVSGRVQKPGV…	218762	c_000000614238	4875	6528	r	4.9298245614035086	3.484573502722323	2.1984271022383544	2.8753781004234726	5.018148820326679	5.723532970356927	3.102843315184513	5.2631578947368425	4.298245614035087	6.573502722323049
C1 metabolism	Formate oxidation	fdwB	formate dehydrogenase beta subunit	GOM Bin04_026	GCA_024960085	Archaea	Thermoplasmatota	Poseidoniia	Poseidoniales	Thalassarchaeaceae	Thalassarchaeum	Thalassarchaeum betae_B	MPIRRDLLIEYLHKLQDQYKHISAGHIVALADLMKLAPAEIYEVATFYHHFDVVADGQPIPPLLTVRVCDSVTCELFGSEVLVSSLQASLGDDIRVQRVPCVGRCDEAPVAVVGKNAIPRATVSKVSDMVREGSALITTQPDWIRIEEYRRDGGYKAYEACRAGSLTHEHILDELESSGLRGLGGAGFPAGRKWRILKDQSAPRLMAINIDEGEPGTFKDRYYLERDPHRFIEGMLIAAEVIGIECCYLYVRDEYPSVLQILGDAIKELASVFDNKLPEVHIRRGAGAYICGEESAMIESIEGKRGMPRLRPPYVAEVGLFGRPTLEHNCETLYWVRDILEHGADWFSGQGRRGRHGLRSFSVSGRVKKPGVHLAPAGISVRELIDEFCGGMLDGHTFN…	400501	c_000001156665	634	2215	f	4.564199873497786	2.8285895003162556	7.9196710942441495	8.301075268817204	4.0480708412397215	6.7039848197343455	5.370018975332068	11.809	2.6072106261859584	4.0708412397216955
C1 metabolism	Formate oxidation	fdwB	formate dehydrogenase beta subunit	GOM Bin05_012	GCA_024960105	Bacteria	Pseudomonadota	Gammaproteobacteria	Pseudomonadales	Oleiphilaceae	Marinobacter	unclassified	MRADEKKVKPRRGGLRGRQLQQAALSHLRDLIGDERVDSSLRQRHRLIEHLHALQDTHGHLSMAHLRALAVFMNLPMAAVYETATFYAHFDVIHDEQTPPPAITLRVCDSLSCQLAGAKNLYQTLADGADPAQVRVLHAPCMGRCDTAPVVAVGHHHVGHANAGVVAEAIKNARVQPDEIQWQRLPDYRFVGGYQLLADCRAGRVKVESLEEELERAGLRGLGGAGFPTYRKWQAVRAEPGPRYAVINADEGEPGTFKDRFYLEREPHGFLEGALVSAWAVEAMALYISLRDEYPGLHRVLKDAIAELEASGIIEPGFVILRRGAGAYICGEESALIESLEGKPGKPRHRPPFVAQKGLFGQPTLVNNVETVYWIPRIHAQGTDWFANQGRHGRRGVRS…	47316	c_000000130826	2457	4173	r	0	0	0	0	0	4.686480186480186	2.582750582750583	0	0	0
C1 metabolism	Formate oxidation	fdwB	formate dehydrogenase beta subunit	GOM Bin06_002	GCA_024958995	Bacteria	Pseudomonadota	Gammaproteobacteria	Methylococcales	UBA1147	UBA1147	UBA1147 sp024958995	MRAAVNLLVLEDTIVSVTKINFEQLRKKKRTGPKGHAVDLVALEEVRVLLADEPRRRDLLIEHLHKIQDHFRHVSSRHLVALAHEMKLSSAEVYEVASFYHHFDVVKEGQTPPPPLTVRVCESVSCELAGAKPLLEALKARLGDNIRVKTAPCVGRCEFAPVAVVHQNPVDHATEERVYSTVKSAETTATPPSYLDYESYRAKGGYKTLINCLEGKRDSSEIIDIMEHSGLRGLGGAGFPAGRKWRIVKGYQGPRLMAVNIDEGEPGTFKDRHYLERDPHRFLEGALIAAWAVGISKIYIYLRDEYAACREILTREIAYLQNRFPNAAEHRIPPIYLRRGAGAYICGEESAMIESIEGKRGMPRLRPPFLAEIGLFGRPTLEHNMETLFWVPNIVEKGP…	122507	c_000000338129	2587	4330	f	5.38325	3.4802065404475044	0	0	3.399885255306942	4.842226047045324	7.051635111876076	0	5.970740103270224	5.687320711417097
C1 metabolism	Formate oxidation	fdoH	formate dehydrogenase iron-sulfur subunit	GOM Bin01_114	GCA_024960475	Bacteria	Pseudomonadota	Alphaproteobacteria	GCA-2731375	GCA-2731375	GCA-2731375	GCA-2731375 sp913049615	MARMKFICDAERCIECNACVTACKNEHEVPWGVNRRRVVTLNDGTPGERSISVACMHCSDAPCMAVCPVDCFLQTEDGVVLHSKDLCIGCGYCLYACPFGAPQYPQAGNFGSRGKMDKCTFCAGGPEEDHSSAEFQKYGRNRLAEGKLPLCAEMCATKALLAGDG	531228	c_000001565056	0	495	r	0.8141414141414142	0.7353535353535353	0.7313131313131314	2.0404	0.5212121212121212	0.8949494949494949	2.5616161616161617	3.898989898989899	1.587878787878788	0.7292929292929293
C1 metabolism	Formate oxidation	fdoH	formate dehydrogenase iron-sulfur subunit	GOM Bin04_038	GCA_024960425	Bacteria	Chloroflexota	Dehalococcoidia	UBA3495	UBA3495	UBA9611	UBA9611 sp002698265	MARMKFLCDAERCIECEACVTACKTEHEVPWGINRRRVVTINDGKPGERSISVACMHCSDAPCIAVCPVDCIYQTEEGVVLHSKDLCIGCGYCFFACPFGAPQYPQAGNFGSRGKMDKCTFCAGGPDEDNSSAEFQKYGRNRLAEGKLPLCAEMCSTKALLGGDGNMVSNIYRERVVARGFGSGAWGWGTAYQLKAGS	496612	c_000001453911	172	769	r	1.609715242881072	0.6599664991624791	0	0.1658291457286432	1.1624790619765495	1.4639865996649917	2.284757118927973	0	0.5025125628140703	1.8576214405360134
C1 metabolism	Formate oxidation	fdoH	formate dehydrogenase iron-sulfur subunit	GOM Bin06_029	GCA_024960395	Bacteria	Pseudomonadota	Alphaproteobacteria	Rhodobacterales	Rhodobacteraceae	Paracoccus	Paracoccus sp002294185	MTETAPQPTTAAANPPVQPMESNLLPSDVVRASATPDLPQPTRQLTKIAKLIDVSKCIGCKACQAACVEWNDTNPAIGENTGVYENPHDLTPDMFTLMRFSEWDNPATNELEWLIRKDGCMHCEDPGCLKACPAPGAIVQYSNGIVDFIHENCIGCGYCVTGCPFDIPRISKVDNTSYKCTLCSDRVAVGQGPACAKACPTKAIVFGTKEDMVAHANDRVEDLKSRGYENAGIYDPQGVGGTHVFYVLHHADKPSLYSDLPDNPRISPIVEGWKGVTKTAGMAVMGVAAAGAVLMGLFSRNKVEPEEEIAAERLVRDREEL	478980	c_000001398471	1803	2769	r	0.12422360248447205	0	3.803312629399586	4.2815734989648035	0.012422360248447204	0	0	0	0	0
Hydrocarbon degradation	Alkane degradation	alkB	alkane 1-monooxygenase	GOM Bin03_051	GCA_024959235	Bacteria	Pseudomonadota	Gammaproteobacteria	Pseudomonadales	Porticoccaceae	HTCC2207	HTCC2207 sp012960115	MATYSMNHPEKGKIEYTDKKRYLWLMSMIYPLIPLGAIYLFTQTGIQALLAIPLATSYILMPLLDWAVGADTNNPPEELVPQLEEDRYYRILTYLTAPMHFIVLIAFAWVVGTFELSILSIVVVALVAGSYSGLGINTAHELGHKNTTLEKWLAKIVLAVPAYGHFSVEHNRGHHVLVSTPEDPASARLGESLYAFAVREISGTFVRGWQLERDRLTKSGKSFWGRHNEILQSYAISVLLQGSLIAYFGWIMVPFLAMHNFWAWSQLTLANYIEHYGLLRSKKENGKYERCEPHHSWNANYIVSNLVLFHLERHSDHHANPSRRYQSLRNFDDIPELPNGYYGMYLVAYIPWLWFKIMDKRVLALPHIQGDLSKINICPSKRDKIMATYGTPSLV	333843	c_000000953247	1949	3137	f	2.7365319865319866	0.9705387205387206	0	0	2.0404	1.6590909090909092	2.372895622895623	0	1.3249158249158248	0.3998316498316498
Hydrocarbon degradation	Alkane degradation	alkB	alkane 1-monooxygenase	GOM Bin05_012	GCA_024960105	Bacteria	Pseudomonadota	Gammaproteobacteria	Pseudomonadales	Oleiphilaceae	Marinobacter	unclassified	MSQAGVFIGPSGVEYRDRKRHLWIVSLFVPGTVFLGPLMVMATGEPWMLWLPLAFYYLAIPLLDMLIGEDQSNPPEEVVPQLEADPFYRRMTYALVPILLSAYLFGMWFVGTHSLPLHGIIAMVLLTGTICGAAGINLGHELGHKKTRTERWLAKLVLAPLGYGHFPIEHNKGHHRDVATPEDPASSRLGESIWKFALREIPGTMKRAWQLEKGRLQKEGKTVWSLHNEILQPGLLSLIIWGSIIALFGWKMVPFIAAVTLWSYLQLTSANYVEHYGLLRHKDDTGRYERTQPHHSWNSNHMFSNWASFHLQRHSDHHAHPARRYQSLRHFEDLPTLPNGYFGMFLISYVPPLWFKVMDRRMLEHAGYDAANINFDPARRDALIRKYQIKPSS	278071	c_000000788421	86	1268	f	0.7419627749576988	0	0.8104906937394247	2.286802030456853	0	0.6192893401015228	0.17343485617597293	0.1658206429780034	0.1065989847715736	0
Hydrocarbon degradation	Cyclic alkane degradation	CHMO	cyclohexanone monooxygenase	GOM Bin10_008	GCA_024960265	Bacteria	Pseudomonadota	Gammaproteobacteria	Pseudomonadales	Azotimanducaceae_A	UBA11889	UBA11889 sp002719135	TGALTSIDIRGRNGVALKEKWSAGPRTYLGLSTSGFPNLFTISGPGSPSVLTNMLPSIEQHVRWISDCVGHCVENDVATIEASLEAEDDWVEHVNDVAGATLFPHCNSWYLGANVPGKPRVFMPYIGFPPYVEKCDQVASNNYEGFVLA	123880	c_000000342053	1	451	f	4.428888888888889	1.4666666666666666	0.22	0.43777777777777777	2.36	2.44	4.7	1.5177777777777777	0.21333333333333335	0.6311111111111111
Hydrocarbon degradation	Cyclic alkane degradation	CHMO	cyclohexanone monooxygenase	GOM Bin10_008	GCA_024960265	Bacteria	Pseudomonadota	Gammaproteobacteria	Pseudomonadales	Azotimanducaceae_A	UBA11889	UBA11889 sp002719135	HEGVDFTGVRVGLIGTGSSGIQSIPVIAEEALHLTVFQRTPNYTMPANNRPLTEEFRAKAKANYDEIRQQQRESLAGIIGYGFGFGGADNAPPTDSILETTPQQRESALDRDGFAAINRYLDIGLDPNANELACEMYREQIARVIDDPDVADQLMPRDYPIGCKRPVIDSHYYDAFNQDNVTLVDLRQGGIKKITELGVETNQRSYEFDALVYATGFDAMTGALLNVEIKGREGTRLVDVWEAGPRTFLGLQVHGFPNMFTITGPGSPSVLSNMLVSIEQHVDWISDCISHMDRHQLRSIEPTAEAEQSWIEHVNEVAKGTMFTAPSCNSWYLGANIPGKPRIFMPYVGGVGTYRKKCDDVASKNYEGFVLSP	368982	c_000001060044	0	1122	f	1.5650623885918002	0.00891266	0	0.15775401069518716	1.0516934046345812	1.7647058823529411	1.2816399286987523	0.17557932263814616	0.28609625668449196	0
Hydrocarbon degradation	Alkene reduction	ER	alkene reductase	GOM Bin03_051	GCA_024959235	Bacteria	Pseudomonadota	Gammaproteobacteria	Pseudomonadales	Porticoccaceae	HTCC2207	HTCC2207 sp012960115	MTEPINLFTPAKLGRIALANRVVMAPMTRSRAEKDDRVSQLQVDYYSQRASAGLIITEGTHPSANAKGYCRTPGIYNQAQIDAWRLVTDKVHANGGKIVCQIMHCGRVAGVSNKAIGAETLAPSAIHCNEKIFTEEGMVDMPPPRALRLDEIPGIIEEHRQATENAFTAGFDGVELHCTSGYLMAQFLSTGTNHRQDEYGGSLQNRLRLVLEVLHAMASVDGADRVGMRICPGNPFNDLHDDNPSETFTALLKQVNALNLAYLHVIRMKATGINNVALAKANFTGPIVVNDSYKLEEAQQVVATNGATAVSFGRWFVANPDLVERLRGGAELNRMDRRTLYSPGPAGYVDYHMLS	122295	c_000000337536	5471	6539	f	1.853932584269663	1.7350187265917603	0	0	1.6891385767790261	2.7865168539325844	2.6797752808988764	0	0.8295880149812734	1.0458801498127341
Hydrocarbon degradation	Alkene reduction	ER	alkene reductase	GOM Bin05_012	GCA_024960105	Bacteria	Pseudomonadota	Gammaproteobacteria	Pseudomonadales	Oleiphilaceae	Marinobacter	unclassified	MTELFKPLKMGSAELKNRVFMAPLTRTRADADHIPTDLMVEYYAQRASAGLIIAEATMVIEGNSAFWREPGIYSEAQVEGWKKVTEAVHAKGGKIYLQIWHGGRASHPVLNDGKDPVAPSAIAITSDDVHTPEGKKPYTVPRALADSEIPAIIEGFRKAAENAKRAGFDGVEVHGANGYLLDQFLRDGSNHREGPYGGPIENRARLLLEVIEAVSGVFGSENVGVRLSPLNSFQSMKDSDPVGLITWLAKRLNEFGLAFVHLMRSDFFGEQQADVITPVREHYNGKLILNMGYTGEEAEKAIESGLADAVAFGVPFIANPDLPERLKLGAELNEADPSTFYTQGAEGYTDYPALHELAEA	602595	c_000001791966	10476	11559	r	0	0	0	0	0	6.77101	4.778393351800554	0.3628808864265928	0	0
Halogenated compound utilization	Halogenated compounds breakdown	linB	haloalkane dehalogenase	GOM Bin03_051	GCA_024959235	Bacteria	Pseudomonadota	Gammaproteobacteria	Pseudomonadales	Porticoccaceae	HTCC2207	HTCC2207 sp012960115	MSIYTAPNYENKTNMKILRTPDHCFEGIKDYPFEPHYTVIKTHDGSDLRIHHLDEGPADGPILLAMHGQPVWSYLYARMIPLLVKAGIRVIAPDLPGYGKSDKPAAREDYSYQRQVDWMNQWLVKNDFSNLTFFGQDWGGLIGLRMVADNGDRFDRVAMGNTGLPYSPDVPDSVVEEILAFRASSQRVTMASMMQQVSKMEGFGGNKDAYEGVRKFAYWQKYTWDTVDVPAGVIASSMMEKRHKLVVALELLMGKLGMRSISPFRSAVSKAFEAPFPSPAFKMAVRAMPSQVPSIPDQSLDAQAKAWEFFSAFENPFLCVGAGDDPVTNGFEKLFLAKVPGTKDQPHQMIGGGHFFQWTRAKELTQVLSNFIHISR	542548	c_000001599863	4133	5233	r	3.285583103764922	1.6492194674012857	0	0	1.800734618916437	1.9302112029384757	2.247015610651974	0	1.2800734618916436	0.4288337924701561
Halogenated compound utilization	Halogenated compounds breakdown	linB	haloalkane dehalogenase	GOM Bin05_012	GCA_024960105	Bacteria	Pseudomonadota	Gammaproteobacteria	Pseudomonadales	Oleiphilaceae	Marinobacter	unclassified	MASILRTPDERFQDLPGYDFEPNYLDDLDGFDGLRCHYLDLGPPDAEQTFFCVHGQPTWAYLFRHMIPVFLESGARVVVPDLFGFGRSDKPIEQSTYTFSFHRNMLLTFTSRLDLTDLTLVGQDWGGILGLTLPMEPPNRFSRLLIMNTALGTGDVPLGQGFIAWRQWCRDNPDLSAGRLLGRACPHLSAEERAAYDAPFPDIKHKAGVRAFPELLPEHPDADGAEFSRRSKAWLQDEWQGEAFMAIGMQDPVLTPNMMHHLHKSIRNCPAPFEVAEGGHFLQEWGAGVARQALQSWQR	498638	c_000001460188	914	1814	f	0	0.21888888888888888	1.9744444444444444	1.7955555555555556	0	0.8033333333333333	0	1.6388888888888888	0	0

## Sheet: Aromatic
MAG	Taxonomy	Gene Name	GenBank Accession	anvi'o Contig ID	anvi'o Gene Callers ID	Gene/Protein Abbreviation	Gene Cluster	Start	End	Orientation	CF14	CF15	CF1	CF2	CF6	CF8	CF9	SF1	SF4	SF5
GOM Bin03_096	d__Bacteria;p__Proteobacteria;c__Gammaproteobacteria;o__Pseudomonadales;f__Oleiphilaceae;g__Marinobacter;s__Marinobacter nauticus	Benzoate 1,2-dioxygenase alpha subunit	JANXGW010000579	c_000001694212	572272	benA	ben	2017	3390	r	0.221252	0.143377	0.143377	0.286754	0.00800582	2.77584	1.29694	1.14702	2.70015	1.4345
GOM Bin03_096	d__Bacteria;p__Proteobacteria;c__Gammaproteobacteria;o__Pseudomonadales;f__Oleiphilaceae;g__Marinobacter;s__Marinobacter nauticus	Benzoate 1,2-dioxygenase beta subunit	JANXGW010000579	c_000001694212	572271	benB	ben	1529	2020	r	0.239837	0	0	0	0.386179	1.32927	2.62398	1.29472	2.74797	0.392276
GOM Bin03_096	d__Bacteria;p__Proteobacteria;c__Gammaproteobacteria;o__Pseudomonadales;f__Oleiphilaceae;g__Marinobacter;s__Marinobacter nauticus	Benzoate dioxygenase, ferredoxin reductase component	JANXGW010000579	c_000001694212	572270	benC	ben	477	1508	r	0.437016	0	0.379845	0.669574	0.375969	3.83624	3.70833	0.532946	3.55426	0.632752
GOM Bin03_096	d__Bacteria;p__Proteobacteria;c__Gammaproteobacteria;o__Pseudomonadales;f__Oleiphilaceae;g__Marinobacter;s__Marinobacter nauticus	2-hydro-1,2-dihydroxybenzoate dehydrogenase	JANXGW010000579	c_000001694212	572269	benD	ben	1	480	r	0.297917	0	0	2.11458	0.814583	0.452083	0.545833	0.470833	1.61875	1.1625
GOM Bin03_096	d__Bacteria;p__Proteobacteria;c__Gammaproteobacteria;o__Pseudomonadales;f__Oleiphilaceae;g__Marinobacter;s__Marinobacter nauticus	2-hydro-1,2-dihydroxybenzoate dehydrogenase	JANXGW010000154	c_000000308861	112048	benD	ben	3814	4047	r	0	0	0	0.423077	0	1.57692	1.24359	0.423077	1.14957	0.384615
GOM Bin03_096	d__Bacteria;p__Proteobacteria;c__Gammaproteobacteria;o__Pseudomonadales;f__Oleiphilaceae;g__Marinobacter;s__Marinobacter nauticus	Benzoate MFS transporter BenK	JANXGW010000154	c_000000308861	112047	benK	ben	2416	3762	r	0.389013	0.269488	0.173719	0.869339	0.526355	2.732	1.44172	0.725316	2.45434	1.6147
GOM Bin03_096	d__Bacteria;p__Proteobacteria;c__Gammaproteobacteria;o__Pseudomonadales;f__Oleiphilaceae;g__Marinobacter;s__Marinobacter nauticus	Benzoate transport protein	JANXGW010000154	c_000000308861	112046	benP	ben	1120	2286	r	0.388175	0.168809	0.215081	0.988003	0.083976	1.87318	1.54413	0.55527	3.36932	1.37018
GOM Bin03_096	d__Bacteria;p__Proteobacteria;c__Gammaproteobacteria;o__Pseudomonadales;f__Oleiphilaceae;g__Marinobacter;s__Marinobacter nauticus	ABC transporter substrate-binding protein	JANXGW010000322	c_000000308861	112044		others	1	220	r	0	0.168809	1.15068	1.52968	0	0.625571	0.96347	1.44292	2.14155	1.49315
GOM Bin03_096	d__Bacteria;p__Proteobacteria;c__Gammaproteobacteria;o__Pseudomonadales;f__Oleiphilaceae;g__Marinobacter;s__Marinobacter nauticus	Acetaldehyde dehydrogenase	JANXGW010000322	c_000000584528	208365	dmpF	dmpF	3	707	r	0	0	0.113475	0.116312	0	7.85106	4.59858	0.41844	0	0
GOM Bin03_096	d__Bacteria;p__Proteobacteria;c__Gammaproteobacteria;o__Pseudomonadales;f__Oleiphilaceae;g__Marinobacter;s__Marinobacter nauticus	2-oxopent-4-enoate hydratase	JANXGW010000322	c_000000584528	208366	dmpE	dmp	731	1516	r	0	0	0	0	0	7.96947	1.85878	0.12341	0	0
GOM Bin03_096	d__Bacteria;p__Proteobacteria;c__Gammaproteobacteria;o__Pseudomonadales;f__Oleiphilaceae;g__Marinobacter;s__Marinobacter nauticus	2-hydroxymuconic semialdehyde hydrolase	JANXGW010000322	c_000000584528	208367	dmpD	dmp	1516	2376	r	0	0	0	0	0	6.13008	2.87573	0.0929152	0	0
GOM Bin03_096	d__Bacteria;p__Proteobacteria;c__Gammaproteobacteria;o__Pseudomonadales;f__Oleiphilaceae;g__Marinobacter;s__Marinobacter nauticus	2-hydroxymuconic semialdehyde dehydrogenase	JANXGW010000322	c_000000584528	208368	dmpC	dmp	2384	3844	r	0	0	0	0.404517	0	6.36345	2.99247	0.132786	0	0
GOM Bin03_096	d__Bacteria;p__Proteobacteria;c__Gammaproteobacteria;o__Pseudomonadales;f__Oleiphilaceae;g__Marinobacter;s__Marinobacter nauticus	Catechol-2,3-dioxygenase (CatE)	JANXGW010000322	c_000000584528	208369	dmpB	dmp	3876	4799	r	0	0	0	0	0	5.31061	4.1526	0	0	0
GOM Bin03_096	d__Bacteria;p__Proteobacteria;c__Gammaproteobacteria;o__Pseudomonadales;f__Oleiphilaceae;g__Marinobacter;s__Marinobacter nauticus	Ferredoxin-like protein	JANXGW010000322	c_000000584528	208370	dmpQ	dmp	4810	5133	r	0	0	0	0	0	5.70988	2.26235	0.37963	0	0
GOM Bin03_096	d__Bacteria;p__Proteobacteria;c__Gammaproteobacteria;o__Pseudomonadales;f__Oleiphilaceae;g__Marinobacter;s__Marinobacter nauticus	Phenol hydroxylase, FAD- and [2Fe-2S]-containing reductase component DmpP	JANXGW010000322	c_000000584528	208371	dmpP	dmp	5148	6209	r	0	0	0	0	0	6.97363	4.36629	0.214689	0	0
GOM Bin03_096	d__Bacteria;p__Proteobacteria;c__Gammaproteobacteria;o__Pseudomonadales;f__Oleiphilaceae;g__Marinobacter;s__Marinobacter nauticus	Phenol hydroxylase, P4 oxygenase component DmpO	JANXGW010000322	c_000000584528	208372	dmpO	dmp	6224	6583	r	0	0	0	0	0	5.59167	4.83333	0.219444	0	0
GOM Bin03_096	d__Bacteria;p__Proteobacteria;c__Gammaproteobacteria;o__Pseudomonadales;f__Oleiphilaceae;g__Marinobacter;s__Marinobacter nauticus	Phenol hydroxylase, P3 oxygenase component DmpN	JANXGW010000322	c_000000584528	208373	dmpN	dmp	6654	8186	r	0	0	0	0	0	5.70254	3.56556	0.200261	0	0
GOM Bin03_096	d__Bacteria;p__Proteobacteria;c__Gammaproteobacteria;o__Pseudomonadales;f__Oleiphilaceae;g__Marinobacter;s__Marinobacter nauticus	Phenol hydroxylase, P2 oxygenase component DmpM	JANXGW010000322	c_000000584528	208374	dmpM	dmp	8201	8470	r	0	0	0	0	0	8.55926	3.33704	0	0	0
GOM Bin03_096	d__Bacteria;p__Proteobacteria;c__Gammaproteobacteria;o__Pseudomonadales;f__Oleiphilaceae;g__Marinobacter;s__Marinobacter nauticus	Phenol hydroxylase, P1 oxygenase component DmpL	JANXGW010000322	c_000000584528	208375	dmpL	dmp	8467	9468	r	0	0	0	0	0	5.23054	4.2984	0	0	0
GOM Bin03_096	d__Bacteria;p__Proteobacteria;c__Gammaproteobacteria;o__Pseudomonadales;f__Oleiphilaceae;g__Marinobacter;s__Marinobacter nauticus	Phenol hydroxylase, assembly protein DmpK	JANXGW010000322	c_000000584528	208376	dmpK	dmp	9518	9778	r	0	0	0	0	0	3.08812	4.75862	0	0	0
GOM Bin03_096	d__Bacteria;p__Proteobacteria;c__Gammaproteobacteria;o__Pseudomonadales;f__Oleiphilaceae;g__Marinobacter;s__Marinobacter nauticus	Positive regulator of phenol hydroxylase, DmpR	JANXGW010000322	c_000000584528	208377	dmpR	dmp	11866	10160	f	0	0	0	0	0	4.93732	3.18278	0	0	0
GOM Bin05_012	d__Bacteria;p__Proteobacteria;c__Gammaproteobacteria;o__Pseudomonadales;f__Oleiphilaceae;g__Marinobacter	Phenol hydroxylase subunit P4	JANXGX010000176	c_000000476065	171267	dmpO	dmp	1375	1734	f	0	0	0	0.516667	0	2.59444	1.56111	0	0	0
GOM Bin05_012	d__Bacteria;p__Proteobacteria;c__Gammaproteobacteria;o__Pseudomonadales;f__Oleiphilaceae;g__Marinobacter	Phenol hydroxylase, P3 oxygenase component DmpN	JANXGX010000176	c_000000476065	171266	dmpN	dmp	1	1302	f	0	0	0	0	0	2.94624	0.983103	0.529954	0.150538	0
GOM Bin02_054	d__Bacteria;p__Proteobacteria;c__Gammaproteobacteria;o__Enterobacterales;f__Alteromonadaceae;g__Alteromonas;s__Alteromonas macleodii	Benzoate 1,2-dioxygenase alpha subunit	JANXHA010000190	c_000001882060	628919	benA	ben	1	698	r	0.281609	0.283046	0	0	0	4.21552	2.96839	0.528736	0.316092	1.13218
GOM Bin02_054	d__Bacteria;p__Proteobacteria;c__Gammaproteobacteria;o__Enterobacterales;f__Alteromonadaceae;g__Alteromonas;s__Alteromonas macleodii	Catechol 1,2-dioxygenase	JANXHA010000190	c_000001882060	628920	catA	cat	724	1662	r	0.790202	0.286475	0	0	0	7.80405	3.24175	2.16507	0.158679	0.629393
GOM Bin02_054	d__Bacteria;p__Proteobacteria;c__Gammaproteobacteria;o__Enterobacterales;f__Alteromonadaceae;g__Alteromonas;s__Alteromonas macleodii	Muconolactone isomerase	JANXHA010000190	c_000001882060	628921	catC	cat	1712	1990	r	0.129032	0.111111	0	0.365591	0	5.05735	1.22939	1.24014	0	0.612903
GOM Bin02_054	d__Bacteria;p__Proteobacteria;c__Gammaproteobacteria;o__Enterobacterales;f__Alteromonadaceae;g__Alteromonas;s__Alteromonas macleodii	Muconate cycloisomerase	JANXHA010000190	c_000001882060	628922	catB	cat	2000	3115	r	0.0483871	0	0	0.0501792	0.13172	4.8647	1.75627	0.625448	0.265233	0.910394
GOM Bin02_054	d__Bacteria;p__Proteobacteria;c__Gammaproteobacteria;o__Enterobacterales;f__Alteromonadaceae;g__Alteromonas;s__Alteromonas macleodii	LysR family transcriptional regulator	JANXHA010000190	c_000001882060	628923	LysR	others	3219	4127	f	0	0	0	0	0.434879	4.81457	3.15232	1.15232	0.0198675	1.20861
GOM Bin02_054	d__Bacteria;p__Proteobacteria;c__Gammaproteobacteria;o__Enterobacterales;f__Alteromonadaceae;g__Alteromonas;s__Alteromonas macleodii	Helix-turn-helix domain-containing protein	JANXHA010000190	c_000001882060	628924	catR	cat	4134	4913	f	0	0	0	0	0	6.77949	2.15513	0.621795	0.252564	0.823077
GOM Bin02_054	d__Bacteria;p__Proteobacteria;c__Gammaproteobacteria;o__Enterobacterales;f__Alteromonadaceae;g__Alteromonas;s__Alteromonas macleodii	CoA transferase subunit A	JANXHA010000190	c_000001882060	628925	catI	cat	5111	5923	f	0.243542	0	0	0	0	4.78352	2.61132	0.515375	0	1.03813
GOM Bin02_054	d__Bacteria;p__Proteobacteria;c__Gammaproteobacteria;o__Enterobacterales;f__Alteromonadaceae;g__Alteromonas;s__Alteromonas macleodii	CoA-transferase subunit beta	JANXHA010000190	c_000001882060	628926	catJ	cat	5926	6744	f	0	0	0	0	0	7.1685	3.81319	0.726496	0	1.67888
GOM Bin02_054	d__Bacteria;p__Proteobacteria;c__Gammaproteobacteria;o__Enterobacterales;f__Alteromonadaceae;g__Alteromonas;s__Alteromonas macleodii	3-oxoadipyl-CoA thiolase	JANXHA010000190	c_000001882060	628927	catF	cat	6744	7946	f	0.0507066	0.0822943	0	0	0.163757	5.7207	1.49709	0.756442	0	1.06733
GOM Bin02_054	d__Bacteria;p__Proteobacteria;c__Gammaproteobacteria;o__Enterobacterales;f__Alteromonadaceae;g__Alteromonas;s__Alteromonas macleodii	Alpha/beta fold hydrolase	JANXHA010000190	c_000001882060	628928	catD	cat	7956	8744	f	0.536122	0.249683	0	0	0.249683	5.12167	1.78961	0	0	0.52725
GOM Bin03_051	d__Bacteria;p__Proteobacteria;c__Gammaproteobacteria;o__Pseudomonadales;f__Porticoccaceae;g__HTCC2207;s__HTCC2207 sp012960115	ATP-binding cassette domain-containing protein	JANXGP010000248	c_000000969050	339182		others	1	432	f	0.456019	0	0	0	0.935185	0	1.15278	0	0.340278	0.226852
GOM Bin03_051	d__Bacteria;p__Proteobacteria;c__Gammaproteobacteria;o__Pseudomonadales;f__Porticoccaceae;g__HTCC2207;s__HTCC2207 sp012960115	ATP-binding cassette domain-containing protein	JANXGP010000248	c_000000969050	339183		others	429	1169	f	0.261808	0.0269906	0	0	1.23347	0.994602	2.24831	0	0.68556	1.19568
GOM Bin03_051	d__Bacteria;p__Proteobacteria;c__Gammaproteobacteria;o__Pseudomonadales;f__Porticoccaceae;g__HTCC2207;s__HTCC2207 sp012960115	Phenol hydroxylase, P3 oxygenase component DmpN	JANXGP010000248	c_000000969050	339184	dmpN	dmp	1194	2648	f	0.676976	0.439175	0	0	0.816495	1.86942	1.44948	0	1.01718	1.20687
GOM Bin03_051	d__Bacteria;p__Proteobacteria;c__Gammaproteobacteria;o__Pseudomonadales;f__Porticoccaceae;g__HTCC2207;s__HTCC2207 sp012960115	L-serine ammonia-lyase	JANXGP010000144	c_000001435857	490980		others	305	1699	f	1.13333	1.90681	0	0	1.36344	2.09176	1.96703	0	0.882437	0.643011
GOM Bin03_051	d__Bacteria;p__Proteobacteria;c__Gammaproteobacteria;o__Pseudomonadales;f__Porticoccaceae;g__HTCC2207;s__HTCC2207 sp012960115	Phosphoribosylaminoimidazole-succinocarboxamide synthase (PurC) (PDB:1A48)	JANXGP010000144	c_000001435857	490981		others	1696	2799	r	2.27446	0.785326	0	0	1.94112	1.77989	2.125	0	0.5	1.17482
GOM Bin03_051	d__Bacteria;p__Proteobacteria;c__Gammaproteobacteria;o__Pseudomonadales;f__Porticoccaceae;g__HTCC2207;s__HTCC2207 sp012960115	TIGR01777 family oxidoreductase	JANXGP010000144	c_000001435857	490982		others	2959	3855	f	1.55295	1.34114	0	0	2.35117	3.61538	1.55964	0	1.34225	2.22631
GOM Bin03_051	d__Bacteria;p__Proteobacteria;c__Gammaproteobacteria;o__Pseudomonadales;f__Porticoccaceae;g__HTCC2207;s__HTCC2207 sp012960115	2-hydro-1,2-dihydroxybenzoate dehydrogenase	JANXGP010000144	c_000001435857	490983	benD homolog	ben	3966	4793	f	2.68478	1.76691	0	0	3.20894	3.43841	1.80072	0	0.903382	1.32246
GOM Bin03_051	d__Bacteria;p__Proteobacteria;c__Gammaproteobacteria;o__Pseudomonadales;f__Porticoccaceae;g__HTCC2207;s__HTCC2207 sp012960115	2-hydroxymuconic semialdehyde hydrolase	JANXGP010000144	c_000001435857	490984	dmpD homolog	dmp	4810	5571	f	0.864829	2.34252	0	0	1.5	2.41076	2.43307	0	1.16929	1.79134
GOM Bin03_051	d__Bacteria;p__Proteobacteria;c__Gammaproteobacteria;o__Pseudomonadales;f__Porticoccaceae;g__HTCC2207;s__HTCC2207 sp012960115	Aspartate/aromatic aminotransferase (TyrB) (PDB:1AAM)	JANXGP010000144	c_000001435857	490985	tyrB	others	5642	6838	f	2.27318	1.68421	0	0	1.47034	3.37761	2.50376	0	0.873016	1.9482
GOM Bin03_051	d__Bacteria;p__Proteobacteria;c__Gammaproteobacteria;o__Pseudomonadales;f__Porticoccaceae;g__HTCC2207;s__HTCC2207 sp012960115	Shikimate kinase	JANXGP010000144	c_000001435857	490986		others	6866	7396	r	1.23164	3.3484	0	0	0.928437	2.41243	2.88324	0	1.00753	1.75518
GOM Bin03_051	d__Bacteria;p__Proteobacteria;c__Gammaproteobacteria;o__Pseudomonadales;f__Porticoccaceae;g__HTCC2207;s__HTCC2207 sp012960115	NAD(+) kinase	JANXGP010000144	c_000001435857	490987		others	7502	8398	f	1.06912	0.658863	0	0	2.53512	4.35786	3.14158	0	0.827202	1.2932
GOM Bin03_051	d__Bacteria;p__Proteobacteria;c__Gammaproteobacteria;o__Pseudomonadales;f__Porticoccaceae;g__HTCC2207;s__HTCC2207 sp012960115	Rhomboid family intramembrane serine protease	JANXGP010000144	c_000001435857	490988	glpG	others	8429	9037	f	1.25123	1.22824	0	0	1.34154	0.898194	2.289	0	0.426929	0.79803
GOM Bin03_051	d__Bacteria;p__Proteobacteria;c__Gammaproteobacteria;o__Pseudomonadales;f__Porticoccaceae;g__HTCC2207;s__HTCC2207 sp012960115	YeaC family protein	JANXGP010000144	c_000001435857	490989	YeaC	others	9027	9272	f	3.57724	0.800813	0	0	0.422764	2.27642	5.20732	0	2.77236	1.08943
GOM Bin03_051	d__Bacteria;p__Proteobacteria;c__Gammaproteobacteria;o__Pseudomonadales;f__Porticoccaceae;g__HTCC2207;s__HTCC2207 sp012960115	DUF2797 domain-containing protein	JANXGP010000144	c_000001435857	490990	DUF2797	others	9272	10102	f	0.89651	0.948255	0	0	1.76534	2.71239	2.47774	0	0.250301	0.237064
GOM Bin03_051	d__Bacteria;p__Proteobacteria;c__Gammaproteobacteria;o__Pseudomonadales;f__Porticoccaceae;g__HTCC2207;s__HTCC2207 sp012960115	aminopeptidase N	JANXGP010000144	c_000001435857	490991	pepN	others	10119	12749	f	1.47206	0.968073	0	0	1.74648	2.98062	2.33485	0	1.15431	1.7157
GOM Bin03_051	d__Bacteria;p__Proteobacteria;c__Gammaproteobacteria;o__Pseudomonadales;f__Porticoccaceae;g__HTCC2207;s__HTCC2207 sp012960115	nuclear transport factor 2 family protein	JANXGP010000144	c_000001435857	490992		others	13208	13579	f	1.54839	2.3172	0	0	1.2043	2.3629	1.76882	0	2.80914	0.537634
GOM Bin03_051	d__Bacteria;p__Proteobacteria;c__Gammaproteobacteria;o__Pseudomonadales;f__Porticoccaceae;g__HTCC2207;s__HTCC2207 sp012960115	DUF1295 domain-containing protein	JANXGP010000144	c_000001435857	490993	DUF1295	others	14013	14807	f	3.51447	2.67044	0	0	1.76981	2.49434	2.21258	0	0.593711	1.50943
GOM Bin03_051	d__Bacteria;p__Proteobacteria;c__Gammaproteobacteria;o__Pseudomonadales;f__Porticoccaceae;g__HTCC2207;s__HTCC2207 sp012960115	Helix-turn-helix transcriptional regulator	JANXGP010000144	c_000001435857	490994		others	14991	16136	r	2.66143	1.35166	0	0	1.39965	2.03665	2.37347	0	0.171902	2.07243
GOM Bin03_051	d__Bacteria;p__Proteobacteria;c__Gammaproteobacteria;o__Pseudomonadales;f__Porticoccaceae;g__HTCC2207;s__HTCC2207 sp012960115	4-hydroxy-2-oxovalerate aldolase	JANXGP010000144	c_000001435857	490995	dmpG	dmp	16317	17342	r	3.02437	1.58869	0	0	1.44542	3.23782	1.90546	0	0.729045	1.57018
GOM Bin03_051	d__Bacteria;p__Proteobacteria;c__Gammaproteobacteria;o__Pseudomonadales;f__Porticoccaceae;g__HTCC2207;s__HTCC2207 sp012960115	Acetaldehyde dehydrogenase	JANXGP010000144	c_000001435857	490996	dmpF	dmp	17383	18264	r	2.16667	0.684807	0	0	2.63039	1.87868	2.49546	0	0.498866	1.38322
GOM Bin03_051	d__Bacteria;p__Proteobacteria;c__Gammaproteobacteria;o__Pseudomonadales;f__Porticoccaceae;g__HTCC2207;s__HTCC2207 sp012960115	Fumarylacetoacetate hydrolase family protein	JANXGP010000144	c_000001435857	490997	dmpE	dmp	18291	19097	r	1.49442	1.71004	0	0	3.6233	1.13631	3.00743	0	1.09913	1.21809
GOM Bin03_051	d__Bacteria;p__Proteobacteria;c__Gammaproteobacteria;o__Pseudomonadales;f__Porticoccaceae;g__HTCC2207;s__HTCC2207 sp012960115	2-hydroxymuconic semialdehyde hydrolase	JANXGP010000144	c_000001435857	490998	dmpD	dmp	19112	19948	r	2.90323	0.67503	0	0	3.14456	2.8638	2.20669	0	1.05854	0.947431
GOM Bin03_051	d__Bacteria;p__Proteobacteria;c__Gammaproteobacteria;o__Pseudomonadales;f__Porticoccaceae;g__HTCC2207;s__HTCC2207 sp012960115	flavin-dependent monooxygenase	JANXGP010000144	c_000001435857	490999		flavin	19961	21076	r	3.16935	0.918459	0	0	2.05914	2.87993	1.37545	0	1.63799	0.726703
GOM Bin03_051	d__Bacteria;p__Proteobacteria;c__Gammaproteobacteria;o__Pseudomonadales;f__Porticoccaceae;g__HTCC2207;s__HTCC2207 sp012960115	flavin reductase family protein	JANXGP010000144	c_000001435857	491000		flavin	21128	21628	r	2.18164	0.522954	0	0	1.25749	2.57685	2.12774	0	1.18563	0.668663
GOM Bin03_051	d__Bacteria;p__Proteobacteria;c__Gammaproteobacteria;o__Pseudomonadales;f__Porticoccaceae;g__HTCC2207;s__HTCC2207 sp012960115	VOC family protein	JANXGP010000144	c_000001435857	491001	VOC	others	21730	22632	r	1.58583	0.699889	0	0	1.32669	2.2392	2.6567	0	0.687708	0.953488
GOM Bin03_051	d__Bacteria;p__Proteobacteria;c__Gammaproteobacteria;o__Pseudomonadales;f__Porticoccaceae;g__HTCC2207;s__HTCC2207 sp012960115	FadD3 family acyl-CoA ligase	JANXGP010000144	c_000001435857	491002		others	22661	24277	r	1.92826	1.6914	0	0	2.56772	1.77118	2.13296	0	0.695114	1.82189
GOM Bin10_013	d__Bacteria;p__Myxococcota_A;c__UBA9160;o__UBA9160;f__UBA4427;g__DUBZ01;s__DUBZ01 sp012960035	2-hydroxymuconic semialdehyde hydrolase	JANXGC010000248	c_000000343325	124338	dmpD	dmp	1	228	r	3.22807	1.74561	3.35965	3.96053	3.23246	1.77632	3	2.05263	1.90351	1.60526
GOM Bin10_013	d__Bacteria;p__Myxococcota_A;c__UBA9160;o__UBA9160;f__UBA4427;g__DUBZ01;s__DUBZ01 sp012960035	4-hydroxy-2-oxovalerate aldolase	JANXGC010000248	c_000000343325	124339	dmpG	dmp	225	1253	r	4.25656	2.69485	4.0311	2.9242	3.7794	8.17007	6.65112	1.82021	3.15743	4.26433
GOM Bin10_013	d__Bacteria;p__Myxococcota_A;c__UBA9160;o__UBA9160;f__UBA4427;g__DUBZ01;s__DUBZ01 sp012960035	Acetaldehyde dehydrogenase (acetylating)	JANXGC010000248	c_000000343325	124340	dmpF	dmp	1250	2128	r	7.02048	4.52446	1.6405	1.99431	3.27418	7.8851	5.88965	2.63709	3.76792	7.08077
GOM Bin10_013	d__Bacteria;p__Myxococcota_A;c__UBA9160;o__UBA9160;f__UBA4427;g__DUBZ01;s__DUBZ01 sp012960035	Fumarylacetoacetate hydrolase family protein	JANXGC010000248	c_000000343325	124341	dmpE	dmp	2125	2946	r	6.32847	4.73601	3.50243	1.83577	4.08516	7.35645	4.81752	4.64599	2.8747	7.94404
GOM Bin10_013	d__Bacteria;p__Myxococcota_A;c__UBA9160;o__UBA9160;f__UBA4427;g__DUBZ01;s__DUBZ01 sp012960035	VOC family protein	JANXGC010000248	c_000000343325	124342	VOC	others	2943	3800	r	6.33217	5.62005	2.63753	3.93823	7.09557	8.60839	6.8345	1.72844	3.22844	7.12354
GOM Bin10_013	d__Bacteria;p__Myxococcota_A;c__UBA9160;o__UBA9160;f__UBA4427;g__DUBZ01;s__DUBZ01 sp012960035	3-(cis-5,6-dihydroxycyclohexa-1,3-dien-1-yl)propanoate dehydrogenase	JANXGC010000248	c_000000343325	124343	hcaB	others	3797	4654	r	6.0338	2.82168	2.60723	1.82517	6.71212	6.07692	6.3683	1.46737	3.57925	5.77622
GOM Bin10_013	d__Bacteria;p__Myxococcota_A;c__UBA9160;o__UBA9160;f__UBA4427;g__DUBZ01;s__DUBZ01 sp012960035	TetR/AcrR family transcriptional regulator	JANXGC010000248	c_000000343325	124344	TetR/AcrR	others	4654	5262	r	5.84236	1.58456	2.91626	1.95731	3.04105	10.2529	7.39245	2.15928	3.44992	4.83908
GOM Bin04_045	d__Bacteria;p__Marinisomatota;c__Marinisomatia;o__Marinisomatales;f__TCS55; g__TCS55; s__TCS55 sp002715035	Histidine phosphatase family protein	JANXFY010000365	c_000001972898	656027		others	125	1168	r	1.61494	0.377395	0.0948276	0.0373563	1.56322	1.6341	0.409004	0	1.65517	2.12739
GOM Bin04_045	d__Bacteria;p__Marinisomatota;c__Marinisomatia;o__Marinisomatales;f__TCS55; g__TCS55; s__TCS55 sp002715035	Catechol-2,3-dioxygenase	JANXFY010000365	c_000001972898	656028	dmpB	dmp	1168	2076	r	1.46645	0.729373	0	0.0671067	0.583058	0.606161	0.759076	0.216722	1.67437	2.37404
GOM Bin04_045	d__Bacteria;p__Marinisomatota;c__Marinisomatia;o__Marinisomatales;f__TCS55; g__TCS55; s__TCS55 sp002715035	2-hydroxymuconic semialdehyde dehydrogenase	JANXFY010000365	c_000001972898	656029	dmpC	dmp	2087	3514	r	0.670168	1.80462	0	0	0.962885	0.911064	0.82493	0	1.2416	1.7423
GOM Bin04_045	d__Bacteria;p__Marinisomatota;c__Marinisomatia;o__Marinisomatales;f__TCS55; g__TCS55; s__TCS55 sp002715035	4-oxalocrotonate tautomerase family protein	JANXFY010000365	c_000001972898	656030	dmpI	dmp	3511	3723	r	1.18779	0.460094	0	0	1.92019	0	0	0	0.28169	1.44131
GOM Bin04_045	d__Bacteria;p__Marinisomatota;c__Marinisomatia;o__Marinisomatales;f__TCS55; g__TCS55; s__TCS55 sp002715035	4-oxalocrotonate decarboxylase	JANXFY010000365	c_000001972898	656031	dmpH	dmp	3737	4504	r	1.38281	0.255208	0	0	1.77214	1.55599	1.3112	0.25651	1.69792	2.54818
GOM Bin04_045	d__Bacteria;p__Marinisomatota;c__Marinisomatia;o__Marinisomatales;f__TCS55; g__TCS55; s__TCS55 sp002715035	Hypothetical protein	JANXFY010000365	c_000001972898	656032		others	4504	4812	r	0	0.320388	0	0	0.0582524	0.915858	3.09709	0	0.834951	1.27832
